# Supplementary material for: Microwave Radiation for Organolithium Chemistry: Mechanistic Studies on the Direct α‐Metalation of a Tertiary Amine
Source: Chemistry. 2025 Aug 14;31(54):e02149. doi: 10.1002/chem.202502149 (PMC12462239; doi:10.1002/chem.202502149)
Supplement: Supplementary file 2 — Supporting Information [file CHEM-31-e02149-s002.zip]

Archive with 2 entries (2 files):
- cu_B3069_0mold.cif
- B1697_0m.cif
