# Supplementary material for: Microwave Radiation for Organolithium Chemistry: Mechanistic Studies on the Direct α‐Metalation of a Tertiary Amine
Source: Chemistry. 2025 Aug 14;31(54):e02149. doi: 10.1002/chem.202502149 (PMC12462239; doi:10.1002/chem.202502149)
Supplement: Supplementary file 2 — Supporting Information [file CHEM-31-e02149-s002.zip › cu_B3069_0mold.cif]

data_cu_b3069_0mold
_audit_creation_date               2025-05-28
_audit_creation_method
;
Olex2 1.5
(compiled 2025.04.05 svn.rf049d14d for OlexSys, GUI svn.r7205)
;
_shelx_SHELXL_version_number       '2019/1'
_audit_contact_author_address      ?
_audit_contact_author_email        ?
_audit_contact_author_name         ''
_audit_contact_author_phone        ?
_publ_contact_author_id_orcid      ?
_publ_section_references
;
Dolomanov, O.V., Bourhis, L.J., Gildea, R.J, Howard, J.A.K. & Puschmann, H.
 (2009), J. Appl. Cryst. 42, 339-341.

Sheldrick, G.M. (2008). Acta Cryst. A64, 112-122.

Sheldrick, G.M. (2015). Acta Cryst. A71, 3-8.
;
_chemical_name_common              ?
_chemical_name_systematic          ?
_chemical_formula_moiety           'C16 H32 Li2 N2 O'
_chemical_formula_sum              'C16 H32 Li2 N2 O'
_chemical_formula_weight           282.31
_chemical_melting_point            ?
loop_
  _atom_type_symbol
  _atom_type_description
  _atom_type_scat_dispersion_real
  _atom_type_scat_dispersion_imag
  _atom_type_scat_source
 'C' 'C' 0.0181 0.0091 'International Tables Vol C Tables 4.2.6.8 and 6.1.1.4'
 'H' 'H' 0.0000 0.0000 'International Tables Vol C Tables 4.2.6.8 and 6.1.1.4'
 'Li' 'Li' 0.0008 0.0003 'International Tables Vol C Tables 4.2.6.8 and 6.1.1.4'
 'N' 'N' 0.0311 0.0180 'International Tables Vol C Tables 4.2.6.8 and 6.1.1.4'
 'O' 'O' 0.0492 0.0322 'International Tables Vol C Tables 4.2.6.8 and 6.1.1.4'

_shelx_space_group_comment
;
The symmetry employed for this shelxl refinement is uniquely defined
by the following loop, which should always be used as a source of
symmetry information in preference to the above space-group names.
They are only intended as comments.
;
_space_group_crystal_system        'orthorhombic'
_space_group_IT_number             60
_space_group_name_H-M_alt          'P b c n'
_space_group_name_Hall             '-P 2n 2ab'
loop_
  _space_group_symop_operation_xyz
 'x, y, z'
 '-x+1/2, -y+1/2, z+1/2'
 '-x, y, -z+1/2'
 'x+1/2, -y+1/2, -z'
 '-x, -y, -z'
 'x-1/2, y-1/2, -z-1/2'
 'x, -y, z-1/2'
 '-x-1/2, y-1/2, z'

_cell_length_a                     17.001(5)
_cell_length_b                     10.939(3)
_cell_length_c                     19.516(6)
_cell_angle_alpha                  90
_cell_angle_beta                   90
_cell_angle_gamma                  90
_cell_volume                       3629.4(19)
_cell_formula_units_Z              8
_cell_measurement_reflns_used      4715
_cell_measurement_temperature      100.00
_cell_measurement_theta_max        42.22
_cell_measurement_theta_min        4.53
_shelx_estimated_absorpt_T_max     0.923
_shelx_estimated_absorpt_T_min     0.891
_exptl_absorpt_coefficient_mu      0.467
_exptl_absorpt_correction_T_max    0.5856
_exptl_absorpt_correction_T_min    0.4840
_exptl_absorpt_correction_type     multi-scan
_exptl_absorpt_process_details
;
SADABS-2016/2 (Bruker,2016/2) was used for absorption correction.
wR2(int) was 0.1734 before and 0.0708 after correction.
The Ratio of minimum to maximum transmission is 0.8265.
The \l/2 correction factor is Not present.
;
_exptl_absorpt_special_details     ?
_exptl_crystal_colour              colourless
_exptl_crystal_colour_primary      colourless
_exptl_crystal_density_diffrn      1.033
_exptl_crystal_density_meas        ?
_exptl_crystal_density_method      ?
_exptl_crystal_description         block
_exptl_crystal_F_000               1248
_exptl_crystal_size_max            0.252
_exptl_crystal_size_mid            0.2
_exptl_crystal_size_min            0.174
_exptl_transmission_factor_max     ?
_exptl_transmission_factor_min     ?
_diffrn_reflns_av_R_equivalents    0.0511
_diffrn_reflns_av_unetI/netI       0.0194
_diffrn_reflns_Laue_measured_fraction_full  0.998
_diffrn_reflns_Laue_measured_fraction_max  0.998
_diffrn_reflns_limit_h_max         19
_diffrn_reflns_limit_h_min         -20
_diffrn_reflns_limit_k_max         13
_diffrn_reflns_limit_k_min         -13
_diffrn_reflns_limit_l_max         23
_diffrn_reflns_limit_l_min         -20
_diffrn_reflns_number              39350
_diffrn_reflns_point_group_measured_fraction_full  0.998
_diffrn_reflns_point_group_measured_fraction_max  0.998
_diffrn_reflns_theta_full          67.495
_diffrn_reflns_theta_max           67.495
_diffrn_reflns_theta_min           4.531
_diffrn_ambient_temperature        100.00
_diffrn_detector                   'Bruker D8 VENTURE area detector'
_diffrn_detector_area_resol_mean   10.4167
_diffrn_detector_type              'CPAD PHOTON II area detector'
_diffrn_measured_fraction_theta_full  0.998
_diffrn_measured_fraction_theta_max  0.998
_diffrn_measurement_device         'four-circle diffractometer'
_diffrn_measurement_device_type    'Bruker D8 VENTURE area detector'
_diffrn_measurement_method         '\w and \f scans'
_diffrn_radiation_monochromator    'HELIOS mirror optics'
_diffrn_radiation_probe            x-ray
_diffrn_radiation_type             CuK\a
_diffrn_radiation_wavelength       1.54178
_diffrn_source                     'microfocus sealed X-ray tube'
_diffrn_source_current             1.0
_diffrn_source_power               0.05
_diffrn_source_type                'Incoatec I\ms'
_diffrn_source_voltage             50.0
_diffrn_standards_number           0
_reflns_Friedel_coverage           0.000
_reflns_Friedel_fraction_full      .
_reflns_Friedel_fraction_max       .
_reflns_number_gt                  2992
_reflns_number_total               3271
_reflns_special_details
;
 Reflections were merged by SHELXL according to the crystal
 class for the calculation of statistics and refinement.
 
 _reflns_Friedel_fraction is defined as the number of unique
 Friedel pairs measured divided by the number that would be
 possible theoretically, ignoring centric projections and
 systematic absences.
;
_reflns_threshold_expression       'I > 2\s(I)'
_computing_cell_refinement         'SAINT V8.40B (Bruker, 2016)'
_computing_data_collection         ?
_computing_data_reduction          'SAINT V8.40B (Bruker, 2016)'
_computing_molecular_graphics      'Olex2 1.5 (Dolomanov et al., 2009)'
_computing_publication_material    'Olex2 1.5 (Dolomanov et al., 2009)'
_computing_structure_refinement    'XL  (Sheldrick, 2008)'
_computing_structure_solution      'SHELXT  (Sheldrick, 2015)'
_refine_diff_density_max           0.188
_refine_diff_density_min           -0.206
_refine_diff_density_rms           0.044
_refine_ls_extinction_coef         .
_refine_ls_extinction_method       none
_refine_ls_goodness_of_fit_ref     1.145
_refine_ls_hydrogen_treatment      mixed
_refine_ls_matrix_type             full
_refine_ls_number_parameters       252
_refine_ls_number_reflns           3271
_refine_ls_number_restraints       11
_refine_ls_R_factor_all            0.0784
_refine_ls_R_factor_gt             0.0733
_refine_ls_restrained_S_all        1.147
_refine_ls_shift/su_max            0.000
_refine_ls_shift/su_mean           0.000
_refine_ls_structure_factor_coef   Fsqd
_refine_ls_weighting_details      
 'w=1/[\s^2^(Fo^2^)+(0.0240P)^2^+5.3095P] where P=(Fo^2^+2Fc^2^)/3'
_refine_ls_weighting_scheme        calc
_refine_ls_wR_factor_gt            0.1648
_refine_ls_wR_factor_ref           0.1672
_refine_special_details            ?
_olex2_refinement_description
;
1. Fixed Uiso
 At 1.2 times of:
  All C(H,H) groups
2. Restrained distances
 N2-C12 \\sim N2-C12A
 with sigma of 0.02
 N2-C8 \\sim N2-C8A
 with sigma of 0.02
 C12-C11 \\sim C12A-C11A
 with sigma of 0.02
 C11-C10 \\sim C11A-C10A
 with sigma of 0.02
 C8-C9 \\sim C8A-C9A
 with sigma of 0.02
 C10-C9 \\sim C10A-C9A
 with sigma of 0.02
 N2-C11 \\sim N2-C11A
 with sigma of 0.04
 N2-C9 \\sim N2-C9A
 with sigma of 0.04
 C12-C10 \\sim C12A-C10A
 with sigma of 0.04
 C11-C9 \\sim C11A-C9A
 with sigma of 0.04
 C8-C10 \\sim C8A-C10A
 with sigma of 0.04
3. Others
 Sof(C8A)=Sof(H8AA)=Sof(H8AB)=Sof(C9A)=Sof(H9AA)=Sof(H9AB)=Sof(C10A)=Sof(H10C)=
 Sof(H10D)=Sof(C11A)=Sof(H11C)=Sof(H11D)=Sof(C12A)=Sof(H12C)=Sof(H12D)=1-FVAR(1)
 Sof(C8)=Sof(H8A)=Sof(H8B)=Sof(C9)=Sof(H9A)=Sof(H9B)=Sof(C10)=Sof(H10A)=
 Sof(H10B)=Sof(C11)=Sof(H11A)=Sof(H11B)=Sof(C12)=Sof(H12A)=Sof(H12B)=FVAR(1)
4.a Secondary CH2 refined with riding coordinates:
 C2(H2A,H2B), C3(H3A,H3B), C4(H4A,H4B), C5(H5A,H5B), C6(H6A,H6B), C8(H8A,H8B),
 C8A(H8AA,H8AB), C9(H9A,H9B), C9A(H9AA,H9AB), C10(H10A,H10B), C10A(H10C,H10D),
 C11(H11A,H11B), C11A(H11C,H11D), C12(H12A,H12B), C12A(H12C,H12D), C13(H13A,
 H13B), C14(H14A,H14B), C15(H15A,H15B), C16(H16A,H16B)
;
_atom_sites_solution_hydrogens     mixed
_atom_sites_solution_primary       dual
_atom_sites_solution_secondary     ?
loop_
  _atom_site_label
  _atom_site_type_symbol
  _atom_site_fract_x
  _atom_site_fract_y
  _atom_site_fract_z
  _atom_site_U_iso_or_equiv
  _atom_site_adp_type
  _atom_site_occupancy
  _atom_site_site_symmetry_order
  _atom_site_calc_flag
  _atom_site_refinement_flags_posn
  _atom_site_refinement_flags_adp
  _atom_site_refinement_flags_occupancy
  _atom_site_disorder_assembly
  _atom_site_disorder_group
 O1 O 0.62186(11) 0.28673(18) 0.65950(10) 0.0484(5) Uani 1 1 d . . . . .
 N2 N 0.53113(12) 0.6755(2) 0.64931(11) 0.0354(5) Uani 1 1 d D . . . .
 N1 N 0.36598(12) 0.4562(2) 0.65182(11) 0.0383(5) Uani 1 1 d . . . . .
 C1 C 0.43074(16) 0.3696(3) 0.67325(15) 0.0421(6) Uani 1 1 d . . . . .
 H1A H 0.4068(17) 0.285(3) 0.6733(15) 0.047(8) Uiso 1 1 d . . . . .
 H1B H 0.4681(18) 0.365(3) 0.6331(17) 0.056(9) Uiso 1 1 d . . . . .
 C2 C 0.34357(17) 0.4446(3) 0.57932(14) 0.0481(7) Uani 1 1 d . . . . .
 H2A H 0.324306 0.360640 0.570657 0.058 Uiso 1 1 calc R U . . .
 H2B H 0.390477 0.458226 0.550235 0.058 Uiso 1 1 calc R U . . .
 C3 C 0.27989(17) 0.5358(3) 0.55964(16) 0.0551(8) Uani 1 1 d . . . . .
 H3A H 0.300050 0.620027 0.565811 0.066 Uiso 1 1 calc R U . . .
 H3B H 0.266183 0.525054 0.510708 0.066 Uiso 1 1 calc R U . . .
 C4 C 0.20692(17) 0.5183(4) 0.60318(16) 0.0586(9) Uani 1 1 d . . . . .
 H4A H 0.182467 0.438315 0.592659 0.070 Uiso 1 1 calc R U . . .
 H4B H 0.168196 0.583318 0.592879 0.070 Uiso 1 1 calc R U . . .
 C5 C 0.22968(15) 0.5233(3) 0.67852(15) 0.0497(7) Uani 1 1 d . . . . .
 H5A H 0.246565 0.607353 0.690292 0.060 Uiso 1 1 calc R U . . .
 H5B H 0.183291 0.503022 0.706993 0.060 Uiso 1 1 calc R U . . .
 C6 C 0.29571(15) 0.4347(3) 0.69441(14) 0.0422(6) Uani 1 1 d . . . . .
 H6A H 0.310278 0.442508 0.743327 0.051 Uiso 1 1 calc R U . . .
 H6B H 0.276862 0.350129 0.686802 0.051 Uiso 1 1 calc R U . . .
 C7 C 0.58455(16) 0.5971(3) 0.69256(16) 0.0430(7) Uani 1 1 d . . . . .
 H7A H 0.627(3) 0.573(4) 0.665(2) 0.110(16) Uiso 1 1 d . . . . .
 H7B H 0.621(3) 0.657(5) 0.725(3) 0.15(2) Uiso 1 1 d . . . . .
 C8 C 0.5553(4) 0.8059(5) 0.6466(5) 0.0419(18) Uani 0.549(14) 1 d D . P A 1
 H8A H 0.608461 0.811862 0.626166 0.050 Uiso 0.549(14) 1 calc R U P A 1
 H8B H 0.558055 0.838866 0.693806 0.050 Uiso 0.549(14) 1 calc R U P A 1
 C8A C 0.5346(5) 0.7946(7) 0.6768(5) 0.042(2) Uani 0.451(14) 1 d D . P A 2
 H8AA H 0.587340 0.830081 0.668636 0.050 Uiso 0.451(14) 1 calc R U P A 2
 H8AB H 0.525614 0.791533 0.726938 0.050 Uiso 0.451(14) 1 calc R U P A 2
 C9 C 0.4976(6) 0.8829(6) 0.6044(6) 0.056(3) Uani 0.549(14) 1 d D . P A 1
 H9A H 0.445015 0.880993 0.626029 0.067 Uiso 0.549(14) 1 calc R U P A 1
 H9B H 0.515760 0.968885 0.603096 0.067 Uiso 0.549(14) 1 calc R U P A 1
 C9A C 0.4718(5) 0.8743(8) 0.6430(6) 0.055(2) Uani 0.451(14) 1 d D . P A 2
 H9AA H 0.474355 0.958361 0.661626 0.066 Uiso 0.451(14) 1 calc R U P A 2
 H9AB H 0.418918 0.840680 0.652592 0.066 Uiso 0.451(14) 1 calc R U P A 2
 C10 C 0.4923(5) 0.8329(9) 0.5316(6) 0.057(3) Uani 0.549(14) 1 d D . P A 1
 H10A H 0.450505 0.876724 0.506219 0.068 Uiso 0.549(14) 1 calc R U P A 1
 H10B H 0.542785 0.846670 0.507552 0.068 Uiso 0.549(14) 1 calc R U P A 1
 C10A C 0.4865(6) 0.8765(12) 0.5655(7) 0.055(3) Uani 0.451(14) 1 d D . P A 2
 H10C H 0.444504 0.924365 0.542794 0.065 Uiso 0.451(14) 1 calc R U P A 2
 H10D H 0.537393 0.917172 0.556066 0.065 Uiso 0.451(14) 1 calc R U P A 2
 C11 C 0.4742(6) 0.6988(9) 0.5330(5) 0.045(2) Uani 0.549(14) 1 d D . P A 1
 H11A H 0.477864 0.665278 0.485976 0.054 Uiso 0.549(14) 1 calc R U P A 1
 H11B H 0.419733 0.686304 0.549522 0.054 Uiso 0.549(14) 1 calc R U P A 1
 C11A C 0.4879(7) 0.7501(13) 0.5368(6) 0.052(3) Uani 0.451(14) 1 d D . P A 2
 H11C H 0.501687 0.753079 0.487574 0.062 Uiso 0.451(14) 1 calc R U P A 2
 H11D H 0.435057 0.712675 0.541155 0.062 Uiso 0.451(14) 1 calc R U P A 2
 C12 C 0.5315(6) 0.6307(8) 0.5799(4) 0.040(2) Uani 0.549(14) 1 d D . P A 1
 H12A H 0.517679 0.542781 0.580101 0.048 Uiso 0.549(14) 1 calc R U P A 1
 H12B H 0.585340 0.638474 0.561004 0.048 Uiso 0.549(14) 1 calc R U P A 1
 C12A C 0.5486(7) 0.6721(13) 0.5756(5) 0.048(3) Uani 0.451(14) 1 d D . P A 2
 H12C H 0.546550 0.586675 0.558961 0.057 Uiso 0.451(14) 1 calc R U P A 2
 H12D H 0.602116 0.704286 0.567244 0.057 Uiso 0.451(14) 1 calc R U P A 2
 C13 C 0.60315(18) 0.1600(3) 0.65825(19) 0.0573(8) Uani 1 1 d . . . . .
 H13A H 0.554501 0.145476 0.631577 0.069 Uiso 1 1 calc R U . . .
 H13B H 0.595412 0.128557 0.705338 0.069 Uiso 1 1 calc R U . . .
 C14 C 0.67303(18) 0.0977(3) 0.62434(18) 0.0572(8) Uani 1 1 d . . . . .
 H14A H 0.712533 0.072094 0.658739 0.069 Uiso 1 1 calc R U . . .
 H14B H 0.656207 0.025400 0.597580 0.069 Uiso 1 1 calc R U . . .
 C15 C 0.70489(17) 0.1956(3) 0.57859(16) 0.0541(8) Uani 1 1 d . . . . .
 H15A H 0.675144 0.200440 0.535065 0.065 Uiso 1 1 calc R U . . .
 H15B H 0.761287 0.182321 0.568404 0.065 Uiso 1 1 calc R U . . .
 C16 C 0.6928(2) 0.3075(3) 0.62142(19) 0.0669(10) Uani 1 1 d . . . . .
 H16A H 0.737825 0.319816 0.652826 0.080 Uiso 1 1 calc R U . . .
 H16B H 0.687397 0.380752 0.591996 0.080 Uiso 1 1 calc R U . . .
 Li1 Li 0.5562(3) 0.3982(5) 0.7123(2) 0.0449(11) Uani 1 1 d . . . . .
 Li2 Li 0.4481(3) 0.5677(4) 0.6975(2) 0.0420(10) Uani 1 1 d . . . . .

loop_
  _atom_site_aniso_label
  _atom_site_aniso_U_11
  _atom_site_aniso_U_22
  _atom_site_aniso_U_33
  _atom_site_aniso_U_23
  _atom_site_aniso_U_13
  _atom_site_aniso_U_12
 O1 0.0414(10) 0.0505(12) 0.0534(12) -0.0062(10) 0.0149(9) -0.0001(9)
 N2 0.0300(10) 0.0429(12) 0.0335(11) 0.0055(10) 0.0009(9) 0.0003(9)
 N1 0.0349(11) 0.0479(13) 0.0320(11) -0.0038(10) 0.0021(9) -0.0059(10)
 C1 0.0401(14) 0.0450(16) 0.0410(15) -0.0033(13) 0.0052(12) -0.0015(13)
 C2 0.0479(16) 0.0618(18) 0.0347(15) -0.0044(14) 0.0023(12) -0.0098(14)
 C3 0.0520(17) 0.072(2) 0.0409(16) 0.0063(15) -0.0075(13) -0.0043(16)
 C4 0.0432(16) 0.078(2) 0.0542(19) 0.0045(17) -0.0089(14) -0.0003(16)
 C5 0.0374(14) 0.0626(19) 0.0493(17) -0.0021(15) 0.0037(12) -0.0031(13)
 C6 0.0371(14) 0.0524(16) 0.0370(14) -0.0003(12) 0.0043(11) -0.0082(12)
 C7 0.0331(14) 0.0530(17) 0.0428(16) 0.0095(13) -0.0035(12) -0.0004(13)
 C8 0.038(3) 0.041(3) 0.046(5) -0.005(3) -0.007(3) -0.004(3)
 C8A 0.037(4) 0.045(4) 0.043(5) 0.004(4) 0.006(3) 0.003(3)
 C9 0.045(5) 0.041(3) 0.081(9) -0.001(5) -0.026(5) -0.003(3)
 C9A 0.049(5) 0.053(4) 0.062(6) 0.017(4) 0.009(4) 0.000(4)
 C10 0.049(4) 0.062(6) 0.060(6) 0.025(5) -0.023(4) -0.019(4)
 C10A 0.039(5) 0.067(8) 0.057(8) 0.026(7) -0.008(6) -0.011(5)
 C11 0.041(4) 0.056(6) 0.037(3) 0.000(4) -0.007(3) -0.005(4)
 C11A 0.046(6) 0.074(10) 0.035(5) 0.016(7) -0.002(4) -0.002(7)
 C12 0.036(4) 0.044(5) 0.041(4) -0.005(3) -0.003(3) -0.002(3)
 C12A 0.049(6) 0.062(8) 0.032(4) 0.006(4) 0.005(4) 0.006(5)
 C13 0.0473(16) 0.0551(19) 0.069(2) -0.0019(16) 0.0117(16) 0.0019(15)
 C14 0.0463(17) 0.0543(19) 0.071(2) -0.0028(17) 0.0049(15) 0.0089(14)
 C15 0.0384(15) 0.076(2) 0.0483(17) -0.0074(16) 0.0047(13) 0.0116(15)
 C16 0.0579(19) 0.069(2) 0.074(2) -0.0099(19) 0.0334(18) -0.0023(17)
 Li1 0.039(2) 0.054(3) 0.042(3) -0.004(2) 0.006(2) 0.001(2)
 Li2 0.038(2) 0.049(3) 0.039(2) 0.002(2) -0.0021(19) -0.006(2)

_geom_special_details
;
 All esds (except the esd in the dihedral angle between two l.s. planes)
 are estimated using the full covariance matrix.  The cell esds are taken
 into account individually in the estimation of esds in distances, angles
 and torsion angles; correlations between esds in cell parameters are only
 used when they are defined by crystal symmetry.  An approximate (isotropic)
 treatment of cell esds is used for estimating esds involving l.s. planes.
;
loop_
  _geom_bond_atom_site_label_1
  _geom_bond_atom_site_label_2
  _geom_bond_distance
  _geom_bond_site_symmetry_2
  _geom_bond_publ_flag
 O1 C13 1.423(4) . ?
 O1 C16 1.435(3) . ?
 O1 Li1 1.948(5) . ?
 N2 C7 1.507(3) . ?
 N2 C8 1.486(7) . ?
 N2 C8A 1.411(8) . ?
 N2 C12 1.441(9) . ?
 N2 C12A 1.469(10) . ?
 N2 Li2 2.065(5) . ?
 N1 C1 1.512(4) . ?
 N1 C2 1.471(3) . ?
 N1 C6 1.474(3) . ?
 N1 Li2 2.058(5) . ?
 C1 H1A 1.01(3) . ?
 C1 H1B 1.01(3) . ?
 C1 Li1 2.286(5) . ?
 C1 Li1 2.267(6) 3_656 ?
 C1 Li2 2.238(6) . ?
 C2 H2A 0.9900 . ?
 C2 H2B 0.9900 . ?
 C2 C3 1.521(4) . ?
 C3 H3A 0.9900 . ?
 C3 H3B 0.9900 . ?
 C3 C4 1.516(4) . ?
 C4 H4A 0.9900 . ?
 C4 H4B 0.9900 . ?
 C4 C5 1.521(4) . ?
 C5 H5A 0.9900 . ?
 C5 H5B 0.9900 . ?
 C5 C6 1.516(4) . ?
 C6 H6A 0.9900 . ?
 C6 H6B 0.9900 . ?
 C7 H7A 0.94(4) . ?
 C7 H7B 1.10(6) . ?
 C7 Li1 2.262(6) . ?
 C7 Li2 2.240(6) 3_656 ?
 C7 Li2 2.343(5) . ?
 C8 H8A 0.9900 . ?
 C8 H8B 0.9900 . ?
 C8 C9 1.533(8) . ?
 C8A H8AA 0.9900 . ?
 C8A H8AB 0.9900 . ?
 C8A C9A 1.528(9) . ?
 C9 H9A 0.9900 . ?
 C9 H9B 0.9900 . ?
 C9 C10 1.524(10) . ?
 C9A H9AA 0.9900 . ?
 C9A H9AB 0.9900 . ?
 C9A C10A 1.532(11) . ?
 C10 H10A 0.9900 . ?
 C10 H10B 0.9900 . ?
 C10 C11 1.499(9) . ?
 C10A H10C 0.9900 . ?
 C10A H10D 0.9900 . ?
 C10A C11A 1.493(12) . ?
 C11 H11A 0.9900 . ?
 C11 H11B 0.9900 . ?
 C11 C12 1.530(10) . ?
 C11A H11C 0.9900 . ?
 C11A H11D 0.9900 . ?
 C11A C12A 1.538(11) . ?
 C12 H12A 0.9900 . ?
 C12 H12B 0.9900 . ?
 C12 Li2 2.785(11) . ?
 C12A H12C 0.9900 . ?
 C12A H12D 0.9900 . ?
 C13 H13A 0.9900 . ?
 C13 H13B 0.9900 . ?
 C13 C14 1.521(4) . ?
 C14 H14A 0.9900 . ?
 C14 H14B 0.9900 . ?
 C14 C15 1.496(4) . ?
 C15 H15A 0.9900 . ?
 C15 H15B 0.9900 . ?
 C15 C16 1.496(4) . ?
 C16 H16A 0.9900 . ?
 C16 H16B 0.9900 . ?
 Li1 H1B 2.18(3) . ?
 Li1 Li1 2.412(9) 3_656 ?
 Li1 Li2 2.558(7) 3_656 ?
 Li1 Li2 2.626(7) . ?
 Li2 Li2 2.703(9) 3_656 ?

loop_
  _geom_angle_atom_site_label_1
  _geom_angle_atom_site_label_2
  _geom_angle_atom_site_label_3
  _geom_angle
  _geom_angle_site_symmetry_1
  _geom_angle_site_symmetry_3
  _geom_angle_publ_flag
 C13 O1 C16 109.5(2) . . ?
 C13 O1 Li1 119.4(2) . . ?
 C16 O1 Li1 131.0(2) . . ?
 C7 N2 Li2 80.34(19) . . ?
 C8 N2 C7 113.5(3) . . ?
 C8 N2 Li2 138.9(4) . . ?
 C8A N2 C7 106.6(4) . . ?
 C8A N2 C12A 112.8(5) . . ?
 C8A N2 Li2 112.5(5) . . ?
 C12 N2 C7 109.3(4) . . ?
 C12 N2 C8 107.0(4) . . ?
 C12 N2 Li2 103.7(4) . . ?
 C12A N2 C7 114.4(5) . . ?
 C12A N2 Li2 124.7(6) . . ?
 C1 N1 Li2 76.0(2) . . ?
 C2 N1 C1 113.6(2) . . ?
 C2 N1 C6 108.6(2) . . ?
 C2 N1 Li2 130.1(2) . . ?
 C6 N1 C1 109.5(2) . . ?
 C6 N1 Li2 113.6(2) . . ?
 N1 C1 H1A 106.3(16) . . ?
 N1 C1 H1B 106.1(18) . . ?
 N1 C1 Li1 104.9(2) . 3_656 ?
 N1 C1 Li1 133.3(2) . . ?
 N1 C1 Li2 63.10(18) . . ?
 H1A C1 H1B 102(2) . . ?
 Li1 C1 H1A 120.1(16) . . ?
 Li1 C1 H1A 99.5(17) 3_656 . ?
 Li1 C1 H1B 71.4(17) . . ?
 Li1 C1 H1B 135.3(18) 3_656 . ?
 Li1 C1 Li1 64.0(2) 3_656 . ?
 Li2 C1 H1A 159.9(17) . . ?
 Li2 C1 H1B 97.7(18) . . ?
 Li2 C1 Li1 69.19(19) . 3_656 ?
 Li2 C1 Li1 70.94(19) . . ?
 N1 C2 H2A 109.3 . . ?
 N1 C2 H2B 109.3 . . ?
 N1 C2 C3 111.8(2) . . ?
 H2A C2 H2B 107.9 . . ?
 C3 C2 H2A 109.3 . . ?
 C3 C2 H2B 109.3 . . ?
 C2 C3 H3A 109.4 . . ?
 C2 C3 H3B 109.4 . . ?
 H3A C3 H3B 108.0 . . ?
 C4 C3 C2 111.0(3) . . ?
 C4 C3 H3A 109.4 . . ?
 C4 C3 H3B 109.4 . . ?
 C3 C4 H4A 109.8 . . ?
 C3 C4 H4B 109.8 . . ?
 C3 C4 C5 109.2(2) . . ?
 H4A C4 H4B 108.3 . . ?
 C5 C4 H4A 109.8 . . ?
 C5 C4 H4B 109.8 . . ?
 C4 C5 H5A 109.4 . . ?
 C4 C5 H5B 109.4 . . ?
 H5A C5 H5B 108.0 . . ?
 C6 C5 C4 111.3(3) . . ?
 C6 C5 H5A 109.4 . . ?
 C6 C5 H5B 109.4 . . ?
 N1 C6 C5 112.5(2) . . ?
 N1 C6 H6A 109.1 . . ?
 N1 C6 H6B 109.1 . . ?
 C5 C6 H6A 109.1 . . ?
 C5 C6 H6B 109.1 . . ?
 H6A C6 H6B 107.8 . . ?
 N2 C7 H7A 107(3) . . ?
 N2 C7 H7B 109(3) . . ?
 N2 C7 Li1 120.9(2) . . ?
 N2 C7 Li2 117.9(2) . 3_656 ?
 N2 C7 Li2 60.31(17) . . ?
 H7A C7 H7B 93(3) . . ?
 Li1 C7 H7A 90(3) . . ?
 Li1 C7 H7B 127(3) . . ?
 Li1 C7 Li2 69.50(18) . . ?
 Li2 C7 H7A 135(3) 3_656 . ?
 Li2 C7 H7A 138(3) . . ?
 Li2 C7 H7B 128(3) . . ?
 Li2 C7 H7B 71(3) 3_656 . ?
 Li2 C7 Li1 69.27(19) 3_656 . ?
 Li2 C7 Li2 72.2(2) 3_656 . ?
 N2 C8 H8A 109.3 . . ?
 N2 C8 H8B 109.3 . . ?
 N2 C8 C9 111.7(5) . . ?
 H8A C8 H8B 107.9 . . ?
 C9 C8 H8A 109.3 . . ?
 C9 C8 H8B 109.3 . . ?
 N2 C8A H8AA 109.8 . . ?
 N2 C8A H8AB 109.8 . . ?
 N2 C8A C9A 109.4(6) . . ?
 H8AA C8A H8AB 108.2 . . ?
 C9A C8A H8AA 109.8 . . ?
 C9A C8A H8AB 109.8 . . ?
 C8 C9 H9A 109.7 . . ?
 C8 C9 H9B 109.7 . . ?
 H9A C9 H9B 108.2 . . ?
 C10 C9 C8 110.0(6) . . ?
 C10 C9 H9A 109.7 . . ?
 C10 C9 H9B 109.7 . . ?
 C8A C9A H9AA 109.9 . . ?
 C8A C9A H9AB 109.9 . . ?
 C8A C9A C10A 108.8(7) . . ?
 H9AA C9A H9AB 108.3 . . ?
 C10A C9A H9AA 109.9 . . ?
 C10A C9A H9AB 109.9 . . ?
 C9 C10 H10A 109.6 . . ?
 C9 C10 H10B 109.6 . . ?
 H10A C10 H10B 108.1 . . ?
 C11 C10 C9 110.3(8) . . ?
 C11 C10 H10A 109.6 . . ?
 C11 C10 H10B 109.6 . . ?
 C9A C10A H10C 109.4 . . ?
 C9A C10A H10D 109.4 . . ?
 H10C C10A H10D 108.0 . . ?
 C11A C10A C9A 111.0(8) . . ?
 C11A C10A H10C 109.4 . . ?
 C11A C10A H10D 109.4 . . ?
 C10 C11 H11A 109.5 . . ?
 C10 C11 H11B 109.5 . . ?
 C10 C11 C12 110.9(7) . . ?
 H11A C11 H11B 108.1 . . ?
 C12 C11 H11A 109.5 . . ?
 C12 C11 H11B 109.5 . . ?
 C10A C11A H11C 109.7 . . ?
 C10A C11A H11D 109.7 . . ?
 C10A C11A C12A 109.8(8) . . ?
 H11C C11A H11D 108.2 . . ?
 C12A C11A H11C 109.7 . . ?
 C12A C11A H11D 109.7 . . ?
 N2 C12 C11 113.2(7) . . ?
 N2 C12 H12A 108.9 . . ?
 N2 C12 H12B 108.9 . . ?
 N2 C12 Li2 46.1(3) . . ?
 C11 C12 H12A 108.9 . . ?
 C11 C12 H12B 108.9 . . ?
 C11 C12 Li2 106.8(6) . . ?
 H12A C12 H12B 107.8 . . ?
 Li2 C12 H12A 68.6 . . ?
 Li2 C12 H12B 143.0 . . ?
 N2 C12A C11A 109.4(8) . . ?
 N2 C12A H12C 109.8 . . ?
 N2 C12A H12D 109.8 . . ?
 C11A C12A H12C 109.8 . . ?
 C11A C12A H12D 109.8 . . ?
 H12C C12A H12D 108.2 . . ?
 O1 C13 H13A 110.6 . . ?
 O1 C13 H13B 110.6 . . ?
 O1 C13 C14 105.6(2) . . ?
 H13A C13 H13B 108.7 . . ?
 C14 C13 H13A 110.6 . . ?
 C14 C13 H13B 110.6 . . ?
 C13 C14 H14A 111.2 . . ?
 C13 C14 H14B 111.2 . . ?
 H14A C14 H14B 109.1 . . ?
 C15 C14 C13 102.8(3) . . ?
 C15 C14 H14A 111.2 . . ?
 C15 C14 H14B 111.2 . . ?
 C14 C15 H15A 111.4 . . ?
 C14 C15 H15B 111.4 . . ?
 C14 C15 C16 101.7(3) . . ?
 H15A C15 H15B 109.3 . . ?
 C16 C15 H15A 111.4 . . ?
 C16 C15 H15B 111.4 . . ?
 O1 C16 C15 106.0(3) . . ?
 O1 C16 H16A 110.5 . . ?
 O1 C16 H16B 110.5 . . ?
 C15 C16 H16A 110.5 . . ?
 C15 C16 H16B 110.5 . . ?
 H16A C16 H16B 108.7 . . ?
 O1 Li1 C1 112.2(2) . 3_656 ?
 O1 Li1 C1 105.8(2) . . ?
 O1 Li1 H1B 85.0(9) . . ?
 O1 Li1 C7 113.0(2) . . ?
 O1 Li1 Li1 140.97(16) . 3_656 ?
 O1 Li1 Li2 141.7(3) . . ?
 O1 Li1 Li2 146.5(3) . 3_656 ?
 C1 Li1 C1 113.6(2) 3_656 . ?
 C1 Li1 H1B 26.0(8) . . ?
 C1 Li1 H1B 137.9(9) 3_656 . ?
 C1 Li1 Li1 57.6(2) . 3_656 ?
 C1 Li1 Li1 58.4(2) 3_656 3_656 ?
 C1 Li1 Li2 107.6(2) . 3_656 ?
 C1 Li1 Li2 54.88(17) 3_656 3_656 ?
 C1 Li1 Li2 53.69(16) . . ?
 C1 Li1 Li2 105.9(2) 3_656 . ?
 C7 Li1 C1 106.2(2) . 3_656 ?
 C7 Li1 C1 105.9(2) . . ?
 C7 Li1 H1B 100.9(8) . . ?
 C7 Li1 Li1 105.83(13) . 3_656 ?
 C7 Li1 Li2 56.71(16) . . ?
 C7 Li1 Li2 54.96(17) . 3_656 ?
 Li1 Li1 H1B 83.6(9) 3_656 . ?
 Li1 Li1 Li2 63.70(18) 3_656 3_656 ?
 Li1 Li1 Li2 60.86(17) 3_656 . ?
 Li2 Li1 H1B 126.2(9) 3_656 . ?
 Li2 Li1 H1B 64.0(8) . . ?
 Li2 Li1 Li2 62.8(2) 3_656 . ?
 N2 Li2 C1 123.1(2) . . ?
 N2 Li2 C7 39.34(12) . . ?
 N2 Li2 C7 121.6(2) . 3_656 ?
 N2 Li2 C12 30.18(19) . . ?
 N2 Li2 Li1 88.6(2) . . ?
 N2 Li2 Li1 138.3(2) . 3_656 ?
 N2 Li2 Li2 84.2(2) . 3_656 ?
 N1 Li2 N2 127.2(2) . . ?
 N1 Li2 C1 40.94(13) . . ?
 N1 Li2 C7 137.3(3) . . ?
 N1 Li2 C7 109.4(2) . 3_656 ?
 N1 Li2 C12 97.7(2) . . ?
 N1 Li2 Li1 96.0(2) . . ?
 N1 Li2 Li1 81.3(2) . 3_656 ?
 N1 Li2 Li2 140.47(18) . 3_656 ?
 C1 Li2 C7 104.8(2) . . ?
 C1 Li2 C7 108.0(2) . 3_656 ?
 C1 Li2 C12 97.6(3) . . ?
 C1 Li2 Li1 55.37(17) . . ?
 C1 Li2 Li1 55.93(17) . 3_656 ?
 C1 Li2 Li2 104.27(14) . 3_656 ?
 C7 Li2 C7 105.4(2) 3_656 . ?
 C7 Li2 C12 151.7(3) 3_656 . ?
 C7 Li2 C12 55.1(2) . . ?
 C7 Li2 Li1 99.0(2) . 3_656 ?
 C7 Li2 Li1 99.8(2) 3_656 . ?
 C7 Li2 Li1 55.78(17) 3_656 3_656 ?
 C7 Li2 Li1 53.79(16) . . ?
 C7 Li2 Li2 55.65(17) 3_656 3_656 ?
 C7 Li2 Li2 52.10(17) . 3_656 ?
 Li1 Li2 C12 139.6(3) 3_656 . ?
 Li1 Li2 C12 84.8(3) . . ?
 Li1 Li2 Li1 55.4(2) 3_656 . ?
 Li1 Li2 Li2 59.80(17) 3_656 3_656 ?
 Li1 Li2 Li2 57.36(16) . 3_656 ?
 Li2 Li2 C12 107.0(3) 3_656 . ?

loop_
  _geom_torsion_atom_site_label_1
  _geom_torsion_atom_site_label_2
  _geom_torsion_atom_site_label_3
  _geom_torsion_atom_site_label_4
  _geom_torsion
  _geom_torsion_site_symmetry_1
  _geom_torsion_site_symmetry_2
  _geom_torsion_site_symmetry_3
  _geom_torsion_site_symmetry_4
  _geom_torsion_publ_flag
 O1 C13 C14 C15 -28.1(3) . . . . ?
 N2 C8 C9 C10 -58.6(9) . . . . ?
 N2 C8A C9A C10A -58.9(8) . . . . ?
 N1 C2 C3 C4 -58.8(3) . . . . ?
 C1 N1 C2 C3 -178.5(2) . . . . ?
 C1 N1 C6 C5 176.8(2) . . . . ?
 C2 N1 C1 Li1 116.6(3) . . . . ?
 C2 N1 C1 Li1 -175.2(2) . . . 3_656 ?
 C2 N1 C1 Li2 128.0(2) . . . . ?
 C2 N1 C6 C5 -58.7(3) . . . . ?
 C2 C3 C4 C5 54.0(4) . . . . ?
 C3 C4 C5 C6 -53.0(4) . . . . ?
 C4 C5 C6 N1 56.8(3) . . . . ?
 C6 N1 C1 Li1 -121.8(3) . . . . ?
 C6 N1 C1 Li1 -53.6(3) . . . 3_656 ?
 C6 N1 C1 Li2 -110.5(2) . . . . ?
 C6 N1 C2 C3 59.4(3) . . . . ?
 C7 N2 C8 C9 -177.9(5) . . . . ?
 C7 N2 C8A C9A -170.8(5) . . . . ?
 C7 N2 C12 C11 175.8(5) . . . . ?
 C7 N2 C12 Li2 84.4(3) . . . . ?
 C7 N2 C12A C11A 177.2(6) . . . . ?
 C8 N2 C7 Li1 175.2(5) . . . . ?
 C8 N2 C7 Li2 139.4(5) . . . . ?
 C8 N2 C7 Li2 93.8(5) . . . 3_656 ?
 C8 N2 C12 C11 -60.9(7) . . . . ?
 C8 N2 C12 Li2 -152.3(4) . . . . ?
 C8 C9 C10 C11 52.7(11) . . . . ?
 C8A N2 C7 Li1 146.5(5) . . . . ?
 C8A N2 C7 Li2 110.7(5) . . . . ?
 C8A N2 C7 Li2 65.1(5) . . . 3_656 ?
 C8A N2 C12A C11A -60.7(9) . . . . ?
 C8A C9A C10A C11A 56.1(10) . . . . ?
 C9 C10 C11 C12 -51.7(12) . . . . ?
 C9A C10A C11A C12A -54.7(11) . . . . ?
 C10 C11 C12 N2 58.0(11) . . . . ?
 C10 C11 C12 Li2 106.8(9) . . . . ?
 C10A C11A C12A N2 55.2(11) . . . . ?
 C12 N2 C7 Li1 -65.5(5) . . . . ?
 C12 N2 C7 Li2 -101.3(4) . . . . ?
 C12 N2 C7 Li2 -146.9(5) . . . 3_656 ?
 C12 N2 C8 C9 61.5(7) . . . . ?
 C12A N2 C7 Li1 -88.1(7) . . . . ?
 C12A N2 C7 Li2 -169.5(7) . . . 3_656 ?
 C12A N2 C7 Li2 -123.9(7) . . . . ?
 C12A N2 C8A C9A 62.8(8) . . . . ?
 C13 O1 C16 C15 16.8(4) . . . . ?
 C13 C14 C15 C16 37.1(3) . . . . ?
 C14 C15 C16 O1 -33.8(3) . . . . ?
 C16 O1 C13 C14 7.2(4) . . . . ?
 Li1 O1 C13 C14 -169.9(3) . . . . ?
 Li1 O1 C16 C15 -166.6(3) . . . . ?
 Li2 N2 C7 Li1 35.8(3) . . . . ?
 Li2 N2 C7 Li2 -45.6(2) . . . 3_656 ?
 Li2 N2 C8 C9 -75.2(8) . . . . ?
 Li2 N2 C8A C9A -84.6(6) . . . . ?
 Li2 N2 C12 C11 91.4(6) . . . . ?
 Li2 N2 C12A C11A 82.0(9) . . . . ?
 Li2 N1 C1 Li1 -11.3(3) . . . . ?
 Li2 N1 C1 Li1 56.8(2) . . . 3_656 ?
 Li2 N1 C2 C3 -87.2(3) . . . . ?
 Li2 N1 C6 C5 94.0(3) . . . . ?

_shelx_res_file
;
TITL cu_b3069_0m_a.res in Pbcn
    cu_b3069_0mold.res
    created by SHELXL-2019/1 at 16:13:05 on 25-Dec-2023
REM Old TITL cu_B3069_0m in Pbcn
REM SHELXT solution in Pbcn: R1 0.221, Rweak 0.024, Alpha 0.068
REM <I/s> 4.122 for 194 systematic absences, Orientation a'=b, b'=c, c'=a
REM Formula found by SHELXT: C17 Li2 N2 O
CELL 1.54178 17.0012 10.9387 19.5158 90 90 90
ZERR 8 0.0052 0.003 0.0063 0 0 0
LATT 1
SYMM 0.5-X,0.5-Y,0.5+Z
SYMM -X,+Y,0.5-Z
SYMM 0.5+X,0.5-Y,-Z
SFAC C H Li N O
UNIT 128 256 16 16 8
SADI N2 C12 N2 C12A
SADI N2 C8 N2 C8A
SADI C12 C11 C12A C11A
SADI C11 C10 C11A C10A
SADI C8 C9 C8A C9A
SADI C10 C9 C10A C9A
SADI 0.04 N2 C11 N2 C11A
SADI 0.04 N2 C9 N2 C9A
SADI 0.04 C12 C10 C12A C10A
SADI 0.04 C11 C9 C11A C9A
SADI 0.04 C8 C10 C8A C10A

L.S. 9
PLAN  7
SIZE 0.174 0.2 0.252
TEMP -173.15
CONF
BOND
list 4
MORE -1
BOND $H
fmap 2
acta
OMIT -3 135
OMIT 1 1 10
OMIT 1 5 6
REM <olex2.extras>
REM <HklSrc "%.\\cu_B3069_0m.hkl">
REM </olex2.extras>

WGHT    0.024000    5.309500
FVAR       0.32373   0.54859
O1    5    0.621863    0.286730    0.659502    11.00000    0.04142    0.05046 =
         0.05343   -0.00618    0.01488   -0.00009
N2    4    0.531134    0.675457    0.649310    11.00000    0.02995    0.04287 =
         0.03346    0.00548    0.00091    0.00026
N1    4    0.365977    0.456235    0.651815    11.00000    0.03486    0.04794 =
         0.03196   -0.00378    0.00207   -0.00593
C1    1    0.430741    0.369568    0.673254    11.00000    0.04011    0.04500 =
         0.04105   -0.00325    0.00519   -0.00146
H1A   2    0.406784    0.285094    0.673340    11.00000    0.04749
H1B   2    0.468059    0.364503    0.633057    11.00000    0.05595
C2    1    0.343574    0.444637    0.579318    11.00000    0.04789    0.06180 =
         0.03470   -0.00437    0.00233   -0.00977
AFIX  23
H2A   2    0.324306    0.360640    0.570657    11.00000   -1.20000
H2B   2    0.390477    0.458226    0.550235    11.00000   -1.20000
AFIX   0
C3    1    0.279893    0.535835    0.559639    11.00000    0.05199    0.07229 =
         0.04087    0.00629   -0.00748   -0.00431
AFIX  23
H3A   2    0.300050    0.620027    0.565811    11.00000   -1.20000
H3B   2    0.266183    0.525054    0.510708    11.00000   -1.20000
AFIX   0
C4    1    0.206923    0.518277    0.603182    11.00000    0.04324    0.07828 =
         0.05419    0.00450   -0.00886   -0.00030
AFIX  23
H4A   2    0.182467    0.438315    0.592659    11.00000   -1.20000
H4B   2    0.168196    0.583318    0.592879    11.00000   -1.20000
AFIX   0
C5    1    0.229679    0.523323    0.678518    11.00000    0.03737    0.06260 =
         0.04927   -0.00206    0.00366   -0.00306
AFIX  23
H5A   2    0.246565    0.607353    0.690292    11.00000   -1.20000
H5B   2    0.183291    0.503022    0.706993    11.00000   -1.20000
AFIX   0
C6    1    0.295714    0.434677    0.694407    11.00000    0.03707    0.05243 =
         0.03699   -0.00030    0.00426   -0.00818
AFIX  23
H6A   2    0.310278    0.442508    0.743327    11.00000   -1.20000
H6B   2    0.276862    0.350129    0.686802    11.00000   -1.20000
AFIX   0
C7    1    0.584549    0.597150    0.692557    11.00000    0.03313    0.05305 =
         0.04278    0.00955   -0.00350   -0.00043
H7A   2    0.626988    0.573374    0.664608    11.00000    0.10987
H7B   2    0.621397    0.656859    0.724562    11.00000    0.15055
PART 1
C8    1    0.555315    0.805883    0.646627    21.00000    0.03837    0.04129 =
         0.04594   -0.00453   -0.00674   -0.00398
AFIX  23
H8A   2    0.608461    0.811862    0.626166    21.00000   -1.20000
H8B   2    0.558055    0.838866    0.693806    21.00000   -1.20000
AFIX   0
PART 2
C8A   1    0.534610    0.794587    0.676848   -21.00000    0.03691    0.04501 =
         0.04320    0.00382    0.00597    0.00266
AFIX  23
H8AA  2    0.587340    0.830081    0.668636   -21.00000   -1.20000
H8AB  2    0.525614    0.791533    0.726938   -21.00000   -1.20000
AFIX   0
PART 1
C9    1    0.497648    0.882899    0.604354    21.00000    0.04492    0.04120 =
         0.08076   -0.00097   -0.02572   -0.00329
AFIX  23
H9A   2    0.445015    0.880993    0.626029    21.00000   -1.20000
H9B   2    0.515760    0.968885    0.603096    21.00000   -1.20000
AFIX   0
PART 2
C9A   1    0.471847    0.874286    0.642975   -21.00000    0.04866    0.05333 =
         0.06234    0.01731    0.00886   -0.00032
AFIX  23
H9AA  2    0.474355    0.958361    0.661626   -21.00000   -1.20000
H9AB  2    0.418918    0.840680    0.652592   -21.00000   -1.20000
AFIX   0
PART 1
C10   1    0.492292    0.832900    0.531612    21.00000    0.04882    0.06181 =
         0.06031    0.02456   -0.02333   -0.01922
AFIX  23
H10A  2    0.450505    0.876724    0.506219    21.00000   -1.20000
H10B  2    0.542785    0.846670    0.507552    21.00000   -1.20000
AFIX   0
PART 2
C10A  1    0.486503    0.876535    0.565508   -21.00000    0.03945    0.06708 =
         0.05712    0.02570   -0.00819   -0.01108
AFIX  23
H10C  2    0.444504    0.924365    0.542794   -21.00000   -1.20000
H10D  2    0.537393    0.917172    0.556066   -21.00000   -1.20000
AFIX   0
PART 1
C11   1    0.474189    0.698826    0.532982    21.00000    0.04098    0.05601 =
         0.03723   -0.00034   -0.00674   -0.00457
AFIX  23
H11A  2    0.477864    0.665278    0.485976    21.00000   -1.20000
H11B  2    0.419733    0.686304    0.549522    21.00000   -1.20000
AFIX   0
PART 2
C11A  1    0.487851    0.750073    0.536820   -21.00000    0.04650    0.07445 =
         0.03498    0.01583   -0.00174   -0.00176
AFIX  23
H11C  2    0.501687    0.753079    0.487574   -21.00000   -1.20000
H11D  2    0.435057    0.712675    0.541155   -21.00000   -1.20000
AFIX   0
PART 1
C12   1    0.531514    0.630693    0.579861    21.00000    0.03588    0.04390 =
         0.04107   -0.00454   -0.00257   -0.00221
AFIX  23
H12A  2    0.517679    0.542781    0.580101    21.00000   -1.20000
H12B  2    0.585340    0.638474    0.561004    21.00000   -1.20000
AFIX   0
PART 2
C12A  1    0.548551    0.672096    0.575632   -21.00000    0.04908    0.06210 =
         0.03177    0.00566    0.00549    0.00604
AFIX  23
H12C  2    0.546550    0.586675    0.558961   -21.00000   -1.20000
H12D  2    0.602116    0.704286    0.567244   -21.00000   -1.20000
AFIX   0
PART 0
C13   1    0.603149    0.159981    0.658246    11.00000    0.04727    0.05510 =
         0.06940   -0.00187    0.01172    0.00187
AFIX  23
H13A  2    0.554501    0.145476    0.631577    11.00000   -1.20000
H13B  2    0.595412    0.128557    0.705338    11.00000   -1.20000
AFIX   0
C14   1    0.673030    0.097701    0.624343    11.00000    0.04626    0.05429 =
         0.07112   -0.00276    0.00493    0.00886
AFIX  23
H14A  2    0.712533    0.072094    0.658739    11.00000   -1.20000
H14B  2    0.656207    0.025400    0.597580    11.00000   -1.20000
AFIX   0
C15   1    0.704887    0.195611    0.578592    11.00000    0.03837    0.07561 =
         0.04826   -0.00740    0.00474    0.01160
AFIX  23
H15A  2    0.675144    0.200440    0.535065    11.00000   -1.20000
H15B  2    0.761287    0.182321    0.568404    11.00000   -1.20000
AFIX   0
C16   1    0.692789    0.307502    0.621417    11.00000    0.05786    0.06875 =
         0.07401   -0.00991    0.03343   -0.00229
AFIX  23
H16A  2    0.737825    0.319816    0.652826    11.00000   -1.20000
H16B  2    0.687397    0.380752    0.591996    11.00000   -1.20000
AFIX   0
LI1   3    0.556171    0.398226    0.712266    11.00000    0.03893    0.05423 =
         0.04164   -0.00436    0.00566    0.00138
LI2   3    0.448147    0.567742    0.697509    11.00000    0.03812    0.04936 =
         0.03865    0.00208   -0.00215   -0.00627
HKLF 4


REM  cu_b3069_0m_a.res in Pbcn
REM wR2 = 0.1672, GooF = S = 1.145, Restrained GooF = 1.147 for all data
REM R1 = 0.0733 for 2992 Fo > 4sig(Fo) and 0.0784 for all 3271 data
REM 252 parameters refined using 11 restraints

END

WGHT      0.0240      5.3097

REM Highest difference peak  0.188,  deepest hole -0.206,  1-sigma level  0.044
Q1    1   0.6441  0.6287  0.6854  11.00000  0.05    0.19
Q2    1   0.6035  0.5169  0.6498  11.00000  0.05    0.19
Q3    1   0.7417  0.2897  0.6841  11.00000  0.05    0.19
Q4    1   0.2628  0.4349  0.5059  11.00000  0.05    0.18
Q5    1   0.6535  0.3139  0.5908  11.00000  0.05    0.18
Q6    1   0.5284  0.5875  0.7018  11.00000  0.05    0.17
Q7    1   0.7107  0.3769  0.6183  11.00000  0.05    0.16
;
_shelx_res_checksum                8073
_shelx_hkl_file
;
   1   0   0 0.16947 0.13723  10
   1   0   0 0.18057 0.18681   4
   1   0   0 0.02762 0.15308   7
   1   0   0 0.15467 0.06775   6
   2   0   0 413.193 17.8962   7
   2   0   0 420.628 17.4811  10
   2   0   0 410.628 17.9562   4
   2   0   0 375.001 18.1128   5
   2   0   0 427.245 17.5127   6
   2   0   0 414.541 17.7540   1
   3   0   0 0.18896 0.43709  10
   3   0   0 0.19325 0.17896   6
   3   0   0 -0.3181 0.76262   5
   3   0   0 -0.1112 0.29703   1
   4   0   0 1093.66 44.3672   6
   4   0   0 987.183 45.1064   7
   4   0   0 998.764 45.4451   5
   4   0   0 1067.90 44.3499  10
   4   0   0 1018.95 45.3539   4
   4   0   0 1085.23 44.9392   1
   5   0   0 0.55843 1.07436   5
   5   0   0 1.82854 1.14066   4
   5   0   0 -0.4673 0.66490  10
   5   0   0 0.90760 0.93048   7
   5   0   0 0.65507 0.52107   1
   6   0   0 168.606 8.74102   1
   6   0   0 160.187 9.35162   4
   6   0   0 160.733 9.04855   7
   6   0   0 178.742 7.90877  10
   6   0   0 163.159 9.56454   5
   6   0   0 172.621 7.75839   6
   7   0   0 0.74435 0.32631   6
   7   0   0 0.44674 1.26768   7
   7   0   0 0.24738 0.91669  10
   7   0   0 0.08244 0.73336   1
   7   0   0 1.63341 1.52348   4
   7   0   0 0.95057 1.76661   5
   8   0   0 110.997 5.51742   6
   8   0   0 113.879 5.96792  10
   8   0   0 111.674 7.53395   7
   8   0   0 111.185 7.10715   1
   8   0   0 102.676 7.79860   4
   9   0   0 0.07321 1.71878   7
   9   0   0 -0.1199 0.80685   1
   9   0   0 -0.0516 0.30121   6
   9   0   0 -0.8286 1.88002   4
   9   0   0 -0.9915 1.43455  10
  -9   0   0 0.02895 0.15116  15
  10   0   0 77.4385 6.38254   1
  10   0   0 94.6432 4.08864   2
 -10   0   0 94.3604 3.99751  15
  10   0   0 94.4143 5.66117  10
  10   0   0 74.5328 7.46215   7
  10   0   0 93.0300 4.93416   6
  10   0   0 82.2585 8.38795   4
  11   0   0 -1.2948 0.76633   1
  11   0   0 0.18991 0.36602   6
  11   0   0 -4.5323 4.61695   4
 -11   0   0 -0.1197 0.16564  15
  11   0   0 0.06505 0.18975   2
  11   0   0 -0.5892 1.86003  10
 -12   0   0 366.824 16.1183  15
 -12   0   0 363.178 16.0530  14
  12   0   0 367.590 17.3954   6
  12   0   0 413.087 21.2777   1
  12   0   0 372.759 16.2204   2
  13   0   0 1.95794 1.49677   1
  13   0   0 0.80688 0.59360   6
 -14   0   0 9.88476 0.73972  15
  14   0   0 10.8469 1.03153  13
  14   0   0 11.8030 3.31480   1
  14   0   0 10.1477 0.77701   2
 -14   0   0 9.49961 0.65980  12
 -14   0   0 10.3404 0.65757  14
 -14   0   0 8.98076 0.73843   9
 -15   0   0 -0.1992 0.21358  15
 -15   0   0 -0.0594 0.22530   9
 -15   0   0 0.05470 0.21964  12
 -15   0   0 -0.0583 0.19529  14
  15   0   0 0.45534 0.46104  13
 -16   0   0 8.79673 0.60187  14
 -16   0   0 8.03073 0.60530  12
  16   0   0 9.23305 1.02839  13
 -16   0   0 7.94745 0.72191   9
 -16   0   0 8.56802 0.68207  15
 -17   0   0 0.06758 0.20237  12
 -17   0   0 0.26416 0.20434  14
 -17   0   0 0.00238 0.28312   9
  17   0   0 -0.2739 0.44425  13
 -18   0   0 2.07456 0.31847  12
  18   0   0 2.51115 0.57617  13
 -18   0   0 1.81958 0.32057  14
 -19   0   0 0.12084 0.16696  14
 -19   0   0 0.07120 0.15967  12
 -20   0   0 1.81660 0.22844  12
 -20   0   0 1.66180 0.22512  14
   0   1   0 -0.4499 0.35862   1
   0  -1   0 0.15983 0.55510   5
   0   1   0 -0.1939 0.18578   7
   0  -1   0 0.01576 0.40005  10
   1  -1   0 1232.20 50.2164   6
   1   1   0 1125.68 50.3344   7
   1   1   0 1215.96 51.0376   1
  -1   1   0 1170.00 50.3409   4
   1  -1   0 1280.36 50.3543  10
   1   1   0 1122.74 50.3428   4
  -1  -1   0 1226.19 50.2247  10
  -1   1   0 1171.82 50.4145   7
  -1  -1   0 1148.39 50.6825   5
   1  -1   0 1166.68 51.0748   5
   2   1   0 1.17878 0.54730   1
   2  -1   0 1.13218 0.25624   6
   2  -1   0 1.13084 0.59619  10
   2  -1   0 2.42791 1.16119   5
   2   1   0 1.65055 0.43183   7
   2   1   0 1.26529 0.44350   4
   3   1   0 233.023 11.1942   4
   3   1   0 254.421 11.7757   1
   3  -1   0 242.623 12.2744   5
   3  -1   0 247.875 11.7171   7
   3  -1   0 248.940 10.7692   6
   3  -1   0 241.723 12.2071   4
   3   1   0 262.234 10.6411  10
   3   1   0 241.741 11.1962   5
   3   1   0 235.311 11.1526   7
   3  -1   0 264.374 11.0280  10
   4  -1   0 0.95126 1.45520   5
   4   1   0 2.54945 0.81430   4
   4   1   0 2.34604 0.85723   1
   4   1   0 2.32047 0.82987   7
   4   1   0 2.18460 0.44590   6
   4  -1   0 3.08498 0.71593   1
   4  -1   0 2.73604 1.15318  10
   4   1   0 0.98585 0.74393   5
   4  -1   0 1.80809 1.11491   7
   4  -1   0 1.53130 1.48022   4
   4   1   0 1.88351 0.52692  10
   4  -1   0 1.99012 0.40624   6
   5  -1   0 614.917 28.9530   7
   5   1   0 654.779 27.4026  10
   5  -1   0 638.577 27.5060   6
   5  -1   0 673.778 27.8347  10
   5  -1   0 675.916 28.1172   1
   5   1   0 621.602 28.3705   7
   5  -1   0 616.962 29.5668   4
   5   1   0 619.096 28.5146   4
   5   1   0 621.086 28.5501   5
   5   1   0 635.380 27.5529   6
   5  -1   0 634.987 29.7855   5
   5   1   0 667.426 28.8477   1
   6  -1   0 -0.6661 1.22791  10
   6   1   0 -0.2571 0.69738   1
   6   1   0 1.29640 0.98239   7
   6  -1   0 -1.7932 1.84558   5
   6   1   0 0.06546 0.87310   4
   6   1   0 0.12478 0.26685   6
   6   1   0 0.83815 1.16333   5
   6  -1   0 0.38223 0.52319   1
   6   1   0 -0.6314 0.68479  10
   7   1   0 28.4024 2.04619  10
   7   1   0 27.2710 3.62251   5
   7  -1   0 33.6536 4.81092   5
   7  -1   0 28.6461 3.88879   4
   7  -1   0 27.7129 1.85374   6
   7   1   0 28.5733 1.94015   6
   7  -1   0 26.9413 2.54725  10
   7   1   0 31.6868 3.15823   1
   7  -1   0 29.2017 2.53021   1
   7  -1   0 30.5835 3.39905   7
   8   1   0 1.07160 0.82836  10
   8  -1   0 -0.1359 0.52591   1
   8   1   0 0.99910 1.17672   7
   8   1   0 2.51182 2.43836   5
   8  -1   0 -1.3706 1.46755   7
   8  -1   0 -0.2796 0.27368   6
   8  -1   0 -1.3420 2.02215   4
   8   1   0 0.02723 0.80882   1
   8  -1   0 -0.7779 1.09082  10
   8   1   0 -0.1068 0.29061   6
   8   1   0 0.96058 1.47540   4
   9   1   0 80.0272 6.63589   1
   9   1   0 96.1593 7.58861   4
   9   1   0 95.6868 5.00858   6
   9  -1   0 90.0072 5.57923  10
   9  -1   0 89.1517 7.16853   7
   9  -1   0 97.5959 8.10146   4
   9   1   0 97.8402 5.25265  10
   9  -1   0 91.4340 4.88037   6
   9   1   0 90.7191 6.92123   7
   9  -1   0 99.3403 6.36088   1
  -9  -1   0 95.7098 4.11977  15
  -9   1   0 93.2984 4.13820  15
  10   1   0 1.87320 0.33104   2
  10  -1   0 6.06700 3.12761   4
  10   1   0 2.14934 2.15459   7
  10  -1   0 1.46973 1.20758   1
  10   1   0 1.72604 0.66863   6
  10   1   0 3.49046 2.63770   4
  10  -1   0 -0.1187 1.49054  10
  10  -1   0 2.08724 0.59409   6
  10   1   0 1.80252 1.59694   1
  10   1   0 2.28924 1.42071  10
  10  -1   0 0.76919 2.21390   7
 -11   1   0 206.177 8.79729  15
  11   1   0 201.924 9.94523   6
  11  -1   0 188.292 8.88120   2
  11   1   0 203.378 13.7853   7
 -11  -1   0 210.238 8.77692  15
  11  -1   0 196.014 12.0629   1
  11   1   0 208.044 10.7197  10
  11   1   0 205.637 8.81135   2
  11   1   0 211.061 14.8264   4
  11   1   0 200.760 12.9389   1
  11  -1   0 198.292 9.88330   6
  12  -1   0 1.20730 1.16287   1
  12   1   0 0.07059 1.31172   1
 -12  -1   0 0.22597 0.21301  15
  12  -1   0 0.05120 0.24786   2
  12   1   0 0.43226 0.18940   2
 -12   1   0 0.10468 0.20450  14
 -12   1   0 0.04579 0.19755  15
  12  -1   0 -0.4879 0.47977   6
 -12  -1   0 0.27040 0.16411  14
 -13  -1   0 4.09777 0.44386  15
  13   1   0 4.45215 1.04816   6
  13  -1   0 3.61232 1.96707   1
 -13   1   0 4.15699 0.43457  14
  13  -1   0 3.34343 0.51939   2
 -13   1   0 3.69036 0.45551  15
  13  -1   0 2.30499 0.84755   6
 -13  -1   0 3.46923 0.36833  14
 -14   1   0 0.51297 0.24879  14
 -14  -1   0 0.54511 0.21415  14
  14   1   0 -2.2099 1.79420   1
 -14   1   0 1.22096 0.35855   9
  14   1   0 -0.0174 0.44947  13
  14  -1   0 1.34582 0.56744  13
 -14   1   0 0.28567 0.25292  15
  14  -1   0 -0.4705 1.62668   1
 -14  -1   0 0.51142 0.26291  15
  15   1   0 28.8322 1.85127  13
 -15  -1   0 27.1693 1.41665  12
  15  -1   0 28.1329 1.80017  13
 -15   1   0 28.5990 1.46146  12
 -15   1   0 28.5880 1.53554  15
 -15   1   0 28.8506 1.57935   9
 -15  -1   0 26.9953 1.52046  15
 -15  -1   0 27.5269 1.42417  14
  15  -1   0 29.8467 1.65461   2
 -15  -1   0 28.6963 1.56693   9
 -15   1   0 29.5155 1.44925  14
  16   1   0 0.42602 0.53900  13
  16  -1   0 0.18774 0.53500  13
 -16  -1   0 0.52232 0.23062  14
 -16   1   0 0.50965 0.28281  15
 -16   1   0 0.56911 0.24025  14
 -17  -1   0 33.0885 1.56616  14
 -17   1   0 31.9847 1.56668  12
 -17  -1   0 32.2073 1.54407  12
 -17   1   0 31.5300 1.55809  14
  17   1   0 32.9292 1.90986  13
 -17   1   0 30.5429 1.68491   9
  17  -1   0 32.1757 1.95280  13
 -17   1   0 31.3349 1.66504  15
 -18   1   0 0.56482 0.21469  12
 -18   1   0 0.27266 0.19583  14
 -18  -1   0 0.44894 0.20259  14
 -18  -1   0 0.71358 0.21290  12
 -18   1   0 0.75739 0.33245   9
  18  -1   0 -0.0363 0.45191  13
 -19  -1   0 7.25566 0.47647  12
 -19   1   0 7.45877 0.48545  14
 -19   1   0 7.29266 0.47401  12
 -20  -1   0 0.62742 0.15374  12
 -20  -1   0 0.14561 0.13039  14
 -20   1   0 0.38094 0.13316  12
 -20   1   0 0.11584 0.12770  14
   0  -2   0 20.9203 1.68056  10
   0  -2   0 20.2920 0.93036   2
   0   2   0 21.6180 2.58817   1
   0   2   0 18.8721 1.45338   4
   0  -2   0 18.6257 2.52303   5
   0   2   0 19.5253 1.46586   7
   1  -2   0 3.85255 1.61968   5
   1  -2   0 3.37937 1.18852  10
  -1  -2   0 4.35476 1.01196  10
   1   2   0 4.63503 1.27745   1
  -1   2   0 3.08750 0.64857   4
  -1   2   0 3.69747 0.74016   7
   1   2   0 3.45796 0.66631   4
  -1  -2   0 3.19066 0.22110   2
  -1  -2   0 2.62293 1.23756   5
  -1   2   0 3.46909 1.33817   1
   2  -2   0 4003.72 177.901   5
   2   2   0 3992.15 176.552   4
   2   2   0 3999.58 176.535   7
  -2  -2   0 4134.98 177.168   5
   2  -2   0 4269.64 176.524  10
   2  -2   0 4246.01 176.266   6
  -2  -2   0 4327.56 176.286  10
  -2   2   0 4503.87 178.803   1
  -2   2   0 4041.16 176.526   4
   2   2   0 4255.91 178.012   1
  -2   2   0 4117.05 176.653   7
  -3   2   0 56.8287 3.47013   7
   3   2   0 60.8546 3.44586   4
  -3   2   0 61.2901 3.29469   4
   3  -2   0 63.2590 5.08229   5
   3  -2   0 52.3979 3.46277  10
   3  -2   0 62.1141 3.00408   6
   3   2   0 63.2542 4.46693   1
   3   2   0 56.4455 3.34217   7
   4   2   0 2.78369 0.48982  10
   4  -2   0 0.12645 1.67443   5
   4  -2   0 2.62056 1.41801  10
  -4   2   0 4.38628 1.33490   1
   4  -2   0 2.32191 0.45982   6
   4   2   0 2.21965 0.73190   7
   4   2   0 2.79591 0.84640   4
   5  -2   0 19.5412 2.18523  10
   5  -2   0 21.8868 1.44594   6
   5   2   0 24.5309 2.82509   1
   5   2   0 19.3241 2.02474   7
   5   2   0 20.2585 2.22202   5
   5  -2   0 22.7070 1.93273   1
   5   2   0 20.0829 2.11973   4
   5   2   0 18.3728 1.30838  10
   6   2   0 6.05337 0.87677  10
   6   2   0 3.01841 1.51675   1
   6   2   0 4.22670 1.42273   5
   6  -2   0 5.41953 1.03961   1
   6  -2   0 6.01059 1.57984  10
   6   2   0 5.17175 0.85007   6
   6   2   0 5.80722 1.39449   7
   6  -2   0 3.41239 2.72139   5
   6  -2   0 5.16617 0.73172   6
   7   2   0 3.66633 1.46594   1
   7  -2   0 5.27849 1.54417  10
   7   2   0 6.24726 1.60929   4
   7   2   0 4.43969 1.35264   7
   7   2   0 4.17954 0.78900   6
   7   2   0 8.08468 1.84320   5
   7  -2   0 5.65832 1.23469   1
   7   2   0 5.15388 0.97839  10
   7  -2   0 5.02830 0.80597   6
   8   2   0 28.4489 4.40715   5
   8  -2   0 29.0679 2.03390   6
   8   2   0 29.3616 2.10524   6
   8   2   0 27.1482 3.58675   1
   8   2   0 31.0161 3.60205   4
   8  -2   0 29.9844 2.86707  10
   8   2   0 28.0492 3.27785   7
   8   2   0 30.4960 2.20402  10
   8  -2   0 29.3016 2.81192   1
   9   2   0 2.93505 1.86409   7
   9   2   0 5.43859 2.18917   4
   9  -2   0 1.49371 1.44649  10
   9   2   0 3.59030 0.88886   6
   9  -2   0 3.28038 1.15259   1
   9   2   0 5.34818 2.05626   1
   9   2   0 5.31564 1.28215  10
   9   2   0 3.93104 0.33758   2
   9  -2   0 4.87604 0.90643   6
  10  -2   0 46.8777 4.16008   1
 -10   2   0 45.9703 2.22571  15
  10  -2   0 47.9135 4.24391  10
  10   2   0 46.6441 5.89709   4
  10  -2   0 42.8566 2.97511   6
  10   2   0 48.5586 3.23913   6
  10   2   0 50.1880 5.43380   1
  10   2   0 45.8940 2.12346   2
  10  -2   0 44.5427 2.34527   2
  10   2   0 46.0187 4.99659   7
  10   2   0 50.0681 3.41891  10
 -10  -2   0 48.3693 2.19161  15
  11   2   0 0.26217 0.66428   6
 -11   2   0 0.58171 0.26432  15
  11  -2   0 1.04717 0.37224   2
  11   2   0 0.89043 1.47343  10
  11   2   0 -0.6963 2.76494   7
  11  -2   0 0.53840 1.03430   1
  11   2   0 2.02256 1.63040   1
  11   2   0 3.68875 3.64062   4
  11  -2   0 1.00603 0.53682   6
  12  -2   0 15.4833 1.08057   2
 -12   2   0 14.3759 0.88355  14
  12  -2   0 14.0805 3.21911   1
 -12   2   0 14.8932 0.94404  15
  12   2   0 15.3419 1.72368   6
  12  -2   0 16.1222 1.82451   6
  12   2   0 18.2863 4.02266   1
 -12  -2   0 15.2983 0.91854  15
 -12  -2   0 15.3339 0.83170  14
  13  -2   0 -0.9285 1.10435   1
 -13  -2   0 0.54844 0.21432  14
  13   2   0 2.69899 2.04619   1
 -13   2   0 0.42172 0.27055  14
 -13   2   0 0.27005 0.24579  15
  13  -2   0 0.79593 0.36394   2
 -14   2   0 140.552 5.99408  15
 -14   2   0 137.464 8.62668   4
 -14   2   0 136.288 5.89062  14
 -14   2   0 128.141 5.91656  12
  14   2   0 128.782 7.49999   6
 -14  -2   0 127.678 5.84064  12
  14  -2   0 133.329 6.16545  13
  14   2   0 136.161 6.26193  13
 -14   2   0 130.352 6.01887   9
  14  -2   0 135.222 6.15143   2
 -14  -2   0 134.880 5.85259  14
 -14   2   0 140.964 9.82699   7
  15  -2   0 1.13490 0.36600   2
 -15   2   0 1.47991 0.41733   9
 -15   2   0 1.51504 0.35816  12
  15  -2   0 1.20318 0.58934  13
 -15  -2   0 0.89685 0.26552  14
  15   2   0 1.01897 0.58804  13
 -15  -2   0 1.49703 0.27748  12
 -15   2   0 0.64342 0.27512  14
  16  -2   0 14.8279 1.52420   2
 -16   2   0 12.5744 0.79730  14
 -16   2   0 12.4467 0.92823   9
 -16   2   0 12.2461 0.81998  12
  16  -2   0 14.7088 1.23001  13
 -16   2   0 11.5131 0.85312  15
 -16  -2   0 13.4915 0.80583  14
 -16  -2   0 14.3064 0.78457  12
 -17   2   0 0.44815 0.29403   9
 -17  -2   0 -0.0272 0.20185  14
 -17  -2   0 0.35060 0.20399  12
 -17   2   0 0.00223 0.21182  15
 -17   2   0 0.20384 0.23144  12
  17  -2   0 0.63964 0.54165  13
 -17   2   0 0.07022 0.20253  14
  18  -2   0 5.34324 0.73374  13
 -18  -2   0 4.93332 0.41595  12
 -18   2   0 5.12473 0.43955  12
 -18   2   0 5.38968 0.42364  14
 -18   2   0 5.68886 0.55889   9
 -18   2   0 3.95930 0.45207  15
 -19  -2   0 -0.1411 0.15650  12
 -19   2   0 0.23444 0.22569   9
 -19   2   0 -0.0006 0.13956  14
 -19   2   0 -0.0012 0.14329  12
  19  -2   0 -0.1740 0.32433  13
 -19  -2   0 0.05510 0.15507  14
 -20  -2   0 0.15221 0.11953  12
 -20   2   0 0.10805 0.12259  14
 -20   2   0 0.20789 0.11333  12
   0   3   0 0.99969 0.64313   4
   0   3   0 1.38155 1.20674   1
   0  -3   0 0.95286 1.15813  10
   0  -3   0 0.11452 1.36832   5
   0  -3   0 0.48412 0.18478   2
   0   3   0 0.16573 0.51309   7
   1  -3   0 22.0737 2.12299  10
   1  -3   0 22.0037 1.06347   2
  -1   3   0 21.2804 1.80031   4
   1  -3   0 19.2904 3.14972   5
  -1   3   0 18.9891 2.95132   1
   1   3   0 19.3512 1.73921   7
   1   3   0 21.1036 1.78225   4
   1   3   0 21.5463 3.16340   1
  -1  -3   0 23.0476 2.95951   5
  -1   3   0 21.3168 1.84845   7
  -1  -3   0 20.9976 0.98107   2
  -1  -3   0 23.7904 1.96519  10
  -2  -3   0 3.70123 1.01259  10
   2  -3   0 3.99658 1.36437  10
   2   3   0 3.74152 0.85064   4
  -2   3   0 4.43902 0.99523   7
   2   3   0 3.74366 0.86691   7
  -2   3   0 4.22087 0.96249   4
  -2   3   0 4.07311 1.86779   1
  -2  -3   0 4.99017 1.48571   5
   2   3   0 5.08910 1.74054   1
   3   3   0 22.3554 2.12408   4
  -3   3   0 21.7865 2.13997   7
   3  -3   0 19.5004 3.36253   5
  -3  -3   0 21.0154 2.70522   5
  -3  -3   0 25.8431 1.95306  10
  -3   3   0 22.4613 2.02812   4
   3   3   0 20.2104 3.02570   1
  -3   3   0 22.6387 3.41470   1
   3  -3   0 23.0899 1.65563   6
   3  -3   0 26.6065 2.42366  10
   3   3   0 21.3770 2.06081   7
  -4   3   0 9.47437 1.33777   4
   4   3   0 12.3252 1.58930   4
  -4   3   0 10.3803 1.71795   7
   4  -3   0 11.1392 1.99921  10
   4   3   0 9.69325 2.32973   1
   4  -3   0 8.76358 0.99177   6
   4   3   0 10.5002 1.49074   7
   4  -3   0 11.9436 3.10358   5
  -5   3   0 33.4619 2.79430   7
  -5   3   0 29.7158 3.78584   1
   5   3   0 28.0053 2.67260   5
   5   3   0 32.6932 3.87244   1
   5  -3   0 30.5812 2.02947   6
   5   3   0 32.6733 2.82332   4
  -5   3   0 32.1983 2.48422   4
   5  -3   0 38.7846 5.64895   5
   6   3   0 14.4077 2.04930   7
   6  -3   0 18.8968 1.51598   6
   6  -3   0 15.6113 4.19805   5
   6   3   0 19.0416 2.95476   1
   6   3   0 17.2110 2.47852   5
  -6   3   0 21.3796 1.99750   4
   6   3   0 16.1751 1.28117  10
   6  -3   0 20.9677 2.05549   1
  -6   3   0 19.7773 2.23797   7
   6  -3   0 16.8375 2.33459  10
  -7   3   0 191.165 10.2385   7
   7   3   0 186.538 11.9415   1
   7   3   0 189.955 10.3482   7
   7   3   0 193.125 10.5946   4
   7   3   0 200.431 8.86448  10
   7   3   0 191.754 10.6651   5
  -7   3   0 195.719 9.80414   4
   7  -3   0 186.559 9.10645   6
   7  -3   0 187.369 9.86714  10
   7   3   0 200.915 9.28722   6
   7  -3   0 194.050 10.0134   1
   8  -3   0 17.5003 2.13034   1
  -8   3   0 15.2321 2.35265   7
   8   3   0 17.1552 3.22496   1
   8  -3   0 16.7427 2.69884  10
   8   3   0 16.7513 2.68901   7
   8   3   0 13.4510 1.50417   6
   8  -3   0 15.3593 1.46720   6
  -8   3   0 16.5284 1.99483   4
   8   3   0 17.1443 2.93292   4
  -9   3   0 32.7329 2.98096   4
   9   3   0 33.9115 2.44139   6
   9  -3   0 28.5322 3.04632   1
   9   3   0 26.4052 3.72677   7
   9   3   0 29.1833 2.31229  10
   9   3   0 27.2884 4.24136   1
  -9   3   0 26.2196 1.50787  15
   9   3   0 32.8890 4.32568   4
  -9   3   0 35.2882 3.50604   7
   9  -3   0 24.6023 3.39659  10
   9  -3   0 27.7836 2.20860   6
   9  -3   0 28.5499 1.64454   2
  10  -3   0 7.46863 0.74802   2
  10   3   0 9.94974 2.98780   1
  10  -3   0 6.51283 1.12891   6
  10   3   0 2.34660 2.45655   7
  10   3   0 10.3380 3.57334   4
  10  -3   0 5.48166 2.78337  10
  10  -3   0 6.21251 1.64400   1
 -10   3   0 6.24499 1.58869   4
  10   3   0 5.78330 1.24450   6
  10   3   0 5.22493 1.46519  10
 -10   3   0 6.72200 2.02144   7
 -11  -3   0 35.5894 1.65892  14
 -11   3   0 35.8261 1.80251  15
  11   3   0 37.2332 2.91431   6
  11  -3   0 33.4940 2.66348   6
 -11   3   0 36.6008 4.28491   7
  11  -3   0 32.3315 3.65954   1
  11  -3   0 33.2944 1.92420   2
 -11   3   0 36.5950 3.58035   4
  11   3   0 32.8534 5.99217   7
 -11   3   0 33.1120 1.75080  14
  11   3   0 38.3180 3.34954  10
  11   3   0 33.8828 5.14304   1
  11   3   0 47.3231 7.90114   4
  12   3   0 6.24593 2.75383   1
 -12   3   0 9.47241 2.28498   7
  12  -3   0 6.28310 1.79999   1
  12  -3   0 5.82545 1.17834   6
  12  -3   0 6.21486 0.73983   2
  13   3   0 23.8736 1.60581  13
 -13   3   0 21.2384 3.13144   4
 -13   3   0 24.2460 1.31177  14
  13  -3   0 24.8320 1.70751  13
  13   3   0 26.6220 4.83266   1
 -13   3   0 22.8315 4.06757   7
 -13  -3   0 24.5473 1.28078  12
 -13  -3   0 24.9479 1.24642  14
  13   3   0 21.0993 2.34959   6
  13  -3   0 23.3506 1.50895   2
 -13   3   0 26.6825 1.40576  15
  14   3   0 3.22929 1.00613   6
 -14  -3   0 1.79984 0.32640  14
 -14  -3   0 2.91897 0.37091  12
  14  -3   0 1.74632 0.60840  13
 -14   3   0 2.71634 0.44119  12
 -15  -3   0 8.75379 0.63551  12
  15  -3   0 9.74643 1.09327  13
 -15  -3   0 9.49776 0.68740  14
 -15   3   0 8.53924 0.86249   9
 -15   3   0 9.88268 0.77677  15
  15  -3   0 7.35294 0.83114   2
 -15   3   0 9.34978 0.76479  12
 -15   3   0 9.87965 0.71242  14
 -16   3   0 0.57817 0.25889  14
 -16   3   0 1.12947 0.38385   9
  16  -3   0 0.07212 0.49884  13
 -16   3   0 0.35830 0.25389  15
 -16   3   0 0.97722 0.30462  12
 -17   3   0 1.58522 0.33807  15
 -17  -3   0 1.83990 0.29994  14
 -17  -3   0 1.65945 0.27248  12
 -17   3   0 1.65887 0.29659  14
 -17   3   0 1.29587 0.38521   9
 -17   3   0 1.79560 0.32770  12
  17  -3   0 1.73890 0.56046  13
 -18  -3   0 0.92030 0.22819  14
  18  -3   0 1.27061 0.49830  13
 -18   3   0 1.56292 0.25060  14
 -18   3   0 1.04796 0.25067  15
 -19   3   0 48.2510 2.11433  12
  19  -3   0 48.8016 2.28277  13
 -19  -3   0 47.5978 2.08821  12
 -19   3   0 47.1687 2.21608   9
 -19  -3   0 44.3478 2.10030  14
 -19   3   0 46.6839 2.11431  14
 -20   3   0 0.08822 0.10307  12
 -20  -3   0 0.00828 0.10463  12
   0   4   0 431.054 19.8677   4
   0  -4   0 434.840 21.4256   5
   0   4   0 437.747 23.2888   1
   0   4   0 446.570 19.9187   7
   0  -4   0 461.860 19.6956  10
   0  -4   0 422.387 18.6257   2
   1   4   0 13.4512 1.68742   4
  -1  -4   0 13.8348 2.00673  10
   1  -4   0 14.5084 0.80950   2
  -1   4   0 18.9301 3.74998   1
  -1   4   0 15.0622 1.77449   4
   1   4   0 10.5042 3.12733   1
  -1  -4   0 13.4759 0.71288   2
   1   4   0 12.0985 1.63649   7
   1  -4   0 12.5009 2.10152  10
   1  -4   0 18.4322 3.68292   5
  -1   4   0 14.0849 1.78325   7
  -1  -4   0 18.6874 3.26364   5
  -2   4   0 1909.54 80.8528   4
   2   4   0 1892.26 80.7802   7
   2   4   0 1856.88 84.3515   1
  -2   4   0 1878.28 80.8517   7
  -2   4   0 1899.17 84.8244   1
   2  -4   0 1798.19 79.5356   2
   2   4   0 1894.91 80.8422   4
   2  -4   0 1977.15 80.7090  10
  -2  -4   0 1940.49 80.3282  10
   2  -4   0 1878.23 82.8733   5
  -2  -4   0 1917.02 82.1287   5
  -2  -4   0 1757.79 79.4290   2
   3  -4   0 1.23955 2.39822   5
  -3  -4   0 1.02566 1.32892   5
  -3  -4   0 -0.5312 0.88400  10
  -3   4   0 0.48075 0.74216   7
   3  -4   0 3.52085 1.60615  10
   3   4   0 3.54017 1.63619   1
  -3   4   0 0.21118 0.66959   4
   3   4   0 1.13882 0.66926   7
   3   4   0 0.19270 0.64765   4
   4  -4   0 24.8047 2.58125  10
   4   4   0 23.5438 2.24448   4
  -4   4   0 21.1826 2.32383   7
  -4   4   0 19.3562 2.15027   4
   4   4   0 22.3721 3.60569   1
   4   4   0 23.2616 2.22283   7
   4  -4   0 21.1679 1.21160   2
   5   4   0 6.33066 1.34963   7
   5  -4   0 6.96352 1.78313  10
   5  -4   0 8.84214 0.72188   2
  -5   4   0 9.57756 1.75342   7
   5   4   0 6.77770 1.49424   4
   5   4   0 6.54721 2.43029   1
  -5   4   0 9.36273 1.51642   4
   6   4   0 2.04672 0.81910   7
  -6   4   0 2.48792 2.65680   1
  -6   4   0 2.65645 1.06558   7
   6   4   0 3.62522 1.32524   5
   6   4   0 2.29323 1.55871   1
   6  -4   0 4.27974 1.70748  10
   6   4   0 2.64322 0.92900   4
   7  -4   0 2.01222 1.71156  10
  -7   4   0 2.74065 1.18827   7
   7   4   0 1.47312 1.24076   7
  -7   4   0 1.72410 0.85974   4
   7   4   0 0.98690 1.39379   1
   7  -4   0 2.94368 0.77425   6
   7  -4   0 2.22596 0.97817   1
   7   4   0 3.32248 0.87727  10
   7   4   0 6.46620 2.34848   5
   7   4   0 1.83008 1.37555   4
   8   4   0 244.908 12.9395   7
   8   4   0 249.632 13.2830   4
   8   4   0 234.328 10.6626  10
   8   4   0 224.541 14.9438   1
  -8   4   0 223.082 10.0116  15
   8   4   0 245.861 11.3315   6
   8  -4   0 223.433 11.8926  10
   8  -4   0 220.352 12.0811   1
   8  -4   0 220.780 10.0647   2
  -8   4   0 227.486 12.2700   7
   8  -4   0 223.906 11.0046   6
  -8   4   0 224.725 11.8904   4
   9   4   0 2.66816 1.76972   1
  10   4   0 4.76054 1.46085  10
 -10  -4   0 4.18344 0.39208  14
  10  -4   0 4.34764 0.67290   2
 -10   4   0 4.49137 0.64703  14
 -10   4   0 3.97347 0.56544  15
  10  -4   0 4.01649 0.98470   6
 -10   4   0 3.44990 1.32211   4
  10   4   0 4.81767 1.09148   6
  10  -4   0 2.91076 1.30848   1
  10   4   0 -1.0072 2.81226   4
  10   4   0 1.19909 2.00331   1
 -10   4   0 4.70051 1.81048   7
  10   4   0 4.24579 2.59927   7
 -11   4   0 -1.0747 1.08136   4
  11   4   0 -0.8547 0.65081   6
  11  -4   0 0.55523 1.06570   1
 -11   4   0 0.35833 0.32303  14
 -11   4   0 -0.6643 1.52085   7
 -11  -4   0 0.16464 0.18200  14
  11  -4   0 0.06586 0.32267   2
 -11   4   0 0.02633 0.28464  15
  11   4   0 -1.1309 1.85458   1
 -12   4   0 131.677 5.96932  14
  12  -4   0 131.992 6.20326   2
 -12   4   0 144.281 6.07483  15
  12   4   0 131.476 7.62956   6
 -12   4   0 135.728 8.68775   4
 -12  -4   0 139.640 5.92913  14
  12   4   0 115.161 11.5265   1
 -12   4   0 139.532 9.32481   7
 -13  -4   0 7.45621 0.53974  12
 -13   4   0 7.99759 0.74875  12
 -13   4   0 7.96137 0.85235   9
  13   4   0 9.66993 1.77802   6
 -13   4   0 6.14189 1.93600   4
  13  -4   0 5.66130 0.80862  13
 -14   4   0 16.3907 1.18725   9
  14  -4   0 18.1774 1.39291  13
 -14   4   0 18.9572 1.07177  14
 -14   4   0 18.9275 1.14022  15
 -14  -4   0 18.1458 0.96009  12
  14  -4   0 17.9979 1.30117   2
 -14  -4   0 18.4201 1.00579  14
 -14   4   0 16.9433 1.09397  12
 -15   4   0 0.62306 0.33825  12
 -15  -4   0 0.52922 0.21979  12
  15  -4   0 0.61707 0.55912  13
 -15  -4   0 0.35985 0.22305  14
 -15   4   0 0.48571 0.25390  14
  15  -4   0 0.09705 0.33187   2
 -15   4   0 0.86318 0.41836   9
 -15   4   0 0.35993 0.27170  15
 -16   4   0 0.64710 0.28022  15
 -16   4   0 1.08920 0.31477  12
  16  -4   0 0.27840 0.51834  13
 -16  -4   0 0.74662 0.24944  14
 -16   4   0 1.07219 0.27982  14
 -16   4   0 0.69460 0.38045   9
 -16  -4   0 0.83518 0.24353  12
 -17  -4   0 0.07815 0.24044  15
 -17   4   0 -0.1437 0.19765  12
 -17  -4   0 -0.2070 0.16069  14
 -17  -4   0 0.01384 0.19048  12
 -17   4   0 -0.0092 0.18842  15
  17  -4   0 -0.0807 0.42704  13
 -17   4   0 0.53462 0.29192   9
 -17   4   0 0.00669 0.18205  14
 -18   4   0 1.78219 0.33674   9
 -18  -4   0 2.02032 0.26675  14
 -18   4   0 1.87389 0.30903  12
  18  -4   0 1.90849 0.50574  13
 -18   4   0 1.56958 0.25020  14
 -18  -4   0 1.97735 0.29112  12
 -18   4   0 1.89565 0.30740  15
  19  -4   0 -0.3681 0.26851  13
 -19  -4   0 -0.0075 0.12814  12
 -19   4   0 0.04146 0.13125  12
 -19   4   0 0.00498 0.11480  14
 -19   4   0 0.22330 0.20849   9
   0   5   0 0.56521 2.05330   1
   0   5   0 1.00641 0.78939   4
   0  -5   0 0.60969 1.17599  10
   0  -5   0 0.26215 2.12094   5
   0   5   0 0.87693 0.80064   7
   1   5   0 4.00175 2.40937   1
   1   5   0 5.79816 1.39314   4
  -1  -5   0 3.37143 0.34394   2
   1   5   0 5.15078 1.23407   7
   1  -5   0 2.54733 2.46113   5
  -1   5   0 2.94641 1.11318   4
  -1  -5   0 1.45827 2.24722   5
   1  -5   0 3.66903 0.43812   2
   1  -5   0 4.47794 1.53999  10
  -1   5   0 3.03149 1.17296   7
  -1  -5   0 4.18872 1.57414  10
  -1   5   0 1.31292 2.47708   1
   2  -5   0 4.26966 2.59924   5
   2  -5   0 1.88309 1.36862  10
   2  -5   0 0.63061 0.27680   2
   2   5   0 -0.2316 1.94294   1
  -2   5   0 0.68094 0.89286   7
  -2   5   0 0.89041 0.84995   4
  -2  -5   0 0.85119 1.79271   5
   2   5   0 1.56193 0.84738   7
  -2   5   0 1.74565 2.22941   1
   2   5   0 1.96770 0.87377   4
  -2  -5   0 1.63950 1.18720  10
  -2  -5   0 0.87529 0.18158   2
  -3   5   0 -1.9392 2.43196   1
  -3  -5   0 0.29466 0.97615  10
   3   5   0 2.25945 2.05181   1
  -3   5   0 0.83243 0.79347   4
   3  -5   0 2.22594 1.50285  10
   3  -5   0 3.93962 3.08107   5
  -3   5   0 1.92888 1.00235   7
  -3  -5   0 -0.0283 1.37491   5
   3  -5   0 0.12110 0.26584   2
   4  -5   0 15.0673 4.33660   5
   4  -5   0 13.0769 0.89327   2
  -4   5   0 14.1545 1.98003   4
   4   5   0 13.6545 3.57972   1
   4   5   0 16.0201 2.19188   4
  -4   5   0 11.7269 1.95021   7
  -4   5   0 9.98221 3.74999   1
   4   5   0 12.4847 2.05985   7
   4  -5   0 9.04118 2.14457  10
   5   5   0 6.13249 1.52838   4
  -5   5   0 6.57251 1.59539   7
   5   5   0 4.51173 1.37163   7
   5  -5   0 8.20550 2.08707  10
   5  -5   0 6.77391 0.66811   2
   5   5   0 4.37663 2.73569   1
  -5   5   0 5.81338 1.32132   4
  -6   5   0 6.66439 1.54174   7
   6  -5   0 7.06618 0.72965   2
   6   5   0 7.88931 1.95258   4
   6   5   0 6.71182 3.25312   1
   6   5   0 4.74368 2.24367   5
   6   5   0 7.23516 1.58707   7
  -6   5   0 8.92368 1.69111   4
   6  -5   0 4.78039 2.04066  10
   7  -5   0 632.287 28.0965   2
   7   5   0 688.287 31.1390   4
   7   5   0 686.109 30.9090   7
   7   5   0 616.214 34.5908   1
  -7  -5   0 712.822 28.0037  15
   7  -5   0 645.373 30.0556  10
  -7   5   0 654.751 28.0906  15
  -7   5   0 650.229 30.2846   4
  -7   5   0 659.239 30.4512   7
   7   5   0 627.333 28.5324  10
   8   5   0 4.24103 1.17247   6
   8  -5   0 6.05757 2.30460  10
   8   5   0 3.45884 1.06582  10
  -8   5   0 2.34650 1.17743   4
  -8   5   0 2.78973 1.39757   7
   8  -5   0 1.60405 1.23836   1
   8   5   0 2.58093 2.27491   1
   8   5   0 2.07358 1.92227   4
   8   5   0 2.46508 1.70623   7
   9   5   0 11.7563 2.98770   7
   9   5   0 14.8198 1.77690  10
   9   5   0 13.5764 1.81861   6
   9   5   0 17.9747 3.68325   4
  -9   5   0 15.7741 2.90026   7
   9  -5   0 14.9164 1.10782   2
   9  -5   0 12.5302 2.21539   1
  -9   5   0 16.5869 1.09609  15
  -9  -5   0 16.3431 0.84856  14
  -9   5   0 15.3691 1.07860  14
  -9   5   0 13.6701 2.43943   4
 -10  -5   0 0.09836 0.18242  14
  10   5   0 -2.7233 3.75542   4
 -10   5   0 -0.3690 0.99610   4
 -10   5   0 -0.2249 0.30268  15
  10   5   0 -0.5104 0.69132   6
  10   5   0 4.68032 3.46538   7
  10  -5   0 -0.0651 0.33067   2
  10  -5   0 0.55820 0.96142   1
  10   5   0 0.38690 1.24043  10
 -10   5   0 0.46727 0.37350  14
 -10   5   0 -0.8060 1.52612   7
  11  -5   0 1.66329 1.32203   1
  11  -5   0 4.49056 0.70917   2
  11   5   0 3.17626 1.04728   6
 -11   5   0 3.18467 0.56280  14
 -11   5   0 5.67572 2.17669   7
  11   5   0 4.64383 3.45799   1
 -11   5   0 4.47834 1.92978   4
 -11   5   0 3.25613 0.55509  15
 -11  -5   0 2.92814 0.39581  14
  12  -5   0 1.00280 0.44441   2
 -12  -5   0 0.47181 0.21490  12
 -12  -5   0 0.15273 0.21156  14
 -12   5   0 2.74938 1.29160   4
 -12   5   0 0.36326 0.35451  14
 -12   5   0 0.55220 0.34643  15
 -12   5   0 0.68998 0.48262  12
  12   5   0 -0.1947 0.83652   6
  12  -5   0 0.13693 0.44523  13
  13  -5   0 33.5291 1.97357   2
 -13  -5   0 32.2919 1.58037  12
 -13  -5   0 30.6602 1.61483  14
 -13   5   0 31.9780 1.85982   9
 -13   5   0 33.5223 1.70836  14
 -13   5   0 34.4160 1.79498  15
 -13   5   0 35.5506 1.80400  12
  13  -5   0 32.8431 1.91935  13
 -14   5   0 0.64853 0.31495  15
  14  -5   0 1.56173 0.58425  13
 -14   5   0 0.97271 0.31326  14
 -14   5   0 1.24139 0.41185  12
  14  -5   0 2.01265 0.50297   2
 -14  -5   0 1.56256 0.27966  12
 -14   5   0 2.07787 0.53589   9
 -15  -5   0 17.0077 1.11837  15
 -15   5   0 18.0038 1.17301   9
 -15   5   0 17.2170 1.08083  15
 -15   5   0 18.3193 1.02154  14
 -15  -5   0 17.7840 0.96944  14
  15  -5   0 19.3015 1.37066  13
 -15   5   0 17.6648 1.06846  12
 -15  -5   0 17.5605 0.93797  12
 -16   5   0 0.33300 0.21047  14
 -16  -5   0 0.07951 0.19146  14
 -16   5   0 0.40763 0.37067   9
 -16   5   0 -0.0198 0.19900  15
 -16  -5   0 0.04953 0.20677  12
 -16   5   0 0.26584 0.25698  12
 -16  -5   0 0.13255 0.29392  15
  16  -5   0 0.43718 0.48207  13
 -17   5   0 7.63938 0.59449  15
  17  -5   0 9.39736 0.94597  13
 -17  -5   0 8.56766 0.56613  14
 -17   5   0 9.47749 0.69887   9
 -17  -5   0 9.47143 0.54599  12
 -17   5   0 8.67635 0.56239  14
 -17   5   0 9.25886 0.60355  12
  18  -5   0 0.42022 0.35314  13
 -18   5   0 0.24964 0.14443  14
 -18  -5   0 0.55535 0.17254  12
 -18   5   0 0.31019 0.17310  12
 -18  -5   0 0.14344 0.17218  14
 -18   5   0 0.51210 0.24202   9
 -19   5   0 18.4457 0.87009  12
 -19   5   0 18.7642 0.96045   9
   0   6   0 139.339 7.82579   7
   0  -6   0 146.861 7.50891  10
   0  -6   0 132.542 5.94678   2
   0  -6   0 133.610 9.86725   5
   0   6   0 122.753 11.7414   1
   0   6   0 139.339 7.85478   4
  -1   6   0 0.85296 1.10463   7
  -1   6   0 0.78611 0.55660  15
  -1   6   0 2.76170 1.22831   4
   1   6   0 2.39127 1.24041   4
   1   6   0 2.42229 1.16314   7
  -1  -6   0 1.20351 2.51176   5
   1  -6   0 0.67639 1.39061  10
  -1   6   0 -2.3053 2.56586   1
  -1  -6   0 1.75825 1.42710  10
   2   6   0 11.9040 4.16537   1
   2  -6   0 10.9501 2.25065  10
   2   6   0 13.0867 2.10972   4
   2   6   0 12.7916 2.01569   7
  -2  -6   0 11.5239 1.98619  10
  -2   6   0 9.98398 1.91596   4
  -2  -6   0 11.1834 0.64106   2
   2  -6   0 12.7397 0.81303   2
  -2   6   0 10.5858 2.05442   7
  -2   6   0 10.4576 1.04210  15
  -2  -6   0 12.9206 3.18970   5
   3   6   0 15.3837 2.53744   4
  -3   6   0 14.9006 2.29714   7
   3  -6   0 13.3486 2.44997  10
   3  -6   0 14.0670 0.93078   2
  -3  -6   0 12.0878 1.99889  10
  -3   6   0 13.6699 3.98650   1
  -3   6   0 17.1411 2.32108   4
   3   6   0 11.0169 4.37216   1
  -3  -6   0 8.59766 3.04524   5
   3   6   0 16.0481 2.33196   7
   4   6   0 130.023 12.5635   1
   4  -6   0 148.269 8.48508  10
  -4   6   0 167.067 8.94692   4
  -4  -6   0 139.442 6.69342  15
   4  -6   0 154.627 6.75387   2
  -4   6   0 162.368 8.92420   7
   4   6   0 164.200 8.86461   7
   4   6   0 164.900 8.96648   4
  -4   6   0 141.261 6.85411  15
   5   6   0 2.01818 1.46330   4
   5   6   0 6.43532 3.46614   1
   5  -6   0 1.18132 1.85711  10
  -5   6   0 2.07247 1.30336   7
  -5   6   0 1.90817 1.00252   4
   5  -6   0 2.32272 0.44593   2
   5   6   0 1.49680 1.31142   7
  -6   6   0 9.96042 2.38564   4
   6   6   0 8.04060 2.58174   7
   6  -6   0 6.23387 2.75631  10
   6   6   0 6.08857 4.24248   1
  -6  -6   0 4.65303 0.83881  15
   6   6   0 10.5642 2.95052   4
  -6   6   0 5.42932 1.02059  15
  -6   6   0 7.11080 2.44869   7
  -7   6   0 -0.2469 0.45517  14
  -7   6   0 0.22280 0.97265   4
   7   6   0 0.23942 0.65252  10
  -7   6   0 0.43819 0.40850  15
   7  -6   0 5.49360 2.71380  10
   7  -6   0 0.76795 0.38176   2
   7   6   0 2.23542 2.29930   1
  -7   6   0 1.24318 1.39001   7
   7   6   0 3.84433 2.14246   4
   8   6   0 8.83128 4.29276   1
  -8   6   0 11.9682 0.96097  15
   8  -6   0 8.84942 0.87471   2
   8   6   0 7.36560 1.44598  10
  -8  -6   0 10.3678 0.64028  14
   8   6   0 8.57235 1.52507   6
   8  -6   0 6.46092 1.77181   1
  -8   6   0 9.31515 0.90101  14
   8   6   0 5.98600 2.90956   4
  -8  -6   0 11.2265 0.80642  15
  -9   6   0 -1.4932 1.22196   4
  -9  -6   0 0.39918 0.21611  14
   9  -6   0 0.85397 1.10058   1
   9  -6   0 0.68879 0.38840   2
   9   6   0 -2.0135 3.35408   1
   9   6   0 0.61052 0.88220   6
  -9   6   0 0.37572 0.40170  15
   9   6   0 -2.9836 3.66101   4
  -9  -6   0 -0.0340 0.30288  15
  -9   6   0 0.33379 0.44638  14
   9   6   0 1.91383 2.98509   7
   9   6   0 0.15000 0.98794  10
  -9   6   0 0.11491 1.67364   7
 -10  -6   0 8.89588 0.61640  14
 -10   6   0 8.00451 0.84695  14
  10   6   0 9.49523 4.02653   1
  10   6   0 7.78596 1.43942   6
 -10   6   0 9.17062 0.85500  15
 -10   6   0 9.21942 2.08178   4
 -10   6   0 7.30358 2.26963   7
  10  -6   0 7.06078 0.85871   2
 -10  -6   0 9.82208 0.80340  15
 -11   6   0 8.04503 0.83182  14
  11   6   0 11.3065 1.98639   6
 -11  -6   0 9.19195 0.59953  12
 -11   6   0 9.35297 2.11225   4
  11  -6   0 7.06174 0.90576  13
 -12   6   0 33.2434 2.04685   9
 -12  -6   0 37.9744 1.97577  15
 -12   6   0 37.7420 2.00512  12
  12  -6   0 36.5813 2.03768  13
 -12   6   0 39.5743 1.99760  15
 -12  -6   0 36.3530 1.77695  14
 -12  -6   0 35.5663 1.72923  12
  12  -6   0 35.8499 2.11960   2
 -12   6   0 38.5576 1.91304  14
 -13   6   0 0.06602 0.42842  12
  13  -6   0 -0.0597 0.50307  13
 -13  -6   0 0.50369 0.24907  12
  13  -6   0 0.65408 0.39056   2
 -13  -6   0 -0.0823 0.33383  15
 -13   6   0 0.64606 0.48875   9
 -13   6   0 0.43019 0.31654  14
 -13   6   0 -0.1048 0.28564  15
 -13  -6   0 0.25398 0.23664  14
  14  -6   0 10.2572 1.04460   2
 -14   6   0 10.5060 0.75552  14
 -14  -6   0 11.5534 0.70475  14
 -14   6   0 11.0027 0.81330  15
 -14   6   0 9.92456 0.83888  12
 -14  -6   0 9.85731 0.64176  12
 -14   6   0 10.5425 0.94321   9
 -14  -6   0 11.5109 0.88363  15
  14  -6   0 12.0719 1.08523  13
 -15   6   0 0.55895 0.26553  14
 -15  -6   0 0.33141 0.34154  15
 -15  -6   0 0.78554 0.25136  14
 -15  -6   0 1.18590 0.25008  12
 -15   6   0 1.25813 0.34170  12
  15  -6   0 0.97101 0.54845  13
 -15   6   0 0.65460 0.27212  15
 -16   6   0 10.5857 0.64468  14
 -16   6   0 10.8154 0.78803   9
 -16   6   0 10.2775 0.68765  12
 -16  -6   0 9.45249 0.60420  14
  16  -6   0 10.2107 0.96281  13
 -16  -6   0 9.61208 0.58052  12
 -17   6   0 0.56657 0.27765   9
 -17  -6   0 0.71627 0.19572  12
 -17   6   0 0.43961 0.16331  14
  17  -6   0 0.39032 0.37156  13
 -17   6   0 0.39205 0.19891  12
 -18   6   0 0.52022 0.21770   9
 -18   6   0 0.46663 0.14398  14
  18  -6   0 0.30122 0.24266  13
 -18   6   0 0.51355 0.14669  12
   0   7   0 1.74903 1.32207   4
   0  -7   0 0.91391 1.53911  10
   0  -7   0 -1.8132 6.33059   5
   0   7   0 2.66012 1.41530   7
   1   7   0 151.909 7.05098  15
  -1  -7   0 154.763 6.70265   2
   1   7   0 163.700 9.20625   4
  -1   7   0 154.911 7.04924  15
   1  -7   0 157.105 8.53881  10
  -1  -7   0 143.285 8.24010  10
  -1   7   0 163.130 9.14307   4
   1   7   0 160.985 9.02112   7
   1   7   0 128.587 13.4398   1
  -1  -7   0 172.553 12.1655   5
  -1   7   0 135.486 14.1877   1
  -1   7   0 162.149 9.07480   7
   1  -7   0 148.829 6.75497   2
   2  -7   0 10.2036 2.49156  10
  -2   7   0 23.3581 6.14984   1
  -2   7   0 12.2226 2.31891   7
   2   7   0 14.4896 2.61022   4
   2  -7   0 16.3954 0.96592   2
  -2   7   0 14.2842 2.59522   4
   2   7   0 12.8993 2.40165   7
  -2  -7   0 11.8735 4.22583   5
  -3   7   0 109.986 7.16287   4
   3   7   0 119.264 7.25402   4
  -3  -7   0 95.9651 4.79944  15
   3   7   0 116.213 7.20105   7
  -3  -7   0 118.575 8.96914   5
   3   7   0 96.1264 5.02771  15
  -3   7   0 111.645 7.13364   7
   3  -7   0 108.702 4.79065   2
  -3   7   0 103.088 4.97435  15
  -3  -7   0 102.598 6.20638  10
   3  -7   0 95.1277 6.47037  10
   4   7   0 11.2079 2.42595   4
   4   7   0 11.9312 2.30693   7
   4  -7   0 11.8241 0.87763   2
   4  -7   0 6.75521 2.14461  10
  -4   7   0 8.64287 2.12134   4
   4   7   0 20.5608 6.24501   1
  -4   7   0 7.84586 2.02429   7
   5   7   0 4.14148 1.90107   7
  -5   7   0 3.85048 1.58564   4
  -5   7   0 2.95717 1.57439   7
   5  -7   0 3.19655 0.58824   2
   5   7   0 4.07607 2.03609   4
   5   7   0 0.00903 3.16089   1
   5  -7   0 1.02056 1.99615  10
   6   7   0 4.13578 2.65782   4
  -6   7   0 -1.5001 1.30076   4
  -6  -7   0 0.58302 0.37767  15
   6   7   0 7.09696 3.85723   1
   6   7   0 2.02964 1.94021   7
   6  -7   0 0.64266 2.51923  10
   6  -7   0 0.80617 0.39169   2
  -6   7   0 0.89687 0.53255  14
  -6   7   0 0.23618 0.44925  15
  -6  -7   0 0.38170 0.22101  14
  -7   7   0 11.9399 1.10123  14
  -7  -7   0 12.7651 0.78630  14
  -7   7   0 11.8698 2.65328   7
   7  -7   0 13.6047 1.05192   2
   7   7   0 18.3636 3.41059   7
  -7   7   0 9.67401 2.15912   4
  -7  -7   0 13.4995 0.96599  15
   7   7   0 16.7440 5.40585   1
  -7   7   0 12.8736 1.09548  15
   8   7   0 2.27418 3.88202   1
   8  -7   0 0.66387 1.01345   1
   8   7   0 0.44088 0.79267   6
  -8  -7   0 0.26804 0.33727  15
  -8  -7   0 0.67772 0.28989  14
   8   7   0 0.42698 3.08983   4
  -8   7   0 2.41366 1.98159   7
   8   7   0 3.03345 3.12888   7
  -8   7   0 1.73524 1.17383   4
  -8   7   0 0.55341 0.53014  14
   8  -7   0 0.61033 0.42861   2
   8   7   0 -0.6377 0.81690  10
  -8   7   0 0.29999 0.40112  15
  -9   7   0 98.7263 4.56619  14
   9   7   0 80.8533 11.6529   1
   9   7   0 101.641 6.36618   6
  -9   7   0 100.661 4.62839  15
  -9  -7   0 100.514 4.36566  14
  -9   7   0 94.0592 7.68589   7
   9   7   0 93.2766 10.6800   7
  -9   7   0 95.2927 7.03408   4
  -9   7   0 97.3179 4.77413   9
   9   7   0 112.294 12.9039   4
  -9  -7   0 96.2284 4.30773  12
   9  -7   0 89.4059 7.18337   1
  -9  -7   0 99.3407 4.57835  15
   9  -7   0 104.533 4.70871   2
   9  -7   0 100.108 4.57154  13
  -9   7   0 98.1241 4.66751  12
 -10  -7   0 10.0799 0.69279  14
 -10   7   0 8.72208 0.90976  15
  10  -7   0 8.69743 0.96186  13
 -10  -7   0 8.50752 0.87979  15
 -11   7   0 -0.1716 0.61543   9
 -11   7   0 0.03887 0.31528  15
  11  -7   0 0.29663 0.37547   2
  11  -7   0 0.51942 0.47568  13
 -11  -7   0 0.33441 0.27209  14
 -11  -7   0 -0.0338 0.38351  15
 -11   7   0 0.09176 0.55013  12
 -11  -7   0 0.04491 0.23419  12
 -11   7   0 0.39885 0.39203  14
  12  -7   0 3.24570 0.59892   2
 -12   7   0 3.11206 0.61733  12
 -12  -7   0 2.75697 0.39290  12
 -12   7   0 3.88859 0.74140   9
  12  -7   0 2.18803 0.59367  13
 -13   7   0 4.05389 0.54948  14
 -13  -7   0 3.31048 0.45988  14
 -13   7   0 4.20073 0.53988  15
  13  -7   0 4.36698 0.70356  13
 -13   7   0 4.00114 0.69372   9
 -13   7   0 4.15402 0.67730  12
 -13  -7   0 3.26687 0.41202  12
 -13  -7   0 3.88136 0.61788  15
 -14  -7   0 2.30486 0.31195  12
 -14   7   0 1.37160 0.33427  14
  14  -7   0 2.00599 0.59270  13
 -14   7   0 2.27735 0.43348  12
 -15   7   0 4.38902 0.42686  14
 -15   7   0 5.36055 0.63766   9
  15  -7   0 4.29481 0.67377  13
 -15   7   0 4.62132 0.50960  12
 -15  -7   0 4.70118 0.39122  12
 -15   7   0 4.70587 0.45045  15
 -15  -7   0 3.97092 0.44526  14
 -16   7   0 0.37358 0.28243   9
 -16   7   0 0.18754 0.20227  12
 -16   7   0 0.13671 0.15780  14
 -16  -7   0 0.34111 0.19359  12
  16  -7   0 0.18313 0.36918  13
 -17   7   0 0.21480 0.21593   9
  17  -7   0 0.39480 0.26054  13
 -17   7   0 0.04258 0.11156  14
 -17   7   0 0.55360 0.19077  12
   0   8   0 131.740 8.28481   4
   0   8   0 132.704 8.26567   7
   0  -8   0 119.589 5.47562   2
   0  -8   0 120.326 7.35055  10
   0   8   0 121.486 5.74303  14
   1  -8   0 5.10284 0.53679   2
   1   8   0 2.20948 2.03295   7
   1   8   0 4.80121 2.25616   4
   1  -8   0 2.40919 1.97357  10
  -1   8   0 5.36657 2.14759   7
   1   8   0 6.42831 6.24326   1
  -1   8   0 9.13287 2.32978   4
  -1  -8   0 3.87532 1.50024  10
  -1   8   0 7.63787 7.24609   1
   2   8   0 19.2811 1.58298  14
  -2   8   0 21.8637 3.48107   7
  -2   8   0 24.2149 3.39906   4
   2   8   0 19.7493 1.75044  15
   2  -8   0 24.5634 1.32214   2
   2  -8   0 25.7115 3.14955  10
  -2   8   0 23.8489 1.59077  14
  -2   8   0 25.8881 1.64233  15
  -2  -8   0 21.0287 2.65283  10
   3  -8   0 0.03729 0.31863   2
   3   8   0 0.48303 5.07940   1
   3   8   0 2.17271 1.70605   4
   3   8   0 0.12450 0.96138  14
   3   8   0 1.27288 1.57821   7
  -3   8   0 -0.9920 1.25712   4
  -3   8   0 0.05207 0.49450  15
   3  -8   0 -0.7263 1.85334  10
  -3   8   0 0.33175 0.60061  14
   4  -8   0 14.4302 0.90379   8
   4  -8   0 18.1912 1.12279   2
  -4   8   0 16.1913 1.33024  14
  -4   8   0 18.8101 3.27183   7
   4   8   0 16.8986 3.52435   4
   4   8   0 13.1953 6.40926   1
   4  -8   0 13.9206 3.08791  10
  -4   8   0 16.8521 1.30738  15
  -4   8   0 17.8857 3.34064   4
   4   8   0 14.4490 3.18210   7
  -5   8   0 0.32279 1.71568   7
  -5   8   0 0.44739 0.53337  14
  -5  -8   0 0.24058 0.31756  14
   5   8   0 -2.7317 2.06001   4
  -5   8   0 -0.5960 1.57537   4
  -5   8   0 0.18556 0.43797  15
   5  -8   0 0.87870 0.39034   2
   5   8   0 0.92980 1.97538   7
   5   8   0 6.83204 4.83257   1
  -6  -8   0 14.9552 0.87926  14
   6  -8   0 15.5715 1.12248   2
  -6   8   0 11.8829 1.58952  12
  -6   8   0 15.3393 1.24919  14
   6   8   0 15.5826 3.84096   4
  -6   8   0 9.64954 2.84071   7
   6  -8   0 10.4909 1.42580  13
  -6   8   0 15.3738 2.06489   9
  -6   8   0 16.0183 1.25657  15
  -7   8   0 3.30052 1.70258   4
  -7  -8   0 2.35333 0.33777  12
  -7   8   0 1.43787 0.58993  14
   7  -8   0 3.00487 0.56922   2
  -7   8   0 3.00129 0.77245  12
   7   8   0 2.24054 1.46780   9
   7  -8   0 1.43305 0.54232  13
  -7   8   0 3.18100 2.15799   7
  -7   8   0 1.37569 0.92445   9
   7   8   0 8.76773 3.55943   7
   7   8   0 9.02206 3.88161   4
   7   8   0 0.43592 1.24327  10
  -8  -8   0 4.49643 0.56376  14
   8   8   0 9.34196 5.75134   7
   8   8   0 11.6444 6.17986   4
  -8  -8   0 4.16686 0.75968  13
  -8   8   0 6.05179 1.00056  12
  -8  -8   0 5.05747 0.51106  12
  -8   8   0 6.62205 0.82971  15
   8  -8   0 6.52493 0.79647   2
   8  -8   0 6.71328 0.74968  13
  -8   8   0 6.10340 0.81314  14
  -8   8   0 7.85300 1.15207   9
   8   8   0 6.30495 1.63782   9
   9   8   0 0.82526 1.32253   9
  -9   8   0 -0.6428 0.60572   9
   9  -8   0 -0.2085 0.43082  13
  -9   8   0 0.27378 0.37287  15
  -9  -8   0 -0.2848 0.29326  14
  -9  -8   0 0.23862 0.27365  12
   9  -8   0 -0.4490 0.36748   2
  -9   8   0 -0.3127 0.57954  12
  -9   8   0 0.14778 0.47803  14
  -9  -8   0 -0.2180 0.53391  13
 -10  -8   0 3.76750 0.41995  12
 -10   8   0 2.98547 0.59593  14
 -10   8   0 3.21148 0.70983  12
 -10   8   0 4.21438 0.88081   9
 -10  -8   0 3.66731 0.46074  14
  10  -8   0 3.52745 0.62879   2
  10  -8   0 3.43748 0.63997  13
 -11   8   0 1.09025 0.64285   9
  11  -8   0 1.53305 0.47727   2
 -11  -8   0 0.77762 0.28271  12
  11  -8   0 0.81950 0.52517  13
 -11  -8   0 0.92656 0.32903  14
 -11   8   0 0.54174 0.39403  14
 -11   8   0 1.00180 0.52097  12
 -12   8   0 70.2211 3.22821  15
 -12  -8   0 65.3465 3.04350  14
 -12   8   0 67.1332 3.13399  14
 -12   8   0 65.1340 3.31126   9
  12  -8   0 72.8289 3.31787  13
 -12   8   0 69.6481 3.21089  12
 -12  -8   0 65.1338 3.00001  12
 -13   8   0 -0.0510 0.24077  15
 -13   8   0 0.55738 0.48245   9
  13  -8   0 0.42251 0.45371  13
 -13  -8   0 0.13648 0.22266  12
 -14  -8   0 1.80205 0.29731  12
 -14   8   0 2.89159 0.41239  12
 -14   8   0 2.04934 0.49020   9
  14  -8   0 2.43148 0.57674  13
 -14   8   0 2.58157 0.36226  14
 -14   8   0 2.83880 0.38498  15
 -15   8   0 0.08028 0.31993   9
 -15   8   0 0.17449 0.21172  12
  15  -8   0 0.02770 0.34999  13
 -15   8   0 0.16041 0.14458  14
 -16   8   0 1.21421 0.29617   9
 -16   8   0 1.01733 0.18271  12
  16  -8   0 0.95356 0.33547  13
   0   9   0 2.36973 2.10424   4
   0   9   0 1.32341 0.95681   9
   0  -9   0 0.03125 0.43887  13
   0  -9   0 1.16886 1.51529  10
   0   9   0 1.07746 0.59557  15
   0   9   0 2.47730 0.89276  12
   0   9   0 -1.7451 1.98235   7
   1   9   0 5.04690 2.46297   7
  -1   9   0 8.44217 1.25791  12
  -1  -9   0 5.86930 0.84162  13
   1   9   0 7.92693 1.00523  14
   1   9   0 11.0161 1.60460   9
  -1   9   0 7.28996 1.06735  14
  -1   9   0 8.59009 1.07285  15
  -1   9   0 9.36537 1.57065   9
  -1  -9   0 5.68253 1.98005  10
   1  -9   0 6.99112 0.82338  13
  -1   9   0 8.32407 2.01017   4
  -1   9   0 8.90569 2.37243   7
   1   9   0 8.99978 1.41684  12
  -2   9   0 6.37344 1.29634   9
  -2   9   0 4.10325 2.10578   4
  -2   9   0 6.53010 1.09910  12
   2  -9   0 3.29857 2.37561  10
   2   9   0 9.56912 9.01853   1
   2   9   0 6.17863 1.44787   9
  -2   9   0 4.34969 0.83171  14
   2  -9   0 4.59431 0.59890   2
   2   9   0 6.76289 1.08600  12
  -3   9   0 2.82838 1.09236   9
  -3   9   0 -0.4702 1.73196   4
  -3   9   0 2.70864 2.62520   7
   3   9   0 4.28761 1.03210  12
   3  -9   0 3.67671 0.64823  13
   3   9   0 2.53647 1.24171   9
   3   9   0 2.02735 2.64216   7
  -3  -9   0 3.01484 0.62774  13
  -3   9   0 3.15715 0.72934  15
  -3   9   0 4.68625 0.93833  12
   3   9   0 2.75569 2.70770   4
  -3   9   0 2.78377 0.72294  14
   3  -9   0 2.81291 0.49025   2
  -4   9   0 13.2076 1.59318   9
  -4   9   0 12.8756 1.35854  12
   4  -9   0 10.8797 0.74688   8
  -4   9   0 13.9602 3.37443   7
   4   9   0 14.2985 4.04306   4
  -4   9   0 10.0725 2.80070   4
   4   9   0 13.3367 1.81571   9
   4   9   0 15.6156 3.46401   7
  -5  -9   0 171.108 7.64677  13
  -5  -9   0 153.524 7.36001  12
  -5   9   0 184.461 7.80021  15
   5  -9   0 160.007 7.64088   2
   5   9   0 171.988 8.26955   9
  -5   9   0 171.292 8.03342   9
   5  -9   0 178.683 7.64130  13
  -5   9   0 178.690 7.68687  14
  -5   9   0 175.541 7.81586  12
  -6  -9   0 -0.1307 0.25315  12
  -6   9   0 0.38524 0.54195  14
   6   9   0 -0.0112 1.06815   9
   6  -9   0 0.06925 0.50799  13
   6  -9   0 -0.2525 0.35648   2
  -6   9   0 0.00656 0.60254  12
  -6   9   0 0.45505 0.84019   9
  -6   9   0 -0.0859 0.41893  15
   7  -9   0 6.89372 0.89092  13
  -7   9   0 7.52074 1.04199  12
   7   9   0 8.60396 1.54399   9
   7  -9   0 6.00582 0.74817   2
  -7   9   0 7.01802 0.82244  15
  -7  -9   0 6.67191 0.86179  13
  -7   9   0 7.62843 1.20404   9
  -7  -9   0 5.64841 0.51953  12
  -8  -9   0 0.33211 0.30202  12
  -8   9   0 0.25492 0.36614  15
   8   9   0 1.66936 1.11903   9
  -8   9   0 0.56432 0.73668   9
  -8   9   0 0.01383 0.44811  14
  -8   9   0 0.81021 0.61923  12
   8  -9   0 0.42620 0.47688  13
   8  -9   0 0.47397 0.36906   2
  -8  -9   0 0.05229 0.44743  13
   9  -9   0 5.46800 0.71437  13
  -9   9   0 5.67107 0.74119  14
   9   9   0 5.49781 1.35312   9
  -9   9   0 5.32333 0.79455  12
  -9   9   0 5.74097 0.97634   9
  -9   9   0 3.85657 0.64174  15
   9  -9   0 4.29009 0.69705   2
  -9  -9   0 4.43840 0.48316  12
  -9  -9   0 4.33149 0.71055  13
 -10  -9   0 3.89929 0.44160  12
 -10   9   0 4.31382 0.68496  12
 -10   9   0 2.81405 0.48925  14
 -11   9   0 16.8131 1.08798  15
 -11  -9   0 15.8269 0.90537  12
  11  -9   0 20.2075 1.26182  13
 -11   9   0 18.6871 1.18378  12
 -11   9   0 18.6273 1.05869  14
 -11   9   0 19.6899 1.39301   9
 -12   9   0 4.54102 0.47813  14
  12  -9   0 4.71981 0.69133  13
 -13   9   0 0.89129 0.45152   9
  13  -9   0 0.22319 0.41622  13
 -13   9   0 0.47702 0.22535  14
 -13   9   0 0.86648 0.30611  12
  14  -9   0 -0.2200 0.34684  13
 -14   9   0 0.06095 0.19391  12
 -14   9   0 0.00132 0.13653  14
 -14   9   0 -0.1744 0.31867   9
 -15   9   0 0.28592 0.24131   9
  15  -9   0 0.29319 0.26798  13
 -15   9   0 0.33282 0.13534  12
   0  10   0 9.20390 1.38362  14
   0  10   0 7.54857 1.02409  12
   0  10   0 7.24201 1.42722   9
   0 -10   0 8.09790 0.91343  13
  -1 -10   0 4.73638 0.73754  13
   1  10   0 7.40975 1.05974  12
   1 -10   0 4.91250 0.73724  13
  -1  10   0 6.60336 0.92299  14
  -2  10   0 0.96887 0.57249  14
  -2  10   0 0.84457 1.07793   9
   2  10   0 -0.1180 1.00828   9
   2 -10   0 0.73650 0.51763  13
  -2  10   0 0.38769 0.68987  12
  -2 -10   0 0.60879 0.50827  13
   3  10   0 0.46162 1.00358   9
  -3  10   0 -0.0892 0.66923  12
   3 -10   0 0.03761 0.46716  13
   3 -10   0 0.31345 0.26157   8
  -3  10   0 -0.2226 0.50069  15
  -3  10   0 0.19608 0.93116   9
  -3  10   0 -0.6876 0.49014  14
  -3 -10   0 -0.0171 0.45491  13
   4 -10   0 3.98058 0.65352  13
  -4 -10   0 3.88012 0.68339  13
  -4  10   0 5.92036 1.18363   9
   4  10   0 2.68347 1.24080   9
  -4  10   0 4.32625 0.82616  12
  -4  10   0 4.42204 0.68384  14
  -4  10   0 3.51142 0.65830  15
  -5  10   0 -0.0457 0.37758  15
   5 -10   0 0.45418 0.52188  13
  -5  10   0 1.12954 0.66059  12
  -5 -10   0 0.05898 0.45927  13
   5  10   0 0.65793 1.01518   9
  -6  10   0 0.95064 0.62552  12
  -6 -10   0 0.14478 0.47611  13
  -6  10   0 1.01816 0.85142   9
   6  10   0 0.99213 0.97048   9
   6 -10   0 0.53492 0.50628  13
  -6  10   0 0.80898 0.48050  14
  -6  10   0 1.95825 0.47565  15
  -7 -10   0 0.93839 0.51528  13
  -7  10   0 2.25077 0.51248  14
  -7  10   0 1.19840 0.42852  15
   7 -10   0 0.88826 0.52705  13
  -7  10   0 3.60598 0.70715  12
  -8 -10   0 20.2374 1.35061  13
  -8  10   0 20.8659 1.27772  15
  -8  10   0 23.0922 1.40598  12
  -8  10   0 21.9940 1.57740   9
  -8  10   0 23.3696 1.27023  14
   8  10   0 21.0209 1.72073   9
   8 -10   0 22.0677 1.38344  13
  -9 -10   0 1.09073 0.48980  13
  -9  10   0 1.58571 0.38038  14
  -9  10   0 0.84037 0.34052  15
   9 -10   0 1.68511 0.51127  13
 -10  10   0 1.89913 0.38935  15
 -10 -10   0 2.11877 0.51585  13
  10 -10   0 2.96400 0.55778  13
 -10  10   0 3.16771 0.69835   9
 -10  10   0 2.57804 0.49191  12
 -10  10   0 2.04863 0.36835  14
 -11  10   0 0.29024 0.20221  14
 -11  10   0 0.23369 0.46904   9
 -11 -10   0 0.24172 0.37403  13
 -11  10   0 0.41418 0.31779  12
  11 -10   0 0.19326 0.40523  13
 -12  10   0 0.16417 0.22764  12
  12 -10   0 -0.0377 0.37192  13
 -12  10   0 0.13505 0.36163   9
 -12  10   0 0.05918 0.16491  14
 -13  10   0 1.19087 0.19565  12
 -13  10   0 1.44951 0.35620   9
  13 -10   0 1.77680 0.39502  13
   0 -11   0 0.05149 0.47195  13
   0  11   0 -0.6014 0.45129  12
   0  11   0 0.43298 0.89506   9
   1 -11   0 1.61816 0.33212   8
  -1  11   0 2.70799 0.57412  12
  -1 -11   0 1.37412 0.54641  13
  -1  11   0 1.69920 0.96922   9
   1 -11   0 1.79258 0.52673  13
   2  11   0 -0.0833 0.88639   9
  -2  11   0 -0.1857 0.81886   9
   2 -11   0 0.35699 0.45111  13
   2 -11   0 0.33880 0.38738   8
  -2 -11   0 -0.1371 0.45548  13
  -2  11   0 -0.1936 0.47596  12
  -3  11   0 47.6649 2.34241  12
   3  11   0 42.4848 2.74330   9
  -3  11   0 45.6663 2.71083   9
   3 -11   0 46.3965 2.36134  13
  -3 -11   0 47.7424 2.37476  13
  -4  11   0 3.27460 0.62538  14
  -4 -11   0 2.03868 0.57116  13
   4 -11   0 3.05999 0.63326  13
  -5 -11   0 0.30403 0.42756  13
  -5  11   0 0.76810 0.77215   9
  -5  11   0 0.72605 0.41922  14
  -5  11   0 0.68302 0.50431  12
   5 -11   0 1.30368 0.51164  13
   5  11   0 0.41179 0.78173   9
  -6  11   0 0.47123 0.42124  12
   6  11   0 1.40017 0.82508   9
   6 -11   0 0.56663 0.44096  13
  -6  11   0 0.34250 0.64980   9
  -6  11   0 0.70607 0.36620  14
  -6 -11   0 0.06712 0.42149  13
  -7  11   0 1.46676 0.34601  14
  -7  11   0 1.98331 0.44326  12
  -7  11   0 2.50442 0.68918   9
   7  11   0 1.66738 0.76406   9
  -7 -11   0 2.21209 0.47001  13
   7 -11   0 1.80512 0.46564  13
  -8  11   0 0.00704 0.27681  14
  -8  11   0 -0.3344 0.31721  12
  -8 -11   0 -0.2820 0.33817  13
  -8  11   0 -0.0531 0.55586   9
   8 -11   0 -0.0088 0.37862  13
   9 -11   0 0.37870 0.37776  13
  -9  11   0 0.07203 0.49499   9
  -9  11   0 -0.1114 0.24453  12
  -9 -11   0 0.14800 0.35004  13
 -10  11   0 1.06542 0.46233   9
 -10 -11   0 1.19927 0.32219  13
  10 -11   0 0.39518 0.37755  13
 -10  11   0 0.90828 0.23099  12
  11 -11   0 3.64478 0.51085  13
 -11  11   0 4.01385 0.27143  12
 -11  11   0 4.35716 0.53988   9
   0  12   0 24.2689 1.69715   9
   0 -12   0 26.8964 1.47724  13
  -1 -12   0 0.74116 0.30587   8
  -1 -12   0 -0.1135 0.37790  13
  -1  12   0 1.64086 0.71113   9
   1  12   0 0.97660 0.72495   9
   1 -12   0 1.65385 0.44053  13
   2 -12   0 0.63804 0.42124  13
   2  12   0 0.14063 0.65301   9
  -2  12   0 -0.2762 0.64752   9
  -2 -12   0 -0.4215 0.35492  13
  -3 -12   0 0.76441 0.41065  13
  -4 -12   0 0.02580 0.34474  13
   4  12   0 0.05941 0.59753   9
   4 -12   0 0.00649 0.38238  13
  -4  12   0 -0.6552 0.58022   9
  -5 -12   0 0.09503 0.35546  13
   5  12   0 0.03098 0.53960   9
   5 -12   0 0.13547 0.36737  13
  -5  12   0 -0.0499 0.48811   9
  -6 -12   0 -2.0628 0.36448  13
   6 -12   0 -1.8458 0.35792  13
  -6  12   0 -2.2894 0.51037   9
  -7  12   0 0.15890 0.44178   9
   7 -12   0 -0.4363 0.30641  13
  -7 -12   0 0.41207 0.31091  13
  -8 -12   0 1.96433 0.34731  13
  -8  12   0 3.45237 0.54243   9
   8 -12   0 2.70074 0.39529  13
  -9  12   0 0.42060 0.29777   9
   9 -12   0 -0.2587 0.25151  13
   0  13   0 0.10942 0.37618   9
   0 -13   0 0.05243 0.29836  13
   1 -13   0 0.13086 0.31737  13
  -1 -13   0 0.18689 0.30271  13
   2 -13   0 1.12729 0.33927  13
  -2  13   0 1.39937 0.43905   9
   2  13   0 1.29574 0.41114   9
   3 -13   0 3.69033 0.48202  13
  -3 -13   0 3.68481 0.45027  13
  -3  13   0 4.10214 0.57333   9
   4 -13   0 0.61074 0.27832  13
  -4 -13   0 -0.0730 0.23519  13
  -4  13   0 0.11712 0.33593   9
   0   0  -1 1.82514 0.11104   2
   0   0   1 1.79480 0.16728   5
   0   0   1 2.19986 0.24785   7
   0   0   1 1.70909 0.16057  10
   0   0   1 2.06934 0.24982   4
   1   0   1 1.17853 0.24849  10
   1   0  -1 0.75763 0.14996   6
   1   0   1 0.76946 0.30648   7
   1   0   1 0.90037 0.31310   1
  -1   0   1 1.09626 0.13853  10
   2   0  -1 1.05347 0.15345   2
   2   0  -1 0.82932 0.25773   1
   2   0  -1 0.81373 0.27029  10
   2   0   1 0.08729 0.48808   7
   2   0  -1 0.86973 0.48043   4
   2   0  -1 1.10319 0.23469   6
   2   0   1 0.82456 0.34680  10
   2   0   1 0.25003 0.48775   4
   2   0   1 0.84066 0.32440   1
   2   0   1 1.17282 0.19619   6
   2   0   1 1.09636 0.62884   5
   3   0   1 4.35923 0.76191   1
   3   0  -1 4.05507 0.90528   4
   3   0  -1 3.84866 0.62670  10
   3   0   1 4.30666 0.71148  10
   3   0   1 2.84123 0.92122   7
   3   0  -1 3.86480 0.68207   1
   3   0   1 3.71935 0.40673   6
   3   0  -1 4.71765 0.91988   7
   3   0   1 5.96603 1.26981   5
   3   0  -1 4.41508 0.52282   6
   4   0   1 9.51615 1.84113   4
   4   0   1 6.80243 1.44136   7
   4   0   1 10.7359 1.24982   1
   4   0  -1 10.1748 1.68757   4
   4   0  -1 8.72379 1.56014   7
   4   0   1 8.83989 1.08091  10
   4   0   1 9.30194 0.76684   6
   4   0  -1 11.4162 1.25845   1
   4   0  -1 10.2174 0.86189   6
   4   0  -1 9.25702 0.99518  10
   5   0   1 12.5451 1.45325   1
   5   0  -1 8.34821 1.74435   4
   5   0   1 9.12561 0.82485   6
   5   0  -1 11.9384 1.44062   1
   5   0  -1 10.9636 1.17847  10
   5   0   1 8.32015 1.98274   5
   5   0   1 12.2212 2.17725   4
   5   0  -1 11.3861 0.95440   6
   5   0  -1 8.75866 1.65939   7
   5   0   1 11.0048 1.23233  10
   5   0   1 13.2804 2.04372   7
   6   0  -1 1.08943 1.31877   4
   6   0   1 2.38244 1.02307  10
   6   0  -1 2.57279 0.55095   6
   6   0   1 1.21017 1.34828   4
   6   0   1 2.52418 0.48105   6
   6   0   1 0.93586 1.42190   5
   6   0  -1 2.68804 1.06217   1
   6   0   1 2.96421 0.99637   1
   6   0   1 2.61609 1.31692   7
   6   0  -1 2.67636 0.97239  10
  -6   0  -1 1.26650 1.04891   3
   6   0  -1 2.88624 1.25831   7
   7   0   1 -0.1742 1.04837   7
   7   0   1 -1.0341 1.39845   4
   7   0   1 0.68811 0.32189   6
   7   0  -1 0.34649 0.63861   1
   7   0   1 2.36490 1.95836   5
   7   0  -1 1.91975 1.08578  10
   7   0   1 0.97011 0.90305   1
   7   0  -1 0.75262 1.24487   7
   7   0   1 0.40111 0.93203  10
   7   0  -1 2.84045 1.61589   4
   7   0  -1 1.09445 0.39873   6
   8   0   1 2.66898 1.26295   1
   8   0   1 1.82064 1.39998   7
   8   0   1 1.36348 0.43285   6
   8   0  -1 2.03655 0.31508   2
   8   0  -1 4.59313 1.76586   7
   8   0  -1 0.96679 1.70302   4
   8   0  -1 1.46320 1.35831  10
   8   0   1 0.44698 1.63403   4
   8   0   1 3.24477 1.32156  10
   8   0  -1 1.22430 0.82071   1
   8   0   1 -1.3033 2.42811   5
   9   0   1 1.40886 1.08237   1
   9   0  -1 3.42931 1.99203   7
   9   0   1 2.79952 0.63439   6
   9   0  -1 3.34764 1.19983   1
   9   0   1 2.96967 1.69589  10
   9   0  -1 2.99088 1.58045  10
   9   0  -1 1.28432 2.24140   4
   9   0   1 5.01247 1.79920   7
   9   0  -1 3.11515 0.73874   6
   9   0   1 4.37076 2.16461   4
   9   0  -1 2.64269 0.38453   2
  10   0  -1 -0.3483 2.84943   7
 -10   0  -1 0.05167 0.15702  15
  10   0   1 4.41182 2.68727   4
  10   0  -1 1.91817 1.73229  10
 -10   0   1 0.41680 0.19481  15
  10   0   1 0.33854 1.57645  10
  10   0  -1 0.91936 0.48311   6
  10   0  -1 0.38932 0.22475   2
  10   0   1 -0.2327 0.31686   6
  10   0   1 1.38348 2.20785   7
  10   0  -1 -5.0291 3.07132   4
 -11   0  -1 0.48100 0.21738  15
  11   0   1 -5.2741 2.85700   4
  11   0   1 0.22262 2.59373   7
  11   0   1 0.89334 1.70634  10
  11   0  -1 1.08757 0.53155   6
 -11   0   1 0.27608 0.19858  15
  11   0   1 2.46033 1.21149   1
  11   0  -1 1.41710 1.12079   1
  11   0   1 0.76916 0.45617   6
  12   0  -1 1.10712 0.64929   6
  12   0  -1 1.42235 0.34478   2
  12   0   1 3.21584 1.56424   1
 -12   0  -1 1.21136 0.24896  14
  12   0   1 1.68869 0.38210   2
 -12   0  -1 0.75046 0.26874  15
  12   0   1 1.53336 0.57262   6
  12   0  -1 0.83164 1.44363   1
 -13   0  -1 0.19130 0.18270  14
  13   0  -1 0.68859 0.61024   6
  13   0   1 0.07997 0.22770   2
 -13   0   1 0.35004 0.20564  14
 -13   0  -1 0.11412 0.20455  15
  13   0   1 0.57639 1.71230   1
  13   0   1 0.23190 1.27579   6
  13   0  -1 -0.0466 0.22372   2
 -13   0   1 0.14848 0.21737  15
  13   0  -1 0.27390 1.37570   1
  14   0  -1 0.06788 1.61433   1
  14   0   1 0.21684 0.43857  13
  14   0  -1 0.56185 0.48450  13
  14   0  -1 0.14536 0.27733   2
 -14   0  -1 0.13887 0.24558  15
 -14   0   1 0.30344 0.23671  15
 -14   0   1 0.49470 0.22350  14
 -14   0  -1 0.31966 0.19986  14
 -14   0  -1 0.74676 0.31046   9
 -14   0  -1 0.73345 0.25565  12
 -14   0   1 0.55734 0.25316  12
  14   0  -1 1.70150 0.87315   6
  14   0   1 -2.2335 1.43815   1
 -14   0   1 0.74312 0.29491   9
 -15   0   1 0.30113 0.26993   9
 -15   0  -1 0.33850 0.26282  15
  15   0   1 0.43566 0.48135  13
 -15   0   1 0.42428 0.22886  14
 -15   0   1 0.15560 0.25304  15
 -15   0  -1 0.41431 0.23556  12
 -15   0  -1 0.48812 0.23769  14
  15   0  -1 -0.1371 0.46942  13
 -15   0  -1 0.09060 0.27259   9
 -16   0  -1 0.45030 0.32019   9
 -16   0  -1 0.09590 0.21767  15
 -16   0   1 0.13861 0.25049  15
 -16   0   1 0.50245 0.22636  14
 -16   0   1 0.31632 0.30854   9
 -16   0  -1 0.22364 0.21883  14
 -16   0  -1 0.52753 0.22828  12
  16   0  -1 0.50046 0.53385  13
  16   0   1 0.35207 0.52824  13
 -16   0   1 0.54836 0.23395  12
 -17   0   1 0.67098 0.23829  14
  17   0   1 0.80567 0.57224  13
 -17   0  -1 0.84480 0.25030  12
 -17   0   1 0.45159 0.25389  15
  17   0  -1 1.27726 0.57440  13
 -17   0  -1 0.53378 0.22355  14
  18   0   1 0.98165 0.49245  13
 -18   0   1 0.21595 0.19203  14
 -18   0  -1 0.43708 0.19169  12
 -18   0   1 0.29740 0.19270  12
 -18   0  -1 0.25482 0.18334  14
 -19   0   1 0.46338 0.18688  12
 -19   0  -1 0.42835 0.18532  14
 -19   0  -1 0.45464 0.18060  12
 -19   0   1 0.30322 0.18608  14
 -20   0   1 0.09745 0.13564  12
 -20   0  -1 0.12015 0.11855  12
 -20   0  -1 0.20226 0.16266  14
   0   1   1 0.01294 0.18834   4
   0  -1  -1 0.09182 0.06994   2
   0  -1  -1 -0.0532 0.35951  10
   0  -1   1 -0.2474 0.72298   5
   0   1  -1 0.19335 0.22962   7
   0   1  -1 0.21857 0.19952   4
   0  -1   1 -0.4675 0.46842  10
   0   1   1 0.11940 0.20871   7
   0   1  -1 0.74153 0.56200   1
  -1  -1  -1 31.6581 1.39521   2
  -1   1   1 31.5925 1.66067   4
  -1   1   1 30.6715 1.70393   7
   1  -1   1 32.8644 1.89710  10
   1   1  -1 30.1683 1.70398   4
   1   1  -1 29.5274 1.69547   7
   1   1  -1 35.0596 2.33140   1
   1  -1   1 32.6366 2.66388   5
  -1   1  -1 30.9226 1.73799   4
  -1  -1   1 30.9558 2.24915   5
  -1   1  -1 33.7150 2.60940   1
   1   1   1 29.4699 1.72227   7
   1  -1  -1 34.5853 1.64070   6
  -1  -1   1 34.3189 1.71893  10
   1   1   1 35.3392 2.23218   1
   1  -1  -1 33.5647 1.42614   2
  -1   1  -1 31.2240 1.85835   7
   1  -1  -1 36.2284 1.75088  10
   1   1   1 28.7353 1.72431   4
   2  -1   1 180.056 9.36792   4
   2   1  -1 174.576 8.27324   7
   2  -1   1 184.184 8.94063   7
   2  -1   1 179.227 9.43242   5
   2   1  -1 194.975 9.00303   1
   2  -1   1 189.443 8.04620   6
   2   1  -1 181.318 8.31802   4
   2  -1   1 193.874 8.34987  10
   2  -1  -1 192.630 8.25068  10
  -2   1  -1 186.958 9.37004   1
   2   1   1 175.039 8.39277   7
  -2  -1   1 196.478 8.13280  10
   2   1   1 172.633 8.41803   4
   2   1   1 195.812 9.00833   1
   2  -1  -1 196.635 8.17705   6
  -2  -1   1 178.133 8.62899   5
   2  -1  -1 183.505 7.91284   2
   3  -1   1 4762.44 195.895   6
   3  -1   1 4794.65 196.202  10
   3   1  -1 4568.15 196.309   7
   3   1  -1 4550.36 196.347   4
   3   1  -1 4938.56 197.025   1
   3   1  -1 4587.38 196.014   6
   3  -1   1 4850.69 196.402   1
   3  -1   1 4494.89 197.505   4
   3  -1   1 4525.28 197.673   5
   3  -1   1 4484.45 197.025   7
  -3   1  -1 4512.68 196.582   3
   3   1   1 4786.38 196.985   1
   3  -1  -1 4990.85 196.129  10
   3   1   1 4444.91 196.421   7
   3   1   1 4540.42 196.450   5
   3   1   1 4432.68 196.471   4
   4  -1   1 865.662 35.2804   1
   4  -1   1 829.252 34.9300  10
   4   1  -1 775.754 35.2423   4
   4   1  -1 820.399 34.7406   6
   4  -1   1 758.616 36.6202   5
   4   1  -1 823.739 35.7948   1
   4   1  -1 784.429 35.1786   7
   4   1  -1 768.174 35.6115   5
   4  -1   1 799.806 34.5599   6
   4   1  -1 816.993 34.4724  10
   4  -1   1 780.246 35.9947   7
   4  -1   1 777.369 36.4831   4
  -4   1  -1 785.790 35.3181   3
   4   1   1 851.205 34.5481  10
   4   1   1 822.652 35.4543   5
   4   1   1 822.925 35.5321   4
   4  -1  -1 778.625 36.1874   4
   4   1   1 863.059 35.8982   1
   4  -1  -1 792.127 35.6352   7
   4  -1  -1 842.696 34.8349  10
   4  -1  -1 872.423 35.0027   1
   4  -1  -1 817.553 34.6938   6
   4   1   1 806.021 35.3860   7
   5   1  -1 108.603 6.06245   4
   5  -1   1 106.374 5.12512   6
   5  -1   1 122.243 7.49225   4
   5  -1   1 110.503 6.77096   7
   5   1  -1 99.3879 6.15266   5
   5  -1   1 109.477 7.39832   5
   5   1  -1 109.077 5.28937   6
   5  -1   1 105.771 5.60629  10
   5   1  -1 109.573 5.93009   7
   5   1  -1 108.837 5.09245  10
   5  -1   1 112.380 5.81580   1
   5  -1  -1 118.180 5.69655   1
   5  -1  -1 105.614 6.84494   4
   5   1   1 113.862 6.31733   5
   5  -1  -1 114.021 5.28247   6
   5   1   1 112.232 6.16016   7
   5  -1  -1 111.983 6.37531   7
   5   1   1 110.750 6.37937   1
   5  -1  -1 115.856 5.54574  10
   5   1   1 116.097 5.25194   6
   5   1   1 106.647 6.23710   4
   5   1   1 114.285 5.18470  10
   6   1  -1 7.49233 1.12391  10
   6  -1   1 9.90660 2.44786   4
   6  -1   1 6.69685 1.26406   1
   6   1  -1 4.59872 1.31073   1
   6   1  -1 5.15943 0.79980   6
   6  -1   1 7.01188 2.59690   5
   6   1  -1 5.85505 1.95132   5
   6  -1   1 5.93548 0.69576   6
   6  -1   1 6.55324 1.83534   7
   6   1  -1 6.52334 1.50231   4
   6  -1   1 7.22478 1.78252  10
   6  -1  -1 7.79431 1.67929   7
   6   1   1 4.07607 1.29412   1
   6   1   1 5.05768 1.10698  10
   6   1   1 5.72114 1.43579   7
   6   1   1 5.83886 1.48524   4
   6  -1  -1 4.44246 0.71402   6
   6  -1  -1 5.37683 1.45696  10
   6   1   1 3.67327 1.53018   5
   6  -1  -1 7.16021 1.20537   1
   6  -1  -1 9.39215 2.22152   4
   7   1  -1 59.5071 2.70771   2
   7  -1   1 58.8676 3.18906   6
   7   1  -1 61.9790 4.50602   7
   7   1  -1 60.8722 3.34450  10
   7   1  -1 66.2412 3.49368   6
   7   1  -1 57.7864 4.54812   1
   7  -1   1 48.8048 6.15012   5
   7  -1   1 59.1311 3.91089  10
   7   1  -1 56.9256 4.63990   4
   7  -1   1 65.4071 4.17288   1
   7  -1   1 59.8132 5.63964   4
   7  -1   1 60.0483 5.02661   7
   7  -1  -1 61.8535 5.57725   4
   7  -1  -1 61.7024 4.87913   7
   7   1   1 57.1316 4.79910   4
   7  -1  -1 61.2787 3.81909  10
   7   1   1 57.5426 4.62410   7
   7  -1  -1 61.5482 3.98732   1
   7   1   1 65.1317 3.45528  10
   7   1   1 60.5848 5.23672   5
   7  -1  -1 59.7554 3.32203   6
   7   1   1 64.6276 3.35668   6
   7   1   1 61.7695 4.69852   1
   8  -1   1 73.9770 3.89616   6
   8  -1   1 75.0983 4.69132  10
   8   1  -1 75.4458 5.63988   1
   8   1  -1 74.2320 4.11596   6
   8  -1   1 79.7635 5.10351   1
   8   1  -1 68.7571 5.43038   7
   8  -1   1 73.3812 6.03826   7
   8  -1   1 72.5193 6.85385   4
   8   1  -1 71.8636 3.31158   2
   8   1  -1 76.6960 4.14075  10
   8   1  -1 65.6852 5.74101   4
   8   1   1 77.9892 4.22242  10
   8  -1  -1 73.5342 4.02684   6
   8  -1  -1 73.5242 3.40801   2
   8   1   1 75.9789 5.60212   7
   8   1   1 81.3753 6.05404   4
   8  -1  -1 68.1728 6.48611   4
   8   1   1 71.8459 6.72622   5
   8  -1  -1 68.7768 5.73157   7
   8   1   1 76.2307 4.04563   6
   8  -1  -1 75.9542 4.92480   1
   8  -1  -1 76.2334 4.55616  10
   8   1   1 85.8750 5.89937   1
   9   1  -1 85.7989 3.85453   2
   9   1  -1 88.7179 4.88446  10
   9  -1   1 86.1599 4.53938   6
   9   1  -1 91.7597 7.24406   4
   9  -1   1 85.7343 7.99588   4
  -9   1   1 85.3589 3.86699  15
   9   1  -1 88.2745 4.77286   6
   9  -1   1 92.7406 6.09317   1
   9  -1   1 79.3699 6.90853   7
   9   1  -1 84.7713 6.52400   1
   9  -1   1 88.0979 5.46312  10
  -9  -1  -1 88.7411 3.84910  15
   9   1  -1 90.2805 6.62239   7
   9   1   1 83.6216 6.59112   7
   9   1   1 87.3611 6.70020   1
   9   1   1 85.9844 7.15581   4
   9  -1  -1 82.6877 5.21014  10
   9   1   1 86.5301 4.62317   6
   9   1   1 88.1296 4.97350  10
  -9   1  -1 89.1845 3.87296  15
   9  -1  -1 87.1909 4.69643   6
   9  -1  -1 82.0452 3.93388   2
  -9  -1   1 85.6059 3.83150  15
   9  -1  -1 85.3954 6.98480   7
   9  -1  -1 89.3667 8.13605   4
  10   1  -1 22.3796 1.89759   6
  10   1  -1 20.7825 3.22485   1
  10  -1   1 25.4785 4.60984   7
  10   1  -1 16.9219 3.62101   7
  10   1  -1 20.4655 1.05946   2
  10  -1   1 19.9262 2.75488  10
  10  -1   1 18.6258 2.90305   1
 -10   1   1 18.3988 1.05854  15
  10  -1   1 19.5700 4.54210   4
 -10  -1  -1 19.6707 1.04038  15
  10   1  -1 20.4825 4.49036   4
  10   1  -1 18.4533 2.44068  10
  10  -1   1 17.8108 1.59538   6
  10   1   1 24.5400 2.45666  10
 -10  -1   1 19.1773 1.02774  15
  10  -1  -1 19.9101 1.16288   2
  10   1   1 18.1031 3.51382   7
  10   1   1 20.3608 1.74339   6
  10  -1  -1 17.7915 2.73923   1
  10  -1  -1 19.6476 1.76963   6
  10  -1  -1 22.4291 3.09885  10
  10   1   1 16.2038 3.12852   1
  10   1   1 24.4397 4.66151   4
 -10   1  -1 18.8060 1.06158  15
  11  -1   1 6.24269 2.03979   1
 -11   1   1 10.0378 0.64526  15
  11  -1   1 4.32236 2.40771  10
 -11  -1  -1 9.50136 0.62868  15
  11  -1   1 8.88866 1.21615   6
  11   1  -1 7.26411 1.23130   6
  11   1  -1 8.47789 0.61647   2
  11   1  -1 11.5118 2.81624   1
  11  -1   1 10.4680 3.89421   7
  11  -1  -1 7.77650 1.24163   6
  11   1   1 10.9645 2.58916  10
  11   1   1 6.92989 2.84884   7
 -11  -1   1 7.89746 0.58216  15
  11   1   1 8.62268 2.47797   1
  11  -1  -1 9.35873 0.74097   2
  11   1   1 7.70546 1.16482   6
  11  -1  -1 5.14762 1.85272   1
 -11   1  -1 8.11356 0.61923  15
  11   1   1 9.34193 0.67705   2
  11   1   1 8.07437 3.72047   4
 -12   1   1 102.979 4.58315  15
 -12   1   1 98.1988 4.51413  14
  12  -1   1 99.8337 4.71975   2
  12   1  -1 102.061 8.46365   1
  12  -1   1 85.9612 7.60289   1
  12   1  -1 107.556 5.89245   6
 -12  -1  -1 107.980 4.58399  15
 -12  -1  -1 107.877 4.49844  14
  12  -1   1 100.183 5.60095   6
 -12   1  -1 101.605 4.58200  15
  12   1   1 103.559 5.70204   6
  12   1   1 104.932 8.72083   1
 -12  -1   1 103.447 4.56042  15
  12  -1  -1 100.349 4.67801   2
 -12   1  -1 95.6824 4.49597  14
 -12  -1   1 98.4490 4.47983  14
  12  -1  -1 104.172 7.82529   1
  12   1   1 104.336 4.62229   2
  12  -1  -1 107.253 5.90177   6
 -13  -1  -1 4.35445 0.47700  15
 -13   1   1 4.30906 0.48581  15
  13   1  -1 5.67609 2.57195   1
 -13  -1  -1 5.06898 0.42369  14
 -13   1   1 3.86198 0.43888  14
  13   1  -1 5.01414 1.05322   6
  13  -1   1 3.43777 1.78969   1
  13  -1   1 4.02250 0.57889   2
  13  -1  -1 5.64221 1.20617   6
  13  -1  -1 4.67291 2.04136   1
  13  -1  -1 4.74362 0.58070   2
 -13  -1   1 4.46550 0.47997  15
 -13   1  -1 4.36807 0.42873  14
  13   1   1 4.79157 0.98276   6
  13   1   1 4.14655 2.48682   1
 -13   1  -1 4.36888 0.47235  15
 -13  -1   1 4.66228 0.40822  14
  14  -1   1 4.88705 2.35288   1
 -14   1   1 2.11411 0.37312  12
 -14  -1  -1 1.87366 0.30092  14
 -14  -1  -1 1.20158 0.33030  15
  14   1  -1 1.31561 0.55206  13
  14   1  -1 0.35786 0.85388   6
 -14  -1  -1 2.17006 0.32975  12
  14   1  -1 1.85542 2.15202   1
 -14  -1  -1 2.33816 0.40382   9
  14  -1   1 1.74349 0.56641  13
 -14   1   1 1.23323 0.32797  15
 -14   1   1 1.72875 0.32835  14
 -14  -1   1 1.24602 0.28377  14
 -14  -1   1 1.07280 0.30822  15
 -14  -1   1 1.65202 0.29944  12
  14  -1  -1 2.49445 0.43473   2
  14  -1  -1 1.66731 0.56025  13
  14  -1  -1 3.80074 1.17477   6
 -14   1  -1 1.26514 0.28894  14
 -14  -1   1 2.50009 0.41154   9
  14  -1  -1 4.24933 1.61015   1
 -14   1  -1 1.98097 0.41766   9
  14   1   1 3.05066 2.49236   1
  14   1   1 3.14723 0.68086  13
 -14   1  -1 1.81640 0.34976  12
  15   1  -1 63.2001 3.31411  13
 -15   1   1 66.7585 3.07601   9
 -15  -1  -1 68.5820 3.08908   9
 -15  -1  -1 71.3733 2.93617  12
 -15   1   1 65.6096 2.96369  12
 -15   1   1 66.5842 3.04608  15
  15  -1   1 63.0407 3.14894   2
  15  -1   1 63.1201 3.30154  13
 -15  -1  -1 67.9338 2.92617  14
 -15   1   1 65.2009 2.93336  14
 -15  -1   1 61.7669 3.01664  15
 -15   1  -1 60.0365 2.92070  14
 -15   1  -1 58.4993 2.92468  12
 -15   1  -1 57.5836 3.00651  15
  15  -1  -1 68.7480 3.16510   2
  15   1   1 62.7117 3.34639  13
 -15  -1   1 60.4419 2.90453  14
 -15   1  -1 60.6296 3.05738   9
  15  -1  -1 66.2164 3.27258  13
 -15  -1   1 59.6926 2.90748  12
 -15  -1   1 64.1078 3.05909   9
 -16   1   1 8.29214 0.71997   9
 -16   1   1 8.47970 0.69713  15
 -16   1   1 9.20304 0.68074  12
 -16  -1  -1 8.61207 0.60090  14
  16   1  -1 9.80808 1.05974  13
 -16  -1  -1 8.69600 0.58675  12
  16  -1   1 9.43143 1.07016  13
 -16   1   1 8.39647 0.60761  14
 -16  -1   1 8.58243 0.60703  12
 -16   1  -1 7.84842 0.61482  12
 -16   1  -1 7.88741 0.72664   9
 -16   1  -1 8.41870 0.67508  15
  16  -1  -1 7.86604 1.02476  13
 -16  -1   1 8.41001 0.59522  14
 -16   1  -1 9.00045 0.61808  14
  16   1   1 8.60887 1.07877  13
 -17   1   1 25.5191 1.35097  15
 -17   1   1 24.5775 1.35633   9
  17  -1   1 24.5532 1.65471  13
 -17   1   1 24.8456 1.24070  12
 -17  -1  -1 24.2333 1.19900  12
 -17   1   1 26.1516 1.24015  14
 -17  -1  -1 23.4125 1.22104  14
 -17   1  -1 23.8308 1.36057   9
 -17   1  -1 22.9873 1.21734  12
 -17  -1   1 22.1009 1.21156  14
 -17   1  -1 22.7812 1.21645  14
  17   1   1 26.5762 1.64032  13
 -17   1  -1 21.6943 1.29761  15
  17  -1  -1 24.7187 1.60458  13
 -17  -1   1 22.7990 1.20447  12
 -18  -1  -1 9.28913 0.60228  14
 -18   1   1 8.83528 0.60439  12
 -18  -1  -1 9.14383 0.57384  12
 -18   1   1 8.64660 0.59773  14
  18  -1   1 10.4952 1.02238  13
 -18   1   1 8.66683 0.65944  15
 -18   1   1 9.00697 0.72020   9
  18  -1  -1 9.51347 0.91564  13
 -18  -1   1 9.53314 0.59008  12
 -18  -1   1 9.57449 0.61572  14
 -18   1  -1 9.49643 0.74664   9
 -18   1  -1 10.0363 0.59710  12
 -18   1  -1 9.23502 0.58157  14
 -19  -1  -1 7.68276 0.49194  14
 -19   1   1 8.80088 0.51163  14
  19  -1   1 7.41700 0.80314  13
 -19   1  -1 7.64941 0.47837  12
 -19   1  -1 6.90206 0.47980  14
 -19  -1   1 7.85269 0.49111  12
 -19  -1   1 6.94935 0.51453  14
 -20  -1  -1 12.6004 0.62703  12
 -20   1   1 12.4844 0.64829  12
 -20   1   1 12.6952 0.66437  14
 -20   1  -1 13.8311 0.64135  12
 -20  -1   1 12.0449 0.65331  14
 -20  -1   1 12.9769 0.64932  12
   0   2   1 50.6887 2.76718   7
   0   2   1 54.4789 4.01794   1
   0  -2   1 51.8273 2.92234  10
   0   2  -1 50.2209 2.79687   4
   0  -2   1 48.3295 4.02220   5
   0  -2  -1 47.3016 2.18892   2
   0  -2  -1 47.8034 3.46147   5
   0   2   1 48.8917 2.74553   4
   0  -2  -1 55.5782 2.77952  10
   0   2  -1 53.2335 4.20904   1
   0   2  -1 47.2507 2.80392   7
  -1   2   1 537.161 23.9764   4
   1   2  -1 591.759 25.7778   1
  -1  -2  -1 558.605 23.7863  10
   1  -2   1 588.255 24.0790  10
  -1  -2  -1 551.767 24.6002   5
   1   2  -1 539.391 24.0142   7
  -1   2   1 540.454 23.9913   7
   1   2  -1 552.406 24.0662   4
   1  -2   1 551.475 25.5239   5
  -1  -2  -1 495.403 23.3790   2
   1  -2  -1 497.076 23.4180   2
  -1   2  -1 546.800 24.1251   7
  -1   2  -1 554.525 24.0849   4
   1   2   1 535.948 24.0300   4
   1   2   1 571.906 25.4410   1
  -1  -2   1 543.110 24.9945   5
  -1   2  -1 592.071 26.0864   1
   1   2   1 542.165 24.0198   7
   1  -2  -1 584.508 23.9363  10
  -1  -2   1 595.440 23.9430  10
   1  -2  -1 573.485 23.8310   6
   1  -2  -1 545.784 24.8285   5
   2   2  -1 30.9181 3.03878   1
   2   2  -1 27.5344 1.98247   7
  -2   2   1 29.0930 2.07661   7
  -2   2   1 29.6797 1.96119   4
   2  -2   1 26.5611 3.87335   5
  -2  -2  -1 33.3187 1.98627  10
   2  -2   1 32.8105 2.45908  10
   2   2  -1 29.8307 1.99853   4
   2   2   1 27.8484 2.03143   7
   2  -2  -1 32.5153 1.79188   6
  -2  -2   1 31.2318 3.02854   5
  -2   2  -1 29.7858 3.45755   1
   2  -2  -1 30.5956 1.43393   2
  -2   2  -1 28.5719 2.02780   4
  -2   2  -1 29.8034 2.24144   7
   2   2   1 29.7695 2.88840   1
   2  -2  -1 34.3383 2.26689  10
  -2  -2   1 34.5061 2.06578  10
   2   2   1 29.3571 2.06399   4
  -3   2   1 750.178 33.3246   4
   3  -2   1 737.247 35.2246   5
   3   2  -1 799.296 34.9240   1
   3  -2   1 775.491 33.0245   6
  -3   2   1 770.914 33.5095   7
   3   2  -1 741.927 33.4331   4
   3   2  -1 737.261 33.4010   7
   3  -2   1 799.991 33.4731  10
   3   2   1 739.713 33.4916   7
   3  -2  -1 790.409 33.3420  10
   3   2   1 810.263 34.9247   1
   3   2   1 729.275 33.5116   4
  -3  -2   1 817.025 33.1164  10
  -3   2  -1 802.494 35.5961   1
   3  -2  -1 784.295 33.1324   6
  -3   2  -1 791.392 33.7317   7
  -3   2  -1 771.200 33.4349   4
  -3  -2   1 762.324 34.0347   5
   4   2  -1 4.48292 0.99323   5
   4  -2   1 4.48538 0.58116   6
  -4   2   1 5.17202 0.87534   4
   4   2  -1 3.10287 0.87658   7
   4  -2   1 4.37141 1.34890  10
   4   2  -1 4.78290 1.00425   4
   4   2  -1 5.63442 1.51378   1
   4   2   1 4.75283 0.97161   5
   4  -2  -1 5.58231 1.40633  10
  -4   2  -1 4.08565 1.75322   1
   4  -2  -1 5.50071 0.68364   6
   4   2   1 5.53282 0.63710  10
   4   2   1 4.59317 0.97142   7
   4   2   1 3.00753 1.15871   1
   5  -2   1 14.2572 3.32074   5
   5   2  -1 12.7855 2.20092   1
   5  -2   1 10.0021 1.78520  10
   5   2  -1 12.4034 1.58226   7
   5   2  -1 12.1421 1.14449   6
   5  -2   1 12.9909 1.02077   6
   5   2  -1 13.4865 1.67032   4
   5   2  -1 12.2323 0.94729  10
   5  -2   1 14.5168 1.55398   1
   5  -2  -1 10.6457 1.04617   6
   5  -2  -1 15.3116 2.17366  10
   5   2   1 11.0514 2.11010   1
   5  -2  -1 11.7460 1.35227   1
   5   2   1 9.93091 1.01971  10
   5   2   1 11.9279 1.77827   5
   5   2   1 9.55066 1.59497   7
   6   2  -1 118.255 5.34529  10
   6   2  -1 116.244 6.64007   4
   6   2  -1 121.028 5.70712   6
   6   2  -1 117.939 6.55493   7
   6   2  -1 111.578 6.59928   5
   6  -2   1 124.656 6.38832   1
   6   2  -1 122.227 7.56018   1
   6  -2   1 107.529 5.43212   6
   6  -2   1 106.420 8.67873   5
   6   2   1 106.276 6.62896   5
   6   2   1 107.924 6.54612   7
   6   2   1 106.471 7.30306   1
   6  -2  -1 120.440 6.09312   1
   6  -2  -1 115.269 5.60985   6
   6   2   1 111.724 5.38541  10
   6   2   1 111.151 5.56858   6
   6   2   1 109.752 6.70616   4
   7   2  -1 215.206 9.74097   6
   7   2  -1 207.985 10.8189   7
   7   2  -1 212.661 9.42070  10
   7   2  -1 207.911 11.1931   5
   7  -2   1 186.639 13.1258   5
   7  -2   1 224.664 10.6080   1
   7  -2   1 203.514 9.48664   6
   7   2  -1 222.629 12.0669   1
   7   2  -1 207.844 11.0512   4
   7  -2   1 213.966 10.3305  10
   7   2   1 202.510 10.9298   7
   7  -2  -1 202.251 10.1415  10
   7   2   1 208.648 9.47607  10
   7  -2  -1 194.373 8.97944   2
   7   2   1 199.339 11.8454   1
   7   2   1 205.898 11.2466   5
   7   2   1 200.763 11.1383   4
   7  -2  -1 212.410 10.3169   1
   7  -2  -1 204.648 9.64351   6
   7   2   1 204.154 9.63666   6
   8   2  -1 2.81040 1.41805   1
   8  -2   1 1.00678 0.41434   6
   8   2  -1 1.89740 0.55446   6
   8  -2   1 0.09409 6.15189   5
   8   2  -1 -0.0926 1.46154   4
   8   2  -1 1.97573 0.90899  10
   8  -2   1 -0.0001 1.17965  10
   8  -2   1 2.33062 0.90199   1
   8   2   1 1.86822 0.97652  10
   8   2   1 1.90529 1.97834   5
   8   2   1 3.96139 1.43704   4
   8  -2  -1 1.11407 0.74164   1
   8  -2  -1 1.75517 0.36814   2
   8   2   1 1.21851 0.56084   6
   8  -2  -1 1.65006 0.57950   6
   8  -2  -1 2.06904 1.38928  10
   8   2   1 2.83009 1.23297   1
   9   2  -1 23.8069 4.04148   4
   9  -2   1 30.9230 3.07198  10
   9   2  -1 32.2022 3.67443   7
   9   2  -1 29.8120 2.27963  10
   9  -2   1 28.3831 1.96291   6
   9   2  -1 30.3522 2.29975   6
   9   2   1 31.2736 3.98249   7
   9   2   1 31.9520 4.19106   4
   9  -2  -1 25.7542 2.06562   6
  -9   2  -1 23.6984 1.36429  15
   9  -2  -1 26.5207 1.47525   2
   9   2   1 20.8730 3.52137   1
   9  -2  -1 27.3868 3.04958  10
   9   2   1 28.1156 2.16461   6
   9  -2  -1 28.9706 2.83020   1
  -9  -2   1 22.9121 1.29662  15
   9   2   1 26.9126 2.31923  10
 -10   2   1 5.26785 0.53179  15
 -10  -2  -1 5.56643 0.46947  15
  10   2  -1 5.91085 2.03730   1
  10  -2   1 6.27917 0.94413   6
  10   2  -1 10.6260 3.50770   4
  10   2  -1 6.39561 2.67962   7
  10   2  -1 4.84527 1.05889   6
  10   2  -1 8.22165 1.68417  10
  10  -2   1 5.17708 1.96680  10
  10  -2   1 3.89737 1.42002   1
  10   2   1 7.04976 2.07792   7
  10  -2  -1 6.00303 0.63411   2
  10  -2  -1 5.23855 1.46114   1
 -10  -2   1 4.92926 0.43231  15
  10   2   1 6.37913 2.33536   1
  10   2   1 8.29242 2.93915   4
  10   2   1 7.50914 1.11618   6
  10   2   1 5.85145 1.52596  10
  10  -2  -1 6.77977 1.09204   6
 -10   2  -1 4.31353 0.49847  15
 -11   2   1 2.94756 0.45738  15
  11  -2   1 9.34185 2.67201  10
  11   2  -1 7.27352 2.61879   1
  11   2  -1 6.09970 1.23867   6
  11  -2   1 3.93451 0.93132   6
  11  -2   1 3.80931 1.60015   1
 -11  -2  -1 4.18877 0.43325  15
 -11  -2  -1 3.72982 0.35865  14
 -11   2  -1 3.96832 0.48165  15
  11  -2  -1 3.63296 0.94858   6
  11   2   1 1.91282 2.76533   7
 -11  -2   1 3.98559 0.45324  14
  11  -2  -1 4.83029 0.59216   2
 -11   2  -1 4.05453 0.44318  14
  11   2   1 0.95902 1.67170   1
 -11  -2   1 4.56416 0.42295  15
  11   2   1 4.46156 0.99809   6
  11   2   1 3.53478 1.71328  10
  11   2   1 4.83179 3.65606   4
  11  -2  -1 5.22276 1.81721   1
  12   2  -1 21.9966 2.20930   6
  12   2  -1 21.9988 4.64109   1
  12  -2   1 18.3244 2.19366   6
  12  -2   1 22.2359 3.54125   1
 -12  -2  -1 24.1605 1.15522  14
 -12   2   1 22.6827 1.22566  14
 -12  -2  -1 23.9132 1.24505  15
 -12   2   1 23.3432 1.28144  15
  12  -2   1 23.6343 1.43188   2
  12  -2  -1 23.3452 1.38224   2
 -12  -2   1 21.9055 1.22208  15
 -12   2  -1 21.0823 1.18616  14
  12   2   1 30.4453 4.40055   1
 -12  -2   1 20.3087 1.12975  14
  12   2   1 25.5930 2.19077   6
  12  -2  -1 22.8967 2.16312   6
 -12   2  -1 22.4740 1.26363  15
  13   2  -1 41.1757 3.23607   6
  13  -2   1 43.2693 2.26833   2
  13   2  -1 46.1245 6.28210   1
 -13  -2  -1 40.6870 1.96504  14
 -13   2   1 41.3858 2.02806  14
 -13   2   1 43.0718 2.10359  15
  13  -2  -1 38.7889 3.18058   6
  13  -2  -1 39.3588 2.19902   2
  13  -2  -1 32.7439 4.39844   1
  13   2   1 41.8479 3.18480   6
 -13  -2   1 41.6170 2.06374  15
 -13   2  -1 44.9023 2.10533  15
  13   2   1 40.8732 5.66393   1
 -13  -2   1 42.6615 1.97218  14
 -13   2  -1 44.1689 2.01329  14
 -14  -2  -1 78.3241 3.33411  14
  14  -2   1 80.1050 3.70188  13
 -14   2   1 74.3271 3.36234  14
 -14   2   1 79.4489 5.75805   4
  14   2  -1 70.8522 3.67543  13
  14  -2   1 75.2077 3.62304   2
 -14   2   1 66.9684 3.38393  12
 -14   2   1 70.3225 3.47397   9
 -14   2   1 74.2349 3.45129  15
  14   2  -1 76.5007 5.03172   6
 -14  -2  -1 73.8890 3.31418  12
 -14   2  -1 76.0259 3.45404  15
  14  -2  -1 69.2025 3.54899   2
 -14   2  -1 75.4774 3.36657  14
 -14  -2   1 73.7317 3.32518  12
 -14  -2   1 77.6530 3.33309  14
 -14   2  -1 70.3874 3.38452  12
  14   2   1 75.1600 3.77032  13
 -14   2  -1 70.1800 3.49014   9
  14  -2  -1 72.4991 3.63427  13
  15   2  -1 19.5285 1.43046  13
 -15  -2  -1 19.7400 1.04288  14
 -15  -2  -1 18.8464 1.01643  12
 -15   2   1 19.6718 1.20755   9
 -15   2   1 19.6634 1.08027  14
  15  -2   1 19.2067 1.49717  13
 -15   2   1 20.3192 1.15386  15
 -15   2   1 19.1255 1.11703  12
  15  -2   1 17.9475 1.28089   2
 -15   2  -1 18.6533 1.05467  14
 -15   2  -1 19.8190 1.15035  15
 -15  -2   1 18.4619 1.01862  12
 -15  -2   1 18.9079 1.03387  14
  15   2   1 19.3208 1.49990  13
  15  -2  -1 19.1754 1.26387   2
 -15   2  -1 19.3415 1.21651   9
 -15   2  -1 18.4823 1.08537  12
  15  -2  -1 19.7992 1.45394  13
  16  -2   1 76.4547 4.09840   2
 -16   2   1 84.9471 3.88810  12
 -16   2   1 87.6817 3.87121  14
 -16  -2  -1 84.0037 3.82124  12
 -16   2   1 89.1265 3.98581  15
 -16   2   1 87.5188 4.00506   9
 -16  -2  -1 85.7782 3.85371  14
  16  -2   1 86.9315 4.23346  13
 -16  -2   1 86.4729 3.85060  14
 -16   2  -1 86.3167 3.97424  15
 -16   2  -1 86.1822 3.87578  12
 -16   2  -1 87.5852 4.01504   9
 -16  -2   1 87.4970 3.83041  12
  16   2   1 85.3919 4.20284  13
 -16   2  -1 89.2656 3.87341  14
  16  -2  -1 89.3630 4.19162  13
 -17   2   1 0.60057 0.25521  12
  17  -2   1 0.39022 0.53207  13
 -17   2   1 0.28816 0.20933  14
 -17  -2  -1 0.50705 0.20153  12
 -17   2   1 0.42744 0.29903   9
 -17  -2  -1 0.39788 0.21846  14
 -17   2   1 0.34900 0.25093  15
 -17  -2   1 0.73915 0.22929  12
  17  -2  -1 0.75731 0.50115  13
 -17   2  -1 0.59638 0.25799  15
 -17   2  -1 0.64997 0.23347  12
 -17   2  -1 0.46966 0.31476   9
 -17  -2   1 0.40382 0.21882  14
 -17   2  -1 0.33733 0.21469  14
 -18   2   1 1.13305 0.25647  12
 -18   2   1 0.88779 0.28690  15
  18  -2   1 0.76479 0.48630  13
 -18   2   1 0.83709 0.30180   9
 -18  -2  -1 1.27020 0.25159  14
 -18  -2  -1 1.02972 0.22532  12
 -18   2   1 1.03483 0.24055  14
 -18   2  -1 1.02830 0.32844   9
 -18   2  -1 1.17181 0.27312  15
 -18   2  -1 1.35117 0.25123  12
 -18  -2   1 1.25000 0.24172  12
  18  -2  -1 1.01911 0.48466  13
 -18   2  -1 1.27322 0.24631  14
  19  -2   1 0.85795 0.43142  13
 -19   2   1 1.23903 0.22383  14
 -19   2   1 1.14782 0.21641  12
 -19  -2  -1 1.03534 0.20324  14
 -19   2   1 1.50693 0.29623   9
 -19   2  -1 1.39102 0.21292  14
 -19   2  -1 1.56025 0.21867  12
 -19  -2   1 1.58662 0.26344  12
 -19   2  -1 1.47388 0.30819   9
 -19  -2   1 1.44977 0.24294  14
 -20   2   1 2.01418 0.21927  14
 -20  -2  -1 1.44583 0.19205  12
 -20   2   1 1.70734 0.22049  12
 -20  -2   1 1.77824 0.23691  14
 -20  -2   1 1.74374 0.22986  12
 -20   2  -1 1.95756 0.20345  12
   0  -3  -1 -0.1319 0.91488  10
   0  -3  -1 0.04072 0.15370   2
   0   3  -1 0.34597 0.54031   7
   0   3  -1 -0.0794 0.55211   4
   0   3   1 0.69356 0.61331   7
   0  -3   1 -1.6043 1.04582  10
   0  -3  -1 -1.5095 1.14308   5
   0   3   1 -0.0166 0.58768   4
   0  -3   1 0.01542 1.46759   5
   0   3   1 -0.0241 1.45958   1
   1   3  -1 9.84166 1.32028   4
   1  -3   1 9.68586 1.73313  10
  -1  -3  -1 9.28699 0.52528   2
   1   3  -1 11.5613 2.47617   1
  -1  -3  -1 10.0145 1.87984   5
  -1   3   1 9.93812 1.23503   4
   1   3  -1 8.39771 1.26723   7
  -1   3   1 9.28853 1.35999   7
  -1   3   1 14.5096 2.60013   1
  -1  -3  -1 11.2349 1.49283  10
   1   3   1 11.4570 1.32989   4
  -1   3  -1 10.0686 1.30748   4
  -1  -3   1 12.3599 2.31503   5
  -1   3  -1 10.1838 1.39667   7
   1  -3  -1 10.4315 0.59879   2
   1   3   1 9.99205 2.06512   1
   1  -3  -1 9.12610 1.93325   5
  -1   3  -1 9.83532 2.23489   1
  -1  -3   1 10.4616 1.58956  10
  -1  -3   1 10.1119 0.53361   2
   1   3   1 10.4506 1.27691   7
   1  -3  -1 11.0438 1.64904  10
  -2  -3  -1 449.012 20.9062   5
   2   3  -1 460.379 20.1951   7
  -2  -3  -1 476.268 19.8120  10
  -2  -3  -1 428.640 19.1409   2
   2  -3   1 484.865 20.2281  10
   2   3  -1 445.383 22.4387   1
  -2   3   1 438.438 22.6342   1
   2   3  -1 459.652 20.2168   4
  -2   3   1 434.158 20.0714   4
  -2   3   1 450.648 20.1421   7
   2  -3   1 443.320 22.1264   5
  -2   3  -1 457.232 20.2437   4
   2  -3  -1 461.288 20.0350  10
  -2   3  -1 464.766 22.9315   1
   2   3   1 464.529 22.2927   1
  -2   3  -1 457.317 20.3078   7
   2  -3  -1 422.761 21.3213   5
   2   3   1 453.272 20.2010   4
  -2  -3   1 469.398 19.8537  10
   2  -3  -1 425.028 19.2160   2
  -2  -3   1 463.492 21.3042   5
   2   3   1 448.611 20.1603   7
   3  -3   1 278.610 12.6812  10
   3   3  -1 272.584 12.6801   4
  -3   3   1 268.035 12.5473   4
   3  -3   1 257.370 14.8019   5
  -3   3   1 271.665 12.6341   7
   3   3  -1 291.074 14.8176   1
   3   3  -1 266.668 12.5911   7
   3   3   1 266.627 12.6201   7
   3   3   1 268.850 12.6668   4
   3   3   1 278.055 14.6416   1
  -3  -3   1 260.890 13.4487   5
   3  -3  -1 256.896 11.6059   2
  -3   3  -1 264.781 12.7898   7
  -3  -3   1 287.261 12.2371  10
  -3   3  -1 276.260 15.2007   1
   3  -3  -1 257.788 14.0431   5
   3  -3  -1 281.021 12.2251   6
  -3   3  -1 269.626 12.6507   4
   3  -3  -1 284.123 12.5275  10
   4  -3   1 21.6774 2.39082  10
   4   3  -1 20.6069 1.98995   7
  -4   3   1 19.8297 1.87694   4
   4   3  -1 20.9875 3.31696   1
   4  -3   1 23.3957 1.51284   6
   4   3  -1 21.9717 2.08159   4
  -4   3   1 19.6474 2.10037   7
   4  -3  -1 18.7312 3.36652   5
  -4  -3   1 21.8540 2.87089   5
  -4   3  -1 18.0390 2.17440   7
  -4   3  -1 18.8720 1.89391   4
   4   3   1 20.3364 2.13312   4
   4  -3  -1 19.4823 1.10622   2
   4  -3  -1 20.0601 1.54198   6
   4   3   1 19.2244 2.03289   7
  -4   3  -1 23.3352 3.37595   1
   4   3   1 16.9774 2.79234   1
   4  -3  -1 22.0293 2.31002  10
  -5   3   1 207.203 10.1226   4
   5   3  -1 209.037 10.4873   4
   5  -3   1 207.602 10.3024  10
   5  -3   1 212.875 9.59411   6
   5   3  -1 207.954 10.3860   7
   5  -3   1 200.452 12.9640   5
  -5   3   1 205.650 10.3621   7
   5   3  -1 194.000 10.2055   5
   5   3  -1 210.034 12.2876   1
  -5   3  -1 212.128 10.5636   7
  -5   3  -1 211.689 10.2500   4
   5  -3  -1 202.081 9.04763   2
   5   3   1 214.102 10.6217   4
   5  -3  -1 210.845 9.70731   6
   5  -3  -1 224.107 10.2244  10
   5   3   1 210.401 10.4089   5
   5   3   1 218.698 9.28904  10
   5   3   1 206.825 10.4648   7
  -5   3  -1 194.467 12.2619   1
   5  -3  -1 218.753 15.2358   5
   5   3   1 212.698 12.2513   1
   6  -3   1 50.3747 6.91443   5
   6   3  -1 64.0025 3.65033   6
   6   3  -1 62.0851 4.54217   5
   6   3  -1 59.2053 5.57914   1
  -6   3   1 63.8249 4.32915   7
   6   3  -1 63.6169 3.21811  10
  -6   3   1 64.9254 4.05728   4
   6   3  -1 62.7773 4.39964   4
   6  -3   1 58.3054 4.30549  10
   6   3  -1 60.2613 4.26080   7
   6  -3   1 62.9548 3.47240   6
   6  -3   1 57.8011 4.10022   1
   6   3   1 69.0684 4.73222   5
   6  -3  -1 67.2821 4.09415   1
   6   3   1 70.3633 4.56043   7
   6   3   1 70.4959 3.33949  10
   6  -3  -1 62.4047 2.97395   2
   6   3   1 65.8147 5.74925   1
   6   3   1 68.2338 4.61424   4
  -6   3  -1 63.5423 4.44636   7
   6  -3  -1 66.6987 4.25615  10
  -6   3  -1 65.2776 4.13587   4
   6  -3  -1 65.0685 3.61415   6
   7   3  -1 17.0828 1.58419   6
  -7   3   1 14.8525 2.14126   7
   7  -3   1 19.5918 2.59105  10
   7   3  -1 16.3352 1.40214  10
   7   3  -1 13.4052 2.59986   4
   7  -3   1 14.4329 1.35016   6
  -7   3   1 15.0991 1.85103   4
   7   3  -1 11.6982 2.87824   5
   7   3  -1 17.9560 3.04001   1
   7   3  -1 12.4527 2.21974   7
   7  -3  -1 15.6060 1.86277   1
   7   3   1 15.2328 2.50465   7
   7  -3  -1 18.3566 2.50895  10
   7   3   1 12.0941 2.38415   4
  -7   3  -1 17.3132 1.97205   4
   7   3   1 17.5607 1.49603   6
   7  -3  -1 15.8206 1.00360   2
   7  -3  -1 15.9062 1.49091   6
   7   3   1 16.6652 2.96850   1
   7   3   1 16.5379 1.41597  10
  -7   3  -1 13.7496 2.20843   7
   7   3   1 17.7588 2.80740   5
  -8   3   1 2.71719 1.17861   7
  -8   3   1 4.17387 1.18362   4
   8   3  -1 4.43639 1.03544  10
   8  -3   1 3.43779 0.72372   6
   8  -3   1 5.11297 1.98931  10
   8   3  -1 2.78094 1.53205   1
  -8   3   1 3.86199 0.53617  15
   8   3  -1 2.62050 0.76860   6
   8  -3  -1 4.41158 1.69170  10
   8  -3  -1 4.07910 1.17859   1
   8  -3  -1 3.75847 0.57107   2
  -8   3  -1 6.62427 1.52678   7
   8   3   1 4.82692 2.17764   5
  -8   3  -1 3.26654 0.47432  15
   8   3   1 4.37479 0.92399   6
   8  -3  -1 3.18155 0.79662   6
   8   3   1 4.30667 1.06321  10
  -8   3  -1 4.88616 1.17154   4
   8   3   1 4.54812 1.97599   1
   9  -3   1 103.626 6.51309   1
   9   3  -1 100.085 5.39557   6
   9   3  -1 95.1360 8.18567   1
   9   3  -1 92.2796 7.20454   4
   9   3  -1 91.0227 6.70132   7
   9   3  -1 98.9918 5.10814  10
  -9   3   1 92.6532 5.83210   4
   9  -3   1 88.9670 6.17947  10
  -9   3   1 94.5054 4.27490  15
  -9   3   1 93.6259 6.29320   7
   9  -3   1 91.4523 5.02894   6
   9   3   1 95.4520 6.94175   7
  -9   3  -1 93.7982 6.49286   7
   9   3   1 99.5765 7.41255   4
   9   3   1 96.6191 5.18296  10
   9  -3  -1 95.3672 6.11550   1
  -9   3  -1 97.0383 4.25899  15
   9  -3  -1 88.4750 4.34075   2
   9   3   1 86.8418 7.83352   1
  -9   3  -1 99.9031 5.98752   4
   9  -3  -1 91.4983 6.07152  10
   9   3   1 95.9748 5.26542   6
   9  -3  -1 88.3677 5.19398   6
  10   3  -1 36.3763 6.31095   4
  10  -3   1 26.7728 2.14846   6
  10   3  -1 31.7839 5.06115   7
 -10   3   1 23.1671 2.72064   4
  10  -3   1 27.3597 3.04457   1
 -10   3   1 24.2805 1.40732  15
  10  -3   1 26.2235 3.93150  10
  10   3  -1 24.3376 2.42071  10
  10   3  -1 27.4082 2.34033   6
  10   3  -1 23.3019 4.23190   1
  10   3   1 27.2156 4.56309   1
  10   3   1 32.4133 5.17238   4
  10  -3  -1 26.6467 1.51909   2
  10   3   1 22.4737 4.02392   7
 -10   3  -1 22.1974 1.37819  15
  10  -3  -1 26.0929 2.23854   6
  10   3   1 28.7905 2.51269  10
  10   3   1 30.7185 2.40278   6
 -10   3  -1 24.7814 3.34601   7
  10  -3  -1 28.5700 2.91787   1
 -10   3  -1 26.5268 2.88049   4
  11  -3   1 23.9741 1.50130   2
 -11   3   1 22.4626 1.30397  14
 -11  -3  -1 23.8493 1.19844  14
  11  -3   1 22.2367 2.03523   6
 -11   3   1 24.5626 1.35901  15
  11  -3   1 26.9816 3.14844   1
 -11   3   1 24.1377 2.80553   4
  11   3  -1 28.0829 2.44471   6
 -11   3   1 29.3100 3.55601   7
  11   3  -1 22.9137 4.35604   1
  11  -3  -1 22.7499 1.44387   2
  11  -3  -1 18.5353 2.79263   1
 -11   3  -1 27.0916 3.57948   7
 -11  -3   1 24.5298 1.19541  14
 -11   3  -1 25.3563 2.98448   4
  11  -3  -1 21.7905 2.08797   6
  11   3   1 23.9904 2.62412  10
 -11   3  -1 23.1525 1.28630  14
 -11   3  -1 25.4061 1.34136  15
  11   3   1 26.9183 2.30455   6
  11   3   1 18.9389 4.34917   1
  12  -3   1 1.63928 1.19878   1
  12   3  -1 2.60810 1.93102   1
 -12   3   1 1.09254 0.33496  14
 -12  -3  -1 0.68912 0.21759  14
  12   3  -1 2.13991 0.74267   6
 -12   3   1 3.59884 1.68538   7
  12  -3   1 0.47207 0.38327   2
 -12   3   1 0.76420 0.31084  15
  12   3   1 0.76359 0.61940   6
  12  -3  -1 1.24009 0.80827   6
 -12  -3   1 0.34110 0.19131  14
 -12   3  -1 -0.7330 0.93595   4
 -12   3  -1 0.13452 1.53697   7
 -12   3  -1 0.35621 0.27277  15
  12  -3  -1 0.93374 0.38029   2
  12   3   1 -3.1033 2.18945   1
  13  -3   1 7.82511 0.94083  13
 -13   3   1 7.04176 1.80873   4
  13  -3   1 8.67566 2.62266   1
 -13  -3  -1 6.32782 0.53644  14
 -13  -3  -1 6.65080 0.50701  12
 -13   3   1 7.54560 2.73356   7
  13   3  -1 9.25741 1.64389   6
 -13   3  -1 5.79294 0.63597  15
  13   3   1 5.18727 2.83952   1
  13  -3  -1 11.1049 2.89160   1
 -13   3  -1 11.6694 2.83545   7
 -13   3  -1 6.51239 0.61189  14
 -13   3  -1 7.50357 0.71998  12
  13   3   1 6.86247 0.90455  13
  13  -3  -1 7.63369 0.95238  13
 -13  -3   1 7.53168 0.63864  12
 -13  -3   1 6.51306 0.51827  14
 -14  -3  -1 3.16254 0.40951  14
  14  -3   1 4.73944 0.67591   2
  14  -3   1 4.26348 0.73729  13
 -14   3   1 4.40524 0.62541   9
 -14  -3  -1 3.20588 0.37200  12
 -14   3   1 3.55428 0.53015  12
 -14   3   1 2.94929 0.45943  14
  14   3   1 2.61386 0.63098  13
 -14   3  -1 4.64146 0.65800   9
 -14   3  -1 3.80705 0.50783  15
 -14   3  -1 3.92116 0.52360  12
  14  -3  -1 3.34339 0.57195   2
 -14   3  -1 3.87844 0.45524  14
  14  -3  -1 3.61816 0.70064  13
 -14  -3   1 3.34041 0.41682  14
 -15  -3  -1 1.19788 0.28009  14
 -15   3   1 0.86250 0.34189  12
 -15   3   1 0.58062 0.30395  15
 -15  -3  -1 0.89763 0.23094  12
  15  -3   1 1.07121 0.39164   2
 -15   3   1 1.30287 0.43258   9
  15  -3   1 1.45524 0.58712  13
 -15   3   1 0.89555 0.28065  14
 -15  -3   1 1.11486 0.27774  14
 -15   3  -1 1.57413 0.35418  12
  15  -3  -1 1.15715 0.54538  13
  15  -3  -1 1.00339 0.35725   2
 -15   3  -1 0.77015 0.27838  15
 -15   3  -1 1.24468 0.30875  14
 -15   3  -1 1.86052 0.47174   9
 -15  -3   1 1.48781 0.27123  12
  16  -3   1 37.0842 2.14558  13
 -16  -3  -1 37.6680 1.72115  12
 -16   3   1 37.6522 1.81748  12
 -16   3   1 35.9825 1.77010  14
 -16   3   1 36.4876 1.89833   9
 -16   3   1 36.7037 1.86415  15
 -16  -3   1 35.3536 1.71584  12
 -16   3  -1 35.2589 1.77705  12
 -16   3  -1 35.3806 1.84686  15
 -16   3  -1 35.6267 1.75846  14
  16  -3  -1 39.9359 2.15629  13
 -16  -3   1 34.9528 1.77101  14
 -16   3  -1 35.5023 1.89300   9
 -17  -3  -1 11.3011 0.64981  12
  17  -3   1 10.5218 1.04982  13
  17  -3  -1 10.0951 1.04798  13
 -18  -3  -1 1.20769 0.23163  14
  18  -3   1 0.85560 0.49749  13
 -18   3   1 0.89473 0.22542  14
 -18   3   1 0.95518 0.23987  12
 -18  -3  -1 1.22713 0.22685  12
 -18   3   1 0.88158 0.24760  15
 -18   3   1 0.56061 0.27921   9
 -18   3  -1 0.84305 0.25246  15
 -18   3  -1 1.03000 0.30903   9
 -18   3  -1 0.96881 0.23092  12
 -18  -3   1 1.22736 0.24827  14
 -18  -3   1 1.01369 0.22510  12
  18  -3  -1 0.76066 0.43495  13
 -18   3  -1 1.01494 0.21525  14
 -19  -3  -1 4.33639 0.32359  12
 -19   3   1 4.37837 0.35533  12
  19  -3   1 5.61917 0.69284  13
 -19  -3   1 3.67124 0.34567  14
 -19   3  -1 3.69542 0.31498  14
 -20   3   1 0.86579 0.14105  12
 -20  -3   1 0.94194 0.15873  12
 -20   3  -1 0.95975 0.15786  12
   0  -4  -1 40.4190 4.16151   5
   0   4   1 30.2064 4.50140   1
   0  -4  -1 36.3325 2.82159  10
   0   4  -1 40.0952 2.90919   7
   0  -4   1 38.5463 3.06533  10
   0   4   1 37.6473 2.80129   7
   0   4   1 37.8621 2.85521   4
   0  -4   1 46.0682 4.90589   5
   0   4  -1 41.1877 2.96533   4
   0  -4   1 40.2392 1.76901   2
   0  -4  -1 34.6206 1.74865   2
   1  -4   1 38.1746 4.88518   5
   1   4  -1 39.8469 2.96901   7
   1  -4   1 40.0766 3.32982  10
  -1   4   1 42.6548 3.03119   7
   1   4  -1 42.5119 3.03298   4
   1   4  -1 42.1394 5.11195   1
  -1  -4  -1 50.1779 4.30598   5
  -1  -4  -1 42.2649 1.92497   2
  -1  -4  -1 42.8560 2.96501  10
  -1   4   1 42.8369 3.03011   4
  -1   4   1 39.7438 5.23949   1
   1   4   1 44.1074 3.08076   7
   1  -4  -1 45.3952 3.19561  10
  -1   4  -1 42.5767 3.13857   7
   1   4   1 44.6174 3.12252   4
  -1  -4   1 44.8476 3.14672  10
  -1   4  -1 37.0563 4.98046   1
  -1  -4   1 39.8155 1.91573   2
   1  -4  -1 46.6785 1.99825   2
  -1   4  -1 41.3767 3.07995   4
   1   4   1 51.6839 5.26667   1
   1  -4  -1 44.2395 4.61934   5
   2   4  -1 36.6587 4.59974   1
  -2   4   1 37.1051 2.82015   7
   2  -4   1 27.7621 4.88014   5
  -2  -4  -1 37.2094 1.62459   2
  -2   4   1 36.1422 2.72977   4
   2   4  -1 36.4655 2.76829   7
  -2  -4  -1 38.0790 3.78005   5
  -2  -4  -1 32.4206 2.58151  10
   2   4  -1 37.5355 2.86395   4
   2  -4   1 30.6662 2.98547  10
   2  -4  -1 35.8706 4.45149   5
   2  -4  -1 40.5047 1.74163   2
  -2   4  -1 37.4537 2.90434   4
   2   4   1 38.7915 2.85933   7
   2   4   1 34.0523 4.76077   1
   2   4   1 35.6292 2.77710   4
  -2   4  -1 28.6045 4.70547   1
  -2  -4   1 32.3224 2.69193  10
  -2   4  -1 34.2471 2.90400   7
   2  -4  -1 36.0319 2.91160  10
  -2  -4   1 39.8461 4.30135   5
  -3  -4  -1 253.387 12.9821   5
  -3  -4  -1 241.820 10.7047   2
   3   4  -1 247.898 15.0949   1
   3  -4   1 249.496 14.5219   5
  -3   4   1 228.099 14.8501   1
  -3  -4  -1 264.822 11.6595  10
   3   4  -1 252.740 12.1568   7
  -3   4   1 259.385 12.1461   4
  -3   4   1 254.374 12.1585   7
   3  -4   1 254.316 12.1504  10
   3   4  -1 255.745 12.2120   4
  -3   4  -1 253.693 12.2055   4
  -3   4  -1 251.865 12.2582   7
   3   4   1 258.216 12.2040   7
  -3  -4   1 262.553 11.6947  10
   3  -4  -1 260.111 12.0113  10
   3   4   1 258.207 12.2630   4
   3  -4  -1 259.902 13.8564   5
  -3   4  -1 240.857 15.1468   1
  -3  -4   1 253.010 13.3008   5
   3  -4  -1 247.296 10.8422   2
   3   4   1 231.508 14.6232   1
   4  -4   1 0.57158 1.32392  10
   4   4  -1 1.63365 0.84508   4
  -4   4   1 2.24363 0.84634   4
  -4   4   1 0.00658 0.74935   7
   4   4  -1 -1.1708 1.09064   1
   4   4  -1 1.28710 0.74053   7
   4   4   1 2.43516 0.89143   4
  -4   4  -1 -1.0939 1.86284   1
  -4   4  -1 0.39823 0.88963   7
  -4   4  -1 0.17871 0.71499   4
   4   4   1 0.83505 0.76671   7
   4  -4  -1 -0.3730 1.22554  10
   4   4   1 -0.0922 1.41123   1
  -4  -4   1 0.01106 1.26141   5
   4  -4  -1 2.37346 2.90661   5
  -4  -4   1 0.87666 1.05836  10
   5   4  -1 505.577 22.9144   4
   5   4  -1 511.069 22.8694   7
   5  -4   1 504.555 25.9265   5
   5   4  -1 517.531 26.0364   1
  -5   4   1 498.177 22.6649   4
   5  -4   1 510.710 22.7130  10
  -5   4   1 504.776 22.7947   7
   5  -4  -1 474.765 21.1820   2
  -5   4  -1 508.122 22.7941   4
   5   4   1 483.438 25.7228   1
  -5   4  -1 490.349 26.0429   1
   5  -4  -1 427.647 26.8610   5
   5  -4  -1 489.593 22.0440   6
  -5   4  -1 505.566 22.9923   7
   5   4   1 494.214 22.8868   7
   5   4   1 504.639 22.9788   4
   5  -4  -1 500.830 22.5119  10
   6  -4   1 132.419 8.05158  10
  -6   4   1 148.253 8.17853   7
   6   4  -1 147.909 8.44575   4
   6   4  -1 144.253 6.85214  10
   6   4  -1 134.943 8.27648   5
   6   4  -1 148.497 8.34632   7
   6  -4   1 144.283 12.3440   5
  -6   4   1 148.314 8.01385   4
   6  -4  -1 150.167 6.58944   2
   6   4   1 160.626 8.72713   4
   6  -4  -1 148.299 7.44883   6
   6   4   1 163.558 8.55713   5
  -6   4  -1 146.231 8.10007   4
   6   4   1 162.457 11.0008   1
   6   4   1 157.901 6.96605  10
   6   4   1 153.421 8.56968   7
   6  -4  -1 146.404 7.98431  10
  -6   4  -1 145.050 8.34011   7
   7   4  -1 8.49205 2.69574   1
  -7   4   1 10.3971 1.92528   7
  -7   4   1 9.61333 1.65854   4
   7  -4   1 6.93725 2.07025  10
  -7   4   1 6.48828 0.75485  15
   7   4  -1 7.89412 1.04418  10
   7   4  -1 6.08664 1.16912   6
   7   4   1 6.58497 2.54315   1
   7   4   1 7.49191 2.44296   5
  -7   4  -1 10.1394 1.92789   7
   7  -4  -1 7.44685 1.97280  10
   7  -4  -1 8.51992 1.22320   6
  -7   4  -1 9.55914 1.66655   4
   7   4   1 10.1306 2.02409   4
   7  -4  -1 9.33066 0.76230   2
   7   4   1 7.46152 1.10401  10
   8   4  -1 13.4661 3.49380   1
   8   4  -1 13.4385 1.48738  10
   8  -4   1 12.8943 1.39637   6
   8   4  -1 14.6293 1.65031   6
  -8   4   1 11.8623 0.97443  15
  -8   4   1 15.1373 2.02364   4
  -8   4   1 14.2859 2.39674   7
   8   4  -1 10.5938 2.41344   7
   8  -4   1 13.7993 2.68786  10
   8  -4  -1 16.7550 2.13861   1
   8  -4  -1 15.4225 1.63561   6
  -8   4  -1 15.5244 2.07837   4
   8   4   1 14.1616 1.51835  10
   8   4   1 17.0769 3.18090   4
  -8   4  -1 14.5514 2.41379   7
   8   4   1 16.4133 2.82254   7
   8   4   1 15.9835 3.91180   1
   8   4   1 16.3634 1.66750   6
   8  -4  -1 15.5383 1.02995   2
   8  -4  -1 13.3137 2.83020  10
   9  -4   1 11.2119 1.45489   6
   9   4  -1 13.7020 1.66467   6
   9  -4   1 14.9130 2.78443  10
   9   4  -1 10.3891 2.68751   7
   9  -4   1 13.2015 1.05231   2
  -9   4   1 16.1513 1.00378  15
   9   4  -1 15.0737 3.83733   1
  -9   4   1 10.9312 1.95972   4
  -9   4   1 14.0866 2.44581   7
   9   4  -1 16.1373 1.68117  10
  -9   4  -1 16.8964 2.65476   7
   9  -4  -1 14.3801 2.16998   1
   9   4   1 14.8778 2.75594   7
   9   4   1 16.0461 3.40098   4
  -9   4  -1 14.0581 0.94485  15
   9   4   1 15.6519 1.72870  10
   9  -4  -1 15.2180 1.04706   2
   9   4   1 15.6430 1.79271   6
   9  -4  -1 12.2366 1.64252   6
   9   4   1 14.6106 3.68577   1
  -9   4  -1 13.7635 2.14277   4
  10  -4   1 2.75007 2.72748  10
  10   4  -1 -2.8484 3.94402   4
 -10   4   1 4.32340 1.46056   4
 -10  -4  -1 3.31785 0.37398  14
  10   4  -1 3.54973 0.94186   6
 -10   4   1 2.91529 0.49794  15
  10   4  -1 2.53652 1.46176  10
  10  -4   1 2.53742 1.30779   1
 -10   4   1 3.30047 0.56529  14
 -10   4   1 5.81893 1.82306   7
  10   4   1 0.90879 2.16236   7
  10   4   1 5.44226 1.38913  10
 -10   4  -1 2.68718 0.45424  14
 -10   4  -1 1.58687 1.12490   4
 -10  -4   1 2.45854 0.32800  14
 -10   4  -1 2.39918 0.46555  15
  10   4   1 3.06441 0.99156   6
  10  -4  -1 4.24598 0.99553   6
  10   4   1 4.95105 2.45961   1
  10   4   1 3.28152 2.69975   4
 -10   4  -1 3.60574 1.62178   7
  10  -4  -1 3.61511 0.63600   2
 -11   4   1 23.6846 2.98933   4
 -11   4   1 19.3521 3.59534   7
  11   4  -1 26.1397 2.53728   6
 -11  -4  -1 21.3742 1.16817  14
  11  -4   1 21.4939 3.24349   1
 -11   4   1 19.1965 1.25812  14
 -11   4   1 19.8199 1.28320  15
  11   4   1 25.3183 5.78641   4
 -11   4  -1 25.6369 3.14142   4
 -11  -4   1 23.6246 1.15815  14
  11   4   1 19.5805 2.15093   6
  11  -4  -1 21.8512 2.21596   6
  11  -4  -1 23.1800 1.43622   2
 -11   4  -1 24.1998 1.26467  14
  11  -4  -1 22.5767 2.99527   1
  11   4   1 19.0766 4.97153   7
 -11   4  -1 23.9681 1.31528  15
 -11   4  -1 26.1740 4.04938   7
  11   4   1 20.0548 2.62255  10
  11   4   1 18.1935 4.73523   1
  12  -4   1 17.9637 2.82917   1
  12   4  -1 26.7471 5.92604   1
 -12   4   1 15.4156 1.14720  15
 -12   4   1 22.5902 2.85161   4
  12  -4   1 19.8166 1.35459   2
 -12   4  -1 17.8617 1.15519  15
 -12   4  -1 17.9651 1.10197  14
 -12  -4   1 19.3389 1.04221  14
 -12   4  -1 23.8555 2.99955   4
  12  -4  -1 20.2729 1.35012   2
  12  -4  -1 20.6664 2.95068   1
 -12   4  -1 19.2185 3.30128   7
  12   4   1 15.1069 4.56938   1
 -13  -4  -1 2.50988 0.33616  12
  13   4  -1 1.93442 0.80521   6
 -13   4   1 3.30293 0.56597  12
  13  -4   1 2.70476 0.63117  13
 -13   4   1 1.62185 0.40777  15
  13  -4   1 2.26634 0.53887   2
 -13   4   1 2.57117 0.45550  14
 -13   4  -1 5.28557 1.63632   4
 -13  -4   1 1.46113 0.33111  14
 -13   4  -1 2.36705 0.53910   9
 -13   4  -1 1.37897 0.34697  14
  13  -4  -1 2.59184 0.60364  13
 -13   4  -1 2.40554 0.49153  12
  13   4   1 1.90059 1.02689   6
 -13  -4   1 2.03052 0.34049  12
  13  -4  -1 2.73481 0.56103   2
 -14   4   1 0.15077 0.28129  15
 -14  -4  -1 0.18527 0.22780  14
 -14  -4  -1 0.72166 0.23135  12
 -14   4   1 0.15215 0.33825  12
 -14   4   1 0.57669 0.28579  14
  14  -4   1 -0.0291 0.48850  13
  14  -4   1 0.77894 0.39802   2
 -14   4   1 0.70104 0.43780   9
 -14   4  -1 0.57470 0.44115   9
  14  -4  -1 0.65749 0.37574   2
 -14  -4   1 0.66546 0.24592  12
 -14   4  -1 0.55760 0.32981  12
 -14   4  -1 0.47964 0.27361  14
 -14   4  -1 0.14822 0.24665  15
  14  -4  -1 0.04454 0.45496  13
  15  -4   1 2.09762 0.47720   2
 -15   4   1 3.50579 0.50397  12
  15  -4   1 3.60124 0.76679  13
 -15   4   1 2.49562 0.45275  15
 -15   4   1 3.65357 0.63643   9
 -15   4   1 2.81883 0.43519  14
 -15  -4  -1 2.75129 0.37785  14
 -15  -4  -1 2.65821 0.36694  12
 -15   4  -1 2.68730 0.41983  15
 -15  -4   1 2.82971 0.39597  14
  15  -4  -1 3.19517 0.59290   2
  15  -4  -1 3.52155 0.67464  13
 -15   4  -1 3.41107 0.50401  12
 -15  -4   1 2.52251 0.36803  12
 -15   4  -1 3.10657 0.42947  14
 -15   4  -1 3.94710 0.60739   9
 -16   4   1 11.0157 0.76475  14
 -16  -4  -1 12.1947 0.71936  12
 -16   4   1 13.0252 0.85257  12
 -16  -4  -1 11.2698 0.73864  14
  16  -4   1 13.9053 1.22291  13
 -16   4   1 12.3458 0.93597   9
 -16   4   1 10.9982 0.81854  15
 -16   4  -1 12.5677 0.84322  15
 -16   4  -1 14.5441 0.82750  12
 -16  -4   1 12.7691 0.76091  14
 -16   4  -1 13.3934 0.77922  14
 -16  -4   1 14.0130 0.74865  12
  17  -4   1 13.6240 1.15865  13
 -17   4   1 13.3244 0.79323  12
 -17  -4  -1 13.3112 0.73051  14
 -17   4   1 13.1406 0.75418  14
 -17   4   1 11.6751 0.79470  15
 -17  -4  -1 11.3564 0.84904  15
 -17  -4  -1 13.3091 0.70761  12
 -17   4   1 14.3662 0.87746   9
 -17  -4   1 12.7500 0.71310  12
 -17   4  -1 13.0433 0.76500  12
 -17  -4   1 11.3665 0.73020  14
 -17   4  -1 12.6748 0.73168  14
 -17   4  -1 11.5436 0.79514  15
 -17  -4   1 10.8210 0.82246  15
  17  -4  -1 13.8770 1.06512  13
 -17   4  -1 13.1064 0.88621   9
 -18   4   1 11.3697 0.67667  12
  18  -4   1 13.2146 1.02968  13
 -18   4   1 11.7543 0.65869  14
 -18   4   1 11.0488 0.71569  15
 -18  -4  -1 11.0312 0.61360  12
 -18   4   1 11.8344 0.75232   9
 -18  -4  -1 11.0561 0.63394  14
 -18  -4   1 12.3511 0.64601  12
 -18   4  -1 11.9407 0.76496   9
 -18  -4   1 10.9464 0.77726  15
 -18   4  -1 12.2425 0.65381  12
 -18   4  -1 10.5006 0.70164  15
  18  -4  -1 12.3293 0.88312  13
 -18  -4   1 11.2453 0.65450  14
 -18   4  -1 11.4487 0.63803  14
  19  -4   1 0.68856 0.32941  13
 -19   4   1 0.10895 0.14039  12
 -19  -4  -1 0.13196 0.13536  12
 -19   4   1 0.05642 0.19285   9
 -19   4   1 0.10729 0.11397  14
 -19   4  -1 0.09783 0.11325  14
 -19  -4   1 0.19628 0.15871  14
 -19   4  -1 -0.0300 0.19723   9
 -19   4  -1 0.11398 0.12292  12
 -19  -4   1 0.11857 0.15629  12
   0   5  -1 -1.0202 0.82732   7
   0   5   1 -0.0826 2.01587   1
   0  -5  -1 -0.7711 2.07004   5
   0  -5   1 0.01340 0.19452   2
   0   5  -1 -0.4453 0.73540   4
   0  -5  -1 1.20788 1.21116  10
   0   5  -1 -0.9731 1.67967   1
   0   5   1 -0.6721 0.72606   4
   0  -5   1 0.61515 1.23816  10
   0  -5   1 2.49592 2.29678   5
   0  -5  -1 0.02888 0.18541   2
   1   5  -1 86.2675 5.32007   4
   1  -5   1 85.3991 7.25368   5
  -1  -5  -1 88.3237 6.60162   5
   1  -5   1 84.3815 3.89986   2
  -1   5   1 88.8034 5.36517   4
   1   5  -1 86.8256 5.26721   7
  -1   5   1 86.0917 5.34538   7
   1   5  -1 77.7373 8.01250   1
   1  -5   1 88.5015 5.28642  10
  -1  -5  -1 88.8002 4.95842  10
  -1  -5  -1 87.2385 3.84540   2
  -1   5   1 91.4561 8.59452   1
  -1   5  -1 92.7216 5.46489   4
  -1   5  -1 92.2228 5.42815   7
   1   5   1 86.2716 5.30881   7
   1  -5  -1 90.3852 3.90444   2
   1   5   1 93.3921 8.52307   1
  -1  -5   1 91.0813 5.17307  10
   1  -5  -1 91.4605 5.10707  10
  -1   5  -1 89.3759 8.24865   1
  -1  -5   1 95.7545 6.93872   5
   1   5   1 85.9332 5.35719   4
   1  -5  -1 86.4292 6.89000   5
  -1  -5   1 80.8074 3.82074   2
   2  -5   1 64.2731 4.39643  10
   2   5  -1 63.1492 4.26197   4
  -2  -5  -1 58.2564 2.75136   2
  -2   5   1 61.2941 4.20626   4
  -2   5   1 66.2425 4.29983   7
   2  -5   1 63.2569 6.49768   5
   2  -5   1 62.1309 2.87308   2
  -2  -5  -1 66.9235 3.94578  10
   2   5  -1 63.8284 4.24660   7
   2   5  -1 57.8209 6.98523   1
  -2  -5  -1 59.6887 5.41491   5
  -2  -5   1 65.0564 4.02007  10
   2  -5  -1 67.4071 4.19685  10
   2   5   1 62.3138 4.31545   4
  -2   5  -1 53.1258 7.14394   1
   2   5   1 60.9386 4.25329   7
  -2   5  -1 61.9062 4.37213   7
   2  -5  -1 63.6596 2.86760   2
  -2  -5   1 64.4406 5.48623   5
  -2   5  -1 63.9894 4.36550   4
   2  -5  -1 55.8636 6.12114   5
   3  -5   1 96.7063 4.32403   2
  -3   5   1 99.4244 5.80921   4
  -3  -5  -1 96.8244 6.79388   5
   3   5  -1 97.0387 8.80569   1
  -3  -5  -1 97.4287 5.29141  10
   3  -5   1 106.958 8.38235   5
  -3   5   1 91.8413 8.59270   1
  -3   5   1 97.9212 5.79966   7
   3   5  -1 98.9622 5.86516   7
   3   5  -1 96.5013 5.85182   4
   3  -5   1 95.1259 5.82866  10
   3   5   1 98.6556 5.93355   4
   3   5   1 94.9081 5.83431   7
  -3   5  -1 87.5143 8.66383   1
  -3  -5   1 94.6724 5.34373  10
   3  -5  -1 93.2489 8.17748   5
   3  -5  -1 96.1105 5.65521  10
  -3   5  -1 98.0842 5.88189   4
   3   5   1 81.1999 8.54958   1
   3  -5  -1 95.2450 4.30186   2
  -3   5  -1 96.5615 5.91086   7
   4  -5   1 122.675 7.03727  10
   4   5  -1 122.318 7.10434   7
   4  -5   1 116.529 10.0471   5
   4   5  -1 116.605 10.1183   1
  -4   5   1 123.670 6.97624   4
   4   5  -1 116.451 7.10215   4
   4  -5   1 123.578 5.46152   2
  -4   5   1 124.318 7.07350   7
  -4   5  -1 125.265 7.12432   4
   4  -5  -1 129.314 6.97216  10
  -4  -5   1 125.580 6.47714  10
   4  -5  -1 115.100 5.41861   2
   4   5   1 123.139 7.10807   7
  -4   5  -1 122.778 7.12840   7
  -4  -5   1 126.590 8.08871   5
   4   5   1 121.549 7.13701   4
  -5   5   1 141.410 7.83827   4
   5   5  -1 129.557 11.0800   1
   5   5  -1 145.943 8.06978   7
   5  -5   1 139.335 7.92468  10
   5  -5   1 141.675 12.3525   5
  -5   5   1 134.052 6.24383  15
   5  -5   1 138.193 6.18786   2
  -5   5   1 141.148 7.88277   7
   5   5  -1 140.747 8.06440   4
  -5  -5   1 144.514 6.10628  15
   5  -5  -1 132.504 6.15005   2
   5   5   1 142.184 8.15697   4
  -5   5  -1 136.160 7.87071   4
  -5   5  -1 134.152 7.92825   7
  -5   5  -1 144.873 6.23836  15
   5  -5  -1 132.154 7.67937  10
   5   5   1 140.728 8.08140   7
  -6   5   1 87.2834 4.10625  15
  -6  -5  -1 88.7246 3.95223  15
   6  -5   1 87.1229 4.07495   2
   6   5  -1 82.3042 8.49504   1
   6  -5   1 82.8294 5.80697  10
   6   5  -1 93.3247 6.21753   4
  -6   5   1 86.5050 5.61244   4
  -6   5   1 83.7699 5.65500   7
   6   5  -1 93.0381 6.08789   7
   6   5   1 85.5061 6.10832   7
   6  -5  -1 87.7883 4.05000   2
  -6   5  -1 85.7456 5.85495   7
  -6  -5   1 90.2649 3.96217  15
  -6   5  -1 90.7184 5.79926   4
   6  -5  -1 85.2377 5.63343  10
   6   5   1 90.0041 4.43948  10
   6   5   1 91.4362 6.15284   5
   6   5   1 88.5399 6.25191   4
   6   5   1 82.3799 8.23097   1
  -6   5  -1 86.8829 4.06728  15
   7   5  -1 113.979 7.40524   4
  -7   5   1 101.538 6.60433   7
   7   5  -1 101.064 9.66787   1
  -7  -5  -1 95.2197 4.60038  15
   7  -5   1 102.107 6.66734  10
   7  -5   1 100.963 4.74788   2
   7   5  -1 111.022 7.16618   7
  -7   5   1 93.8235 4.71737  15
  -7   5   1 104.381 6.50049   4
   7   5  -1 106.622 5.20878  10
   7  -5  -1 103.704 6.61441  10
  -7   5  -1 105.923 6.79834   7
  -7   5  -1 100.506 6.55274   4
   7   5   1 111.307 7.14660   7
  -7   5  -1 98.3122 4.71071  15
   7   5   1 114.425 7.77060   5
   7   5   1 99.0590 5.18785  10
   7  -5  -1 104.236 4.73394   2
   7   5   1 91.2741 9.24203   1
   7   5   1 114.251 7.34150   4
  -8   5   1 5.52738 1.52970   4
   8   5  -1 8.36954 2.43575   4
   8  -5   1 3.81979 1.23573   1
   8   5  -1 5.42482 1.83071   7
   8  -5   1 1.68077 2.08923  10
   8   5  -1 1.51050 1.89331   1
  -8   5   1 3.83685 1.55663   7
   8  -5   1 4.70851 0.68722   2
   8  -5  -1 5.56921 0.67385   2
   8   5   1 9.58187 2.48106   4
   8   5   1 5.91107 1.28114  10
  -8   5  -1 4.77263 1.57715   4
  -8   5  -1 2.47449 1.46528   7
   8   5   1 4.35941 2.54855   1
   8   5   1 6.03707 1.13221   6
   8  -5  -1 6.62450 1.66039   1
   8   5   1 5.34816 1.84062   7
   9   5  -1 35.4213 5.02089   7
   9   5  -1 34.8845 5.57545   4
  -9  -5  -1 28.2196 1.45483  14
   9  -5   1 33.3014 4.13123  10
   9  -5   1 32.7641 1.78700   2
   9   5  -1 33.6912 2.86013   6
   9   5  -1 27.4504 6.09025   1
  -9   5   1 30.3943 3.30292   4
  -9   5   1 26.3963 1.65740  14
   9   5  -1 34.7884 2.54045  10
  -9   5   1 28.4367 1.67926  15
  -9   5   1 28.3686 3.74424   7
   9  -5   1 32.0719 3.31199   1
   9   5   1 30.2615 2.46505  10
   9   5   1 23.9526 4.27355   7
  -9   5  -1 32.7870 3.34838   4
   9  -5  -1 29.8120 1.72509   2
  -9   5  -1 33.6210 3.77644   7
  -9  -5   1 32.9331 1.48343  14
  -9   5  -1 32.2794 1.69408  15
  -9   5  -1 30.0670 1.64095  14
   9   5   1 24.0701 4.22626   4
   9   5   1 27.1972 2.62909   6
   9  -5  -1 25.7937 3.04598   1
   9   5   1 26.3317 5.48659   1
 -10  -5  -1 2.18416 0.32110  14
  10   5  -1 2.61020 1.01549   6
 -10   5   1 2.02591 0.48117  15
 -10   5   1 2.97765 0.57010  14
  10  -5   1 3.27884 1.55870   1
  10   5  -1 1.29201 2.53097   1
  10   5   1 4.21168 3.00198   7
  10  -5  -1 4.69008 1.49028   1
  10   5   1 5.89575 2.86348   1
 -10   5  -1 2.03770 0.44860  14
 -10  -5   1 1.61515 0.28217  14
  10   5   1 2.80105 1.23881  10
 -10   5  -1 1.51744 0.39398  15
  10   5   1 4.34926 3.55135   4
  10   5   1 4.08850 1.19948   6
 -11   5   1 44.9768 4.25479   4
  11  -5   1 46.5854 2.48311   2
 -11   5   1 46.1185 2.32785  15
  11  -5   1 41.0691 4.72791   1
  11   5  -1 43.5595 7.10290   1
 -11   5   1 47.6689 4.86624   7
 -11   5   1 45.0655 2.31068  14
  11   5  -1 45.4926 3.61209   6
 -11  -5  -1 45.2406 2.13184  14
  11   5   1 42.9461 8.63680   4
  11  -5  -1 39.3752 4.25383   1
 -11   5  -1 46.8999 2.26709  14
 -11   5  -1 45.6384 4.94101   7
 -11  -5   1 46.7705 2.14189  14
  11   5   1 43.8583 3.44290   6
  11   5   1 29.4677 8.60636   7
  11  -5  -1 46.7210 2.47772   2
  11   5   1 40.8115 6.68977   1
 -11   5  -1 48.2103 2.33139  15
 -11   5  -1 48.7155 4.49447   4
  12  -5   1 5.27653 0.75932   2
 -12  -5  -1 3.74041 0.40696  12
 -12   5   1 3.47654 0.56184  14
 -12   5   1 4.14406 0.67578  12
  12  -5   1 5.05867 0.76208  13
 -12   5   1 2.95145 0.54219  15
 -12   5   1 4.16620 0.73585   9
 -12  -5  -1 3.21956 0.43242  14
  12   5  -1 5.34872 1.24569   6
  12  -5  -1 4.45139 0.71317   2
  12  -5  -1 3.63924 0.64956  13
 -12   5  -1 2.99537 1.74690   4
 -12  -5   1 4.92565 0.43171  12
 -12   5  -1 5.15687 0.72708  12
 -12   5  -1 3.63466 0.56452  15
 -12   5  -1 4.46021 0.59176  14
 -12   5  -1 4.72839 0.79724   9
 -12   5  -1 7.77657 2.79962   7
 -12  -5   1 3.89049 0.44813  14
 -13  -5  -1 3.28616 0.54803  15
 -13   5   1 3.71273 0.57140  15
  13  -5   1 3.97062 0.71210   2
 -13  -5  -1 3.91287 0.41982  14
 -13  -5  -1 3.55865 0.39692  12
 -13   5   1 4.62052 0.69012   9
  13  -5   1 3.16896 0.68887  13
 -13   5   1 4.37394 0.66100  12
 -13   5   1 4.09738 0.61321  14
 -13   5  -1 3.09362 0.62905   9
 -13   5  -1 3.94577 0.61621  12
  13  -5  -1 4.06272 0.71673  13
 -13  -5   1 3.59537 0.41071  12
 -13   5  -1 3.28919 0.53551  15
 -13  -5   1 3.18570 0.43336  14
  13  -5  -1 4.58147 0.67595   2
 -13   5  -1 2.96169 0.46477  14
  14  -5   1 0.83807 0.41849   2
 -14  -5  -1 0.57150 0.33908  15
 -14   5   1 0.67062 0.39138  12
 -14  -5  -1 0.27772 0.23711  14
  14  -5   1 0.97647 0.56512  13
 -14  -5  -1 0.87989 0.26012  12
 -14   5   1 0.67557 0.28682  14
 -14   5   1 0.51825 0.46577   9
  14  -5  -1 1.17094 0.56695  13
 -14  -5   1 0.75416 0.27440  14
 -14   5  -1 0.94239 0.31732  14
 -14   5  -1 1.11702 0.39398  12
 -14  -5   1 1.38132 0.28088  12
  14  -5  -1 0.49239 0.35637   2
 -14   5  -1 0.89620 0.31823  15
 -14   5  -1 1.61191 0.49162   9
 -15   5   1 1.26711 0.35880  15
 -15   5   1 1.66984 0.34824  14
 -15  -5  -1 1.68083 0.28959  12
  15  -5   1 1.33058 0.60262  13
 -15  -5  -1 1.21356 0.37239  15
 -15   5   1 2.13734 0.42146  12
 -15   5   1 1.81416 0.48045   9
 -15  -5  -1 1.34138 0.28654  14
 -15   5  -1 0.76589 0.27905  14
 -15   5  -1 1.14170 0.33154  12
  15  -5  -1 1.37959 0.57935  13
 -15  -5   1 1.19176 0.28382  14
 -15   5  -1 0.72391 0.29050  15
 -15  -5   1 1.43528 0.27729  12
 -15   5  -1 1.33751 0.46219   9
 -15  -5   1 0.68605 0.32657  15
  16  -5   1 9.73603 1.00642  13
 -16   5   1 9.19970 0.69438  12
 -16  -5  -1 8.86489 0.58517  14
 -16  -5  -1 7.69218 0.76227  15
 -16   5   1 8.59906 0.63035  14
 -16   5   1 9.61509 0.77782   9
 -16   5   1 7.70090 0.65202  15
 -16  -5  -1 8.79518 0.56409  12
 -16  -5   1 9.07726 0.60203  14
 -16  -5   1 10.0355 0.59045  12
 -16   5  -1 9.70014 0.62184  14
 -16  -5   1 8.85465 0.72332  15
 -16   5  -1 10.0758 0.65987  12
  16  -5  -1 11.0164 0.98079  13
 -16   5  -1 8.71915 0.65276  15
 -17  -5  -1 10.2544 0.60661  14
 -17   5   1 9.82999 0.67592  15
 -17   5   1 10.0507 0.66223  12
 -17  -5  -1 9.95379 0.57490  12
 -17   5   1 10.8143 0.74971   9
 -17   5   1 10.5064 0.62835  14
  17  -5   1 11.5836 1.02464  13
 -17   5  -1 10.6278 0.74480   9
 -17  -5   1 10.2900 0.61417  14
 -17   5  -1 9.88293 0.67312  15
 -17  -5   1 8.87747 0.73088  15
 -17   5  -1 9.95429 0.60745  14
 -17   5  -1 10.6595 0.64740  12
  17  -5  -1 12.3737 0.90679  13
 -17  -5   1 10.5889 0.59984  12
  18  -5   1 0.82042 0.41820  13
 -18  -5  -1 0.44371 0.17501  12
 -18   5   1 0.62521 0.24767   9
 -18   5   1 0.76631 0.20723  12
 -18   5   1 0.63756 0.16553  14
 -18  -5   1 0.70287 0.18606  12
 -18   5  -1 0.59723 0.15595  14
  18  -5  -1 -0.1412 0.27126  13
 -18   5  -1 0.69179 0.25210   9
 -18  -5   1 0.43171 0.19095  14
 -18   5  -1 0.56666 0.16842  12
 -19   5   1 5.12938 0.41546   9
  19  -5   1 4.52977 0.45892  13
 -19   5   1 4.52706 0.33565  12
 -19   5  -1 5.71784 0.31009  12
 -19   5  -1 6.03371 0.43842   9
   0  -6  -1 112.627 6.62957  10
   0  -6   1 125.201 6.97929  10
   0   6   1 124.432 7.26851   4
   0  -6   1 127.637 5.37885   2
   0   6  -1 127.968 7.23964   7
   0   6  -1 142.154 11.9874   1
   0   6  -1 129.288 7.33679   4
   0   6   1 118.961 7.16486   7
   0  -6   1 115.648 9.31594   5
   0  -6  -1 112.433 8.89457   5
   1  -6   1 51.2984 4.03563  10
   1   6  -1 42.7819 7.86291   1
   1   6  -1 52.3038 4.13437   7
  -1  -6  -1 52.9643 3.62566  10
  -1   6   1 53.4223 4.08950   4
  -1   6   1 54.8354 2.79062  15
  -1  -6  -1 52.6954 2.38182   2
  -1  -6  -1 51.4552 5.78260   5
  -1   6   1 40.6276 7.38620   1
   1  -6   1 52.7064 2.44579   2
   1   6  -1 50.0469 4.13190   4
  -1   6   1 55.4613 4.12207   7
   1  -6   1 42.6803 6.40658   5
  -1  -6   1 48.0474 2.34672   2
  -1   6  -1 45.0578 6.67371   1
  -1  -6   1 48.8997 6.30338   5
   1   6   1 51.7266 4.09824   4
   1   6   1 52.2867 4.07534   7
  -1  -6   1 53.1188 3.85277  10
   1  -6  -1 52.5897 3.83575  10
   1  -6  -1 61.8519 7.18466   5
   1  -6  -1 54.2305 2.44381   2
  -1   6  -1 57.2101 4.26327   7
  -1   6  -1 56.4840 4.26403   4
  -2   6   1 43.3904 7.00808   1
   2  -6   1 24.8315 3.03012  10
   2  -6   1 26.2555 4.92043   5
  -2   6   1 31.3027 3.07708   4
   2   6  -1 31.7171 5.96863   1
   2  -6   1 28.3606 1.56739   2
   2   6  -1 30.7691 3.06743   7
  -2  -6  -1 29.4083 2.70910  10
  -2   6   1 31.6167 1.90551  15
   2   6  -1 34.1777 3.21807   4
  -2  -6  -1 32.1895 1.47005   2
  -2  -6  -1 30.9519 4.69911   5
  -2   6   1 30.5586 3.09288   7
  -2   6  -1 31.8100 3.21479   4
  -2  -6   1 31.5963 4.86348   5
  -2   6  -1 28.5801 3.11153   7
   2   6   1 32.2796 3.20202   4
   2   6   1 35.4547 6.08777   1
  -2  -6   1 29.3293 2.79309  10
   2   6   1 34.5183 3.16114   7
   2  -6  -1 29.1591 2.92208  10
   2  -6  -1 32.6959 1.58204   2
  -2   6  -1 26.7103 5.56915   1
   3  -6   1 35.3388 3.49081  10
  -3   6   1 39.4146 3.47605   4
   3  -6   1 38.1150 1.89315   2
  -3   6   1 35.9536 2.10292  15
   3   6  -1 35.7261 6.24409   1
   3   6  -1 34.2136 3.49088   4
  -3   6   1 41.6040 3.50631   7
  -3   6   1 32.0223 6.60626   1
   3   6  -1 35.0640 3.37729   7
   3  -6   1 27.0312 5.91943   5
  -3  -6  -1 34.0897 2.98411  10
  -3   6  -1 38.4683 3.49457   4
   3  -6  -1 36.4970 3.31284  10
  -3   6  -1 26.9261 6.44632   1
  -3  -6   1 36.6528 3.09043  10
   3   6   1 43.6558 3.72407   4
   3   6   1 41.5120 6.70389   1
  -3  -6   1 43.2595 5.28224   5
  -3   6  -1 38.7698 3.64028   7
  -4   6   1 471.686 20.2404  15
   4  -6   1 448.648 21.9509  10
  -4   6   1 482.596 22.2445   4
   4   6  -1 431.324 27.3504   1
   4   6  -1 473.484 22.3227   7
   4   6  -1 489.644 22.5228   4
   4  -6   1 449.592 20.0817   2
  -4   6   1 471.565 22.1895   7
   4   6   1 483.585 22.3985   7
  -4  -6   1 471.886 20.0518  15
  -4   6  -1 455.954 20.1812  15
   4   6   1 486.965 22.5090   4
  -4  -6   1 483.702 23.8232   5
   4  -6  -1 469.283 20.0802   2
  -4  -6   1 457.048 21.3521  10
  -4   6  -1 478.554 22.4218   7
   4  -6  -1 450.838 21.7233  10
  -4   6  -1 481.594 22.4022   4
   5   6  -1 219.282 11.7764   7
  -5   6   1 219.314 11.6114   4
  -5   6   1 222.382 11.6626   7
  -5  -6  -1 203.783 9.43576  15
   5   6  -1 200.109 16.0271   1
   5  -6   1 216.635 9.52578   2
   5   6  -1 227.980 12.0337   4
  -5   6   1 207.291 9.60354  15
   5  -6   1 215.093 11.5583  10
   5  -6  -1 216.204 9.51750   2
   5   6   1 223.197 11.9057   7
   5  -6  -1 213.433 11.2731  10
  -5   6  -1 223.480 11.8373   7
  -5   6  -1 217.141 9.58967  15
  -5   6  -1 216.860 11.7105   4
   5   6   1 232.603 12.0619   4
  -5  -6   1 220.487 9.46210  15
   6  -6   1 26.0617 3.48453  10
  -6   6   1 23.3591 2.83976   4
   6  -6   1 27.8656 1.55893   2
  -6   6   1 20.7740 2.86159   7
   6   6  -1 28.4232 3.54609   4
  -6   6   1 23.8598 1.60970  15
   6   6  -1 32.7068 3.60411   7
  -6  -6  -1 23.5386 1.41319  15
   6   6  -1 31.0245 6.35201   1
  -6   6  -1 28.9824 3.45485   7
  -6  -6   1 26.9378 1.45520  15
   6   6   1 19.7479 4.93045   1
  -6   6  -1 26.7717 1.57033  15
  -6   6  -1 31.0161 3.30200   4
   6   6   1 28.4998 3.64330   4
   6   6   1 29.5766 3.38175   7
   6  -6  -1 27.5555 3.48434  10
   6   6   1 34.8103 4.81468   5
   6  -6  -1 27.2460 1.54316   2
  -7  -6  -1 8.69022 0.75315  15
  -7   6   1 8.90857 0.94396  15
   7   6  -1 10.6863 1.25773  10
   7   6  -1 15.0684 4.52674   1
  -7   6   1 12.5895 2.30899   4
   7  -6   1 11.4993 3.14440  10
  -7   6   1 8.27691 1.00262  14
   7   6  -1 12.3384 2.86922   7
   7   6  -1 15.6648 3.19960   4
  -7   6   1 12.7330 2.27044   7
  -7  -6   1 8.44469 0.61161  14
   7   6   1 12.2742 2.43971   7
  -7   6  -1 9.46858 0.92023  14
   7   6   1 8.14261 1.14826  10
   7  -6  -1 10.9871 0.90222   2
  -7   6  -1 10.1760 0.91030  15
  -7   6  -1 8.02756 2.07986   4
  -7  -6   1 8.99769 0.77305  15
   7   6   1 10.2432 2.52784   4
   7   6   1 10.2056 4.52001   1
  -7   6  -1 8.31093 2.29280   7
  -8   6   1 45.9993 4.57594   7
   8   6  -1 40.5548 7.32097   1
  -8   6   1 35.5148 2.10557  15
   8  -6   1 35.5214 4.58716  10
   8   6  -1 39.6904 5.15578   7
   8   6  -1 40.9071 2.76918  10
  -8  -6  -1 34.6074 1.97323  15
  -8  -6  -1 36.2621 1.83297  14
  -8   6   1 46.8249 4.18832   4
   8   6  -1 41.2092 5.50658   4
   8   6  -1 41.0394 3.37221   6
   8  -6   1 43.7386 4.20593   1
  -8  -6   1 39.5941 2.02076  15
  -8   6  -1 41.1054 2.08137  14
   8  -6  -1 41.1837 2.15051   2
   8   6   1 33.8701 5.04447   4
   8   6   1 38.4499 2.77290  10
   8   6   1 38.3552 5.11891   7
  -8   6  -1 38.7418 4.21480   7
  -8   6  -1 40.3365 2.08193  15
   8   6   1 37.5313 7.49855   1
  -8   6  -1 42.0920 4.01677   4
  -8  -6   1 37.8916 1.84125  14
   9   6  -1 0.12812 1.39951  10
  -9   6   1 1.21387 0.45365  15
  -9   6   1 1.03195 0.52413  14
   9   6  -1 1.30021 0.89741   6
   9  -6   1 1.93382 1.19068   1
  -9   6   1 3.03466 1.19805   4
  -9  -6  -1 1.12126 0.26837  14
  -9  -6  -1 0.54650 0.35864  15
  -9   6   1 4.35872 1.65404   7
   9  -6   1 1.05200 0.44174   2
   9   6  -1 5.00366 3.60434   1
   9  -6  -1 1.23245 0.45374   2
  -9   6  -1 0.70843 0.45410  14
   9   6   1 -0.7930 2.52387   7
   9  -6  -1 1.98310 1.01639   1
  -9   6  -1 0.93655 1.26643   4
   9   6   1 3.88285 3.01142   4
   9   6   1 0.61837 0.83037  10
  -9   6  -1 1.95755 1.66800   7
  -9   6  -1 0.67660 0.39186  15
  -9  -6   1 0.96022 0.36280  15
   9   6   1 0.69436 2.66164   1
  -9  -6   1 1.10547 0.25332  14
 -10  -6  -1 3.16659 0.44050  14
 -10   6   1 3.34813 1.99017   7
 -10  -6  -1 4.13262 0.61917  15
 -10   6   1 3.97943 1.69398   4
 -10   6   1 3.36422 0.60633  15
  10   6  -1 5.43522 3.69158   1
 -10   6   1 4.71727 0.72188  14
  10   6   1 11.4268 4.57846   4
  10   6   1 2.46503 1.67436  10
  10  -6  -1 3.83205 1.68381   1
  10   6   1 6.23727 3.87244   7
  10   6   1 3.34297 1.20902   6
 -10   6  -1 3.60575 0.57772  15
 -10  -6   1 4.33306 0.61384  15
  10   6   1 10.4350 4.79190   1
 -11  -6  -1 21.9202 1.12996  12
  11  -6   1 24.3758 1.54167   2
  11  -6   1 20.6581 1.44587  13
 -11  -6  -1 20.9218 1.33926  15
 -11  -6  -1 23.1292 1.17939  14
 -11   6   1 23.1612 1.58982   9
 -11   6   1 21.6629 1.38423  15
 -11   6   1 20.2162 1.46233  12
  11   6  -1 19.5213 2.37094   6
 -11   6   1 22.3932 1.39238  14
 -11  -6   1 22.7726 1.18639  14
 -11   6  -1 22.7359 1.37359  15
 -11  -6   1 22.6889 1.14322  12
 -11   6  -1 20.6191 3.31573   4
 -11   6  -1 23.5690 1.61571   9
 -11  -6   1 21.2764 1.34284  15
  11  -6  -1 20.9814 1.43183  13
 -11   6  -1 23.9892 1.44110  12
 -11   6  -1 20.3095 3.57413   7
  11  -6  -1 24.5933 1.51709   2
  11   6   1 18.4095 2.34283   6
 -11   6  -1 24.3699 1.34643  14
 -12   6   1 9.97160 0.87737  15
 -12   6   1 9.52635 1.00654  12
  12  -6   1 10.6255 1.04092   2
 -12   6   1 12.0933 0.90617  14
 -12  -6  -1 9.86126 0.65104  12
  12  -6   1 11.0055 1.03162  13
 -12  -6  -1 11.1713 0.70296  14
 -12   6   1 9.47561 1.04224   9
 -12  -6  -1 9.68942 0.86107  15
 -12   6  -1 10.9779 0.95027  12
 -12  -6   1 11.2226 0.72005  14
 -12  -6   1 10.6380 0.66736  12
 -12   6  -1 10.5924 0.83985  15
  12  -6  -1 9.78949 0.97829   2
  12  -6  -1 9.53778 1.00119  13
 -12   6  -1 10.9949 0.84578  14
 -12   6  -1 9.93049 1.04068   9
 -12  -6   1 10.1858 0.88020  15
 -13   6   1 7.79054 0.72267  15
  13  -6   1 6.50025 0.90857  13
  13  -6   1 6.35411 0.83144   2
 -13  -6  -1 6.98600 0.58164  14
 -13   6   1 7.79446 0.87037  12
 -13   6   1 7.17129 0.72018  14
 -13  -6  -1 7.65725 0.53089  12
 -13   6   1 8.01781 0.89844   9
 -13  -6  -1 7.52618 0.74174  15
 -13   6  -1 7.36291 0.65356  14
  13  -6  -1 7.66779 0.84953   2
 -13  -6   1 7.19860 0.73309  15
 -13  -6   1 7.67550 0.55072  12
 -13   6  -1 7.69352 0.69036  15
 -13  -6   1 7.47265 0.58255  14
 -13   6  -1 6.36138 0.75508  12
  13  -6  -1 8.95461 1.00006  13
 -13   6  -1 7.57378 0.87635   9
  14  -6   1 8.89575 0.99300  13
 -14   6   1 6.42570 0.81298   9
 -14  -6  -1 7.65528 0.56861  14
  14  -6   1 8.09920 1.22538   2
 -14  -6  -1 6.68048 0.76000  15
 -14   6   1 7.52492 0.69824  15
 -14   6   1 7.39145 0.77581  12
 -14   6   1 7.92714 0.65296  14
 -14  -6  -1 7.52378 0.52870  12
 -14  -6   1 7.60252 0.54313  12
 -14   6  -1 7.25737 0.69060  12
 -14   6  -1 6.80370 0.60825  14
  14  -6  -1 7.78393 0.94083  13
 -14  -6   1 7.90139 0.57396  14
 -14  -6   1 6.62834 0.71077  15
 -14   6  -1 6.97430 0.80978   9
 -14   6  -1 6.82468 0.63235  15
  14  -6  -1 7.72884 1.22709   2
 -15   6   1 1.25475 0.38085  12
 -15   6   1 0.54447 0.28147  15
  15  -6   1 1.21453 0.53841  13
 -15  -6  -1 0.83289 0.24637  14
 -15   6   1 0.66382 0.28514  14
 -15   6   1 1.58545 0.46348   9
 -15   6  -1 0.82865 0.30022  12
 -15  -6   1 0.24639 0.21873  14
  15  -6  -1 0.73033 0.48877  13
 -15  -6   1 0.12033 0.30990  15
 -15   6  -1 1.74957 0.46512   9
 -15   6  -1 0.83053 0.24930  14
 -15  -6   1 0.81707 0.24634  12
 -15   6  -1 0.56035 0.25822  15
 -16  -6  -1 2.18810 0.30773  12
 -16  -6  -1 2.16142 0.31076  14
 -16   6   1 2.16478 0.41120   9
 -16   6   1 1.92209 0.31067  14
  16  -6   1 2.98337 0.58368  13
 -16   6   1 2.14347 0.35615  15
 -16   6   1 2.58265 0.43499  12
 -16   6  -1 3.09071 0.51372   9
 -16   6  -1 3.00603 0.39122  12
 -16   6  -1 2.72669 0.32990  14
  16  -6  -1 2.58754 0.55285  13
 -16   6  -1 2.24339 0.36760  15
 -16  -6   1 2.15845 0.33487  14
 -16  -6   1 2.37715 0.43531  15
 -16  -6   1 2.56440 0.33793  12
 -17   6   1 0.43610 0.31829  15
 -17   6   1 0.28222 0.16642  14
  17  -6   1 0.38184 0.42458  13
 -17   6   1 0.54556 0.27223   9
 -17   6   1 0.44580 0.20942  12
 -17  -6  -1 0.40535 0.16870  12
 -17   6  -1 0.43658 0.20222  12
 -17   6  -1 0.37166 0.15053  14
 -17  -6   1 0.54284 0.21080  12
  17  -6  -1 0.29885 0.32815  13
 -17  -6   1 0.68527 0.19592  14
 -17   6  -1 0.22550 0.25570   9
 -18   6   1 8.74180 0.48485  12
 -18   6   1 7.28906 0.45261  14
  18  -6   1 9.32940 0.67351  13
 -18   6   1 9.22986 0.56039   9
 -18  -6   1 7.16079 0.42932  12
 -18   6  -1 7.93423 0.44849  12
 -18   6  -1 8.20207 0.54490   9
   0  -7   1 -1.6244 4.09921   5
   0   7   1 8.06752 4.35592   1
   0   7  -1 0.36651 0.42224  15
   0  -7  -1 0.21714 1.22608  10
   0  -7   1 -2.0806 1.23617  10
   0  -7  -1 0.29431 0.21025   2
   0   7   1 0.01654 1.16325   4
   0   7  -1 -0.0129 1.18916   7
   0   7   1 -0.7472 0.49648  15
   0   7   1 -1.1311 1.00161   7
   0  -7   1 0.15548 0.20472   2
  -1   7   1 0.07273 0.52697  15
  -1  -7  -1 0.65904 1.16559  10
   1   7  -1 0.02972 0.50202  15
  -1   7   1 -2.5310 4.30425   1
  -1   7   1 -0.5804 1.15935   7
   1  -7   1 -0.9853 1.46298  10
   1  -7   1 -5.0882 5.23658   5
   1   7  -1 0.32287 1.25892   7
   1   7  -1 3.56911 3.49881   1
  -1   7   1 1.59730 1.12324   4
   1   7  -1 0.48747 1.21894   4
  -1   7  -1 -4.7418 4.40253   1
  -1   7  -1 0.25913 0.46609  15
  -1   7  -1 1.64333 1.25071   4
   1  -7  -1 0.47680 1.30387  10
   1   7   1 -5.2611 3.73641   1
  -1  -7   1 0.38092 1.19898  10
   1   7   1 -0.2755 0.48549  15
  -1  -7   1 0.89635 0.51079  15
  -1   7  -1 0.56020 1.14710   7
  -2   7   1 17.8147 1.43622  15
  -2  -7  -1 18.3866 0.98823   2
  -2  -7  -1 17.4077 2.37954  10
   2  -7   1 18.0076 2.70611  10
  -2   7   1 22.4136 2.86666   4
   2   7  -1 17.5051 5.10904   1
  -2   7   1 24.1478 2.95119   7
   2   7  -1 22.5923 2.94770   4
   2   7  -1 21.9167 2.77145   7
  -2  -7   1 18.5139 1.22605  15
   2  -7  -1 19.6318 1.13106   2
   2   7   1 21.7161 2.89346   7
  -2   7  -1 13.4982 6.28138   1
  -2   7  -1 20.5391 1.34701  15
   2   7   1 15.9435 1.43628  15
  -2  -7   1 17.4943 2.37535  10
  -2   7  -1 17.1859 2.92567   7
   2  -7  -1 18.2895 2.62309  10
   2   7   1 11.1218 5.24077   1
  -2   7  -1 14.4865 2.84164   4
   2   7   1 23.9569 3.07470   4
  -2  -7   1 28.1491 4.76918   5
   3  -7   1 159.825 7.12497   2
   3   7  -1 141.237 14.0828   1
  -3   7   1 164.862 9.50953   7
   3   7  -1 168.392 9.48212   7
  -3   7   1 167.489 9.56295   4
   3   7  -1 173.184 9.67501   4
  -3   7   1 167.668 7.38142  15
   3  -7   1 144.794 8.94997  10
   3  -7  -1 146.568 7.08863   2
  -3  -7   1 170.640 11.4124   5
   3   7   1 166.448 9.65316   4
  -3  -7   1 162.027 7.15642  15
  -3   7  -1 155.938 9.42871   4
   3   7   1 164.966 9.52285   7
  -3   7  -1 170.502 7.31492  15
  -3   7  -1 161.866 9.54633   7
  -3  -7   1 155.203 8.60957  10
   3  -7  -1 156.321 8.86522  10
   4  -7   1 3.14608 0.59464   2
  -4   7   1 3.48977 0.83771  14
   4   7  -1 4.38177 1.77960   7
  -4   7   1 1.37536 1.37786   7
   4   7  -1 4.01700 1.66469   4
  -4   7   1 2.06191 0.65041  15
   4   7  -1 -1.4544 3.56606   1
   4  -7   1 2.62108 1.81580  10
   4   7   1 5.16432 1.80507   7
   4  -7  -1 1.60361 1.87938  10
  -4   7  -1 2.02567 1.60904   7
  -4   7  -1 2.11121 1.56208   4
   4  -7  -1 3.92229 0.56936   2
   4   7   1 5.84668 2.05674   4
   5  -7   1 0.11574 1.67997  10
   5   7  -1 2.56634 1.68080   7
   5   7  -1 -0.6654 3.00543   1
  -5   7   1 1.56885 1.51105   7
  -5   7   1 2.00659 1.28211   4
   5   7  -1 0.76997 1.77142   4
  -5   7   1 -0.6588 0.53777  14
  -5   7   1 0.68652 0.52810  15
  -5   7  -1 0.77129 1.29177   4
  -5   7  -1 -0.0537 1.31543   7
  -5   7  -1 0.04945 0.41562  15
  -5  -7   1 0.61609 0.25388  14
   5  -7  -1 2.18250 2.04133  10
   5  -7  -1 0.54691 0.22847   8
   5  -7  -1 0.49782 0.33708   2
  -5  -7   1 0.30488 0.37128  15
   5   7   1 2.44618 3.83651   1
  -5   7  -1 0.02579 0.48179  14
   6   7  -1 4.97136 3.80851   1
  -6   7   1 1.59361 0.62776  14
   6  -7   1 0.87243 0.39921   2
  -6  -7  -1 1.24131 0.47463  15
   6   7  -1 5.56116 2.67320   4
  -6   7   1 -1.2008 1.48081   7
  -6  -7  -1 0.90666 0.28197  14
  -6   7   1 1.54435 0.56476  15
   6   7  -1 0.44084 2.00142   7
   6  -7   1 -0.9096 2.10368  10
  -6   7  -1 -1.3979 1.31829   7
  -6  -7   1 0.73456 0.41772  15
   6   7   1 2.13454 2.07410   4
   6   7   1 1.76343 3.95637   1
  -6   7  -1 0.68281 0.45422  15
  -6   7  -1 1.92138 0.54891  14
   6  -7  -1 0.71917 0.25533   8
   6  -7  -1 0.95430 0.38491   2
  -7  -7  -1 5.95993 0.49529  14
  -7  -7  -1 4.88068 0.70173  15
   7   7  -1 4.16159 2.62624   7
   7   7  -1 2.17027 4.42570   1
   7   7  -1 5.70789 1.22967  10
  -7   7   1 5.83525 0.85823  15
  -7   7   1 8.59764 2.18073   7
   7  -7   1 -2.4580 3.82266  10
  -7   7   1 8.30155 1.92821   4
   7   7  -1 8.07029 3.05000   4
  -7   7   1 6.51050 0.92118  14
  -7  -7   1 4.38500 0.49579  14
   7   7   1 9.99301 2.71432   7
  -7   7  -1 5.19231 0.79671  14
   7   7   1 7.26370 3.18402   4
   7   7   1 6.42127 1.14420  10
  -7  -7   1 3.81080 0.64146  15
  -7   7  -1 8.23565 1.89057   4
   8   7  -1 102.576 9.40379   7
   8   7  -1 71.9888 10.8809   1
  -8  -7  -1 89.0149 4.27802  15
   8   7  -1 78.2496 5.72988   6
  -8  -7  -1 92.2792 4.09724  14
  -8   7   1 103.471 7.07157   7
   8  -7   1 95.8409 4.42974   2
  -8   7   1 105.327 7.06721   4
  -8   7   1 95.0018 4.35369  14
  -8   7   1 101.357 4.44723  15
   8   7  -1 93.9192 9.45026   4
   8  -7  -1 99.6607 4.41215   2
  -8   7  -1 96.3523 7.26575   7
   8   7   1 95.8660 8.27050   7
  -8  -7   1 89.1708 4.30722  15
  -8   7  -1 84.7330 4.28142  14
  -8  -7   1 87.4378 4.10513  14
   8   7   1 93.1505 5.97957   6
  -8   7  -1 91.3231 4.36905  15
   8   7   1 100.125 8.29802   4
  -8   7  -1 90.3696 6.74699   4
   8  -7  -1 93.7343 6.87532   1
   8   7   1 83.6097 5.11630  10
  -9   7   1 104.181 7.43253   4
   9  -7   1 111.859 5.17683   2
  -9  -7  -1 110.812 5.01660  15
   9   7  -1 109.434 6.91896   6
  -9  -7  -1 102.689 4.75669  12
   9   7  -1 97.5983 12.3060   1
  -9   7   1 109.341 5.15411  12
  -9   7   1 109.541 5.03888  14
   9  -7   1 108.966 5.02733  13
  -9  -7  -1 107.216 4.80813  14
  -9   7   1 103.395 5.24824   9
  -9   7   1 107.350 8.11607   7
  -9   7   1 116.795 5.09714  15
   9  -7   1 100.886 7.79724   1
  -9   7  -1 107.561 5.22122   9
  -9   7  -1 97.1366 7.37906   4
   9  -7  -1 111.098 5.01915  13
   9   7   1 95.8587 9.74254   7
   9  -7  -1 106.711 5.11654   2
   9   7   1 103.813 10.0110   4
  -9   7  -1 110.988 5.08783  12
  -9   7  -1 116.706 7.92436   7
  -9  -7   1 106.368 4.76970  12
  -9  -7   1 116.372 5.04813  15
   9   7   1 111.296 6.21591   9
  -9   7  -1 116.503 5.01733  14
  -9   7  -1 120.156 5.08447  15
  -9  -7   1 114.830 4.83562  14
 -10  -7  -1 5.41473 0.55489  14
  10  -7   1 6.25787 0.78002  13
 -10   7   1 7.20951 0.85303  15
 -10  -7  -1 6.62734 0.49973  12
  10  -7   1 7.67909 0.90147   2
 -10   7   1 7.18337 1.05215   9
 -10  -7  -1 6.51779 0.77363  15
 -10   7   1 7.55907 0.88144  14
 -10  -7   1 5.50919 0.55919  14
 -10   7  -1 6.62449 0.98945   9
 -10   7  -1 6.40666 0.90365  12
 -10   7  -1 6.03974 0.73652  14
 -10  -7   1 6.00444 0.50791  12
 -10  -7   1 5.37527 0.74608  15
 -10   7  -1 5.58910 0.72477  15
  10  -7  -1 6.84760 0.85070   2
  10  -7  -1 7.40818 0.87003  13
 -11   7   1 5.92489 0.77363  14
 -11   7   1 5.67570 0.71085  15
 -11   7   1 6.04900 0.93161  12
 -11   7   1 5.85988 1.02007   9
  11  -7   1 5.53670 0.77324  13
 -11  -7  -1 5.89278 0.54205  14
 -11  -7  -1 5.47419 0.75709  15
 -11  -7  -1 5.46274 0.47841  12
  11  -7   1 5.57887 0.80238   2
 -11  -7   1 5.09801 0.49661  12
  11  -7  -1 5.37200 0.77000   2
 -11   7  -1 6.08945 0.90288   9
 -11  -7   1 5.58131 0.54730  14
  11  -7  -1 6.71805 0.80633  13
 -11   7  -1 5.20353 0.80747  12
 -11   7  -1 5.42707 0.67444  15
 -11  -7   1 5.44733 0.71425  15
 -12  -7  -1 1.85797 0.34225  14
 -12   7   1 2.46481 0.60830  12
 -12  -7  -1 2.91959 0.37378  12
  12  -7   1 1.81989 0.57247  13
 -12   7   1 2.07804 0.47440  15
 -12   7   1 1.89968 0.67791   9
 -12   7   1 2.08170 0.48359  14
  12  -7   1 1.96493 0.51380   2
 -12   7  -1 2.26942 0.43659  14
  12  -7  -1 2.43323 0.60123  13
 -12   7  -1 2.24408 0.54213  12
 -12   7  -1 1.94212 0.41557  15
 -12  -7   1 2.31791 0.38681  12
  12  -7  -1 1.57580 0.47543   2
 -12  -7   1 2.39012 0.49527  15
 -12  -7   1 2.10903 0.36557  14
 -12   7  -1 2.50673 0.65744   9
 -13   7   1 7.12361 0.71296  15
 -13  -7  -1 7.67903 0.57710  14
  13  -7   1 8.15097 0.95330  13
 -13   7   1 8.60266 0.72176  14
 -13  -7  -1 7.35214 0.53256  12
 -13   7   1 7.79205 0.83035  12
 -13   7   1 8.62429 0.92062   9
 -13   7  -1 7.80371 0.68738  15
 -13   7  -1 7.45773 0.88249   9
 -13  -7   1 7.08312 0.77517  15
 -13   7  -1 8.12554 0.77395  12
 -13  -7   1 8.34248 0.56112  12
 -13   7  -1 8.37823 0.64129  14
 -13  -7   1 8.25174 0.60321  14
 -14  -7  -1 0.34951 0.32495  14
 -14  -7  -1 0.19461 0.22071  12
  14  -7   1 0.47498 0.53441  13
 -14   7   1 0.32230 0.45110   9
 -14   7   1 -0.2434 0.22208  15
 -14   7   1 -0.1689 0.22169  14
 -14   7   1 0.03110 0.35115  12
 -14  -7   1 -0.4805 0.34262  15
 -14  -7   1 0.04009 0.22792  12
 -14   7  -1 -0.0443 0.21347  15
 -14   7  -1 0.10730 0.30947  12
 -14  -7   1 0.23385 0.23283  14
 -14   7  -1 -0.3943 0.38002   9
 -14   7  -1 0.26683 0.23231  14
  14  -7  -1 -0.3374 0.44623  13
 -15  -7  -1 4.37952 0.38088  12
 -15   7   1 4.22350 0.46333  15
  15  -7   1 4.63953 0.66530  13
 -15   7   1 4.97711 0.54071  12
 -15   7   1 4.99579 0.46792  14
 -15   7   1 5.40056 0.65090   9
 -15  -7   1 5.38910 0.45148  14
 -15   7  -1 5.29418 0.51140  12
 -15   7  -1 4.93616 0.45608  15
  15  -7  -1 5.61030 0.77330  13
 -15   7  -1 4.78500 0.41340  14
 -15   7  -1 5.50241 0.65717   9
 -15  -7   1 4.96069 0.41226  12
 -16   7   1 2.64246 0.44789   9
 -16   7   1 2.39158 0.37407  12
 -16   7   1 1.46540 0.42185  15
 -16   7   1 1.79525 0.27435  14
  16  -7   1 1.13890 0.44019  13
 -16   7  -1 1.85008 0.30692  12
 -16  -7   1 2.06881 0.28768  14
  16  -7  -1 1.96598 0.46112  13
 -16  -7   1 1.69666 0.27755  12
 -16   7  -1 1.57608 0.37631   9
 -17   7   1 7.57104 0.52333   9
  17  -7   1 6.24777 0.62041  13
 -17   7   1 6.51222 0.44067  12
 -17   7   1 6.09455 0.40085  14
 -17   7  -1 7.23757 0.53680   9
   0   8  -1 52.8684 11.8557   1
   0   8   1 57.7932 2.95236  14
   0   8   1 54.5140 2.97031  15
   0  -8  -1 50.9982 2.58771   2
   0  -8   1 54.1954 2.56343   2
   0   8   1 56.5955 5.25579   7
   0   8   1 58.3581 4.89639   4
   0   8  -1 60.7264 5.35035   7
   0   8  -1 65.7023 5.38624   4
   0   8  -1 54.7576 2.82723  14
   0   8  -1 55.1043 2.89857  15
   0  -8  -1 50.4871 4.23891  10
  -1   8   1 2.25978 0.81511  14
  -1   8   1 4.11394 1.60159   4
  -1   8   1 1.59818 0.68099  15
   1   8  -1 2.79295 1.85820   7
   1   8  -1 1.59930 0.77166  14
  -1  -8  -1 4.54216 1.50584  10
   1  -8   1 3.37870 0.45917   2
   1  -8   1 3.47568 2.13639  10
  -1   8   1 2.08267 1.71355   7
  -1   8  -1 2.56013 0.66059  14
  -1   8  -1 2.89178 1.89878   7
  -1   8  -1 1.35092 0.56403  15
   1   8   1 4.89243 1.84635   4
  -1   8  -1 6.13583 5.72202   1
   1   8   1 1.16992 0.71970  15
   1   8   1 3.04329 1.74952   7
  -1   8  -1 1.52993 1.81298   4
   1  -8  -1 2.50447 0.41247   2
  -1  -8   1 0.80100 1.46507  10
   1  -8  -1 5.55803 1.66203  10
   1   8   1 10.9115 6.60655   1
   1   8   1 2.68613 0.74898  14
  -2  -8  -1 10.1499 2.17528  10
  -2   8   1 8.22979 1.13656  14
   2  -8   1 11.7067 2.64371  10
  -2   8   1 7.40720 2.13364   7
   2   8  -1 12.7895 2.69414   7
  -2   8  -1 7.26558 0.99824  15
   2   8   1 10.1088 7.43966   1
  -2   8  -1 7.86230 0.99212  14
   2   8   1 12.6047 2.28236   4
   2   8   1 8.04842 1.19062  14
  -2  -8   1 6.61833 1.85621  10
  -2  -8   1 7.80172 0.85161  14
   2  -8  -1 9.61554 2.43133  10
  -2   8  -1 8.28275 2.44639   4
  -2   8  -1 9.98565 2.41752   7
   2   8   1 9.62294 1.17586  15
  -2   8  -1 7.59105 6.19996   1
  -3   8   1 144.235 8.70320   7
  -3   8   1 127.797 6.05505  14
  -3   8   1 140.833 6.15711  15
   3  -8   1 128.960 5.87313   2
   3   8  -1 146.839 9.03116   7
   3   8  -1 110.588 14.4241   1
  -3   8   1 138.246 8.62662   4
   3   8  -1 148.088 9.17504   4
   3  -8   1 121.136 7.88660  10
  -3   8  -1 141.526 6.09969  15
  -3   8  -1 124.076 5.95653  14
  -3   8  -1 136.731 8.68475   4
   3  -8  -1 131.392 5.88637   2
  -3   8  -1 137.693 8.65210   7
   3   8   1 136.105 8.83177   4
   3  -8  -1 120.763 7.97907  10
  -3  -8   1 118.658 5.71598  14
   3   8   1 135.574 8.69238   7
  -3  -8   1 118.376 7.53311  10
   3   8   1 122.875 6.05374  14
   3   8   1 134.188 6.19713  15
   3   8   1 103.306 15.3051   1
   4  -8   1 9.70774 2.88419  10
  -4   8   1 19.0302 3.14118   7
   4   8  -1 9.16545 2.57536   7
  -4   8   1 12.4012 1.25204  14
   4   8  -1 12.8581 2.95710   4
  -4   8   1 13.2414 1.23766  15
   4  -8   1 14.5028 1.00811   2
   4   8  -1 16.5813 6.05380   1
  -4   8  -1 17.4265 3.23500   4
  -4  -8   1 11.4058 0.82253  14
   4   8   1 13.0888 1.48570  14
   4   8   1 0.44784 6.66408   1
  -4   8  -1 14.2930 1.14228  15
  -4   8  -1 10.9012 1.11300  14
   4  -8  -1 14.8025 1.00895   2
  -4   8  -1 12.4153 2.62613   7
   4   8   1 10.7472 2.89646   4
   5   8  -1 1.92273 2.47072   4
  -5   8   1 1.92792 0.73747  14
  -5   8   1 2.52882 0.69122  15
  -5   8   1 -1.1110 1.63673   7
   5  -8   1 1.65654 0.47625   2
   5   8  -1 -0.1954 2.49905   7
  -5   8  -1 1.83183 0.62406  14
  -5   8  -1 0.87622 1.73836   7
   5   8   1 6.66464 6.41301   1
   5   8   1 4.77270 2.13501   7
  -5   8  -1 2.16629 0.62961  15
   5   8   1 4.81037 2.70717   4
   5  -8  -1 2.04922 0.35057   8
   5  -8  -1 1.77444 0.47157   2
  -5  -8   1 1.67878 0.58739  15
  -5  -8   1 2.84309 0.41045  14
  -5   8  -1 3.45329 1.75719   4
  -6   8   1 8.26441 1.33405  12
  -6   8   1 5.62950 1.81075   4
   6  -8   1 6.28059 0.75673   2
   6   8  -1 17.8907 5.62458   1
   6  -8   1 7.46099 1.05982  13
  -6   8   1 3.20600 1.98996   7
   6   8  -1 4.42175 3.17119   7
  -6   8   1 7.44803 0.94853  15
  -6   8   1 10.3102 1.94564   9
  -6   8   1 6.64943 1.02430  14
   6   8  -1 4.94616 3.35880   4
   6  -8  -1 7.08572 0.95526  13
   6   8   1 7.61785 2.58438   7
  -6   8  -1 8.84729 0.94453  14
   6   8   1 6.10320 1.11864  10
  -6  -8   1 8.40631 0.87344  15
  -6  -8   1 6.46745 0.64836  14
   6  -8  -1 6.64194 0.76136   2
  -6   8  -1 6.21587 1.29060   9
  -6   8  -1 3.61991 2.37135   7
   6   8   1 7.50685 2.82361   4
  -6   8  -1 6.23254 1.03312  12
   6   8   1 -1.9760 6.89110   1
  -6   8  -1 7.62145 0.87800  15
  -7   8   1 7.04212 1.03676  12
  -7   8   1 6.17161 2.62772   7
   7  -8   1 4.63641 0.72878  13
  -7   8   1 2.80641 1.68951   4
  -7   8   1 8.09042 1.26133   9
  -7   8   1 5.64119 0.84133  14
   7   8  -1 7.51730 1.64832   6
  -7  -8  -1 4.98360 0.76359  13
  -7  -8  -1 4.91711 0.45506  12
   7   8  -1 5.15800 1.71161  10
  -7   8  -1 8.96733 2.54453   7
  -7   8  -1 6.48375 0.89964  14
   7   8   1 8.48003 1.68822   9
  -7   8  -1 5.84692 0.79298  15
  -7  -8   1 4.78170 0.59097  14
   7  -8  -1 4.61021 0.69842  13
  -8   8   1 13.3311 1.28573  12
   8  -8   1 13.3617 1.10213  13
  -8   8   1 13.9941 1.55179   9
  -8   8   1 12.3976 1.15648  14
   8   8  -1 17.6030 2.26357   9
  -8  -8  -1 11.5818 0.74649  12
  -8   8   1 11.0978 1.06765  15
  -8  -8  -1 12.4096 1.17752  13
   8  -8  -1 11.0413 1.03538  13
  -8  -8   1 13.1667 1.07191  15
   8   8   1 13.1692 7.82452   4
  -8  -8   1 12.4753 0.84612  14
  -8  -8   1 14.9835 0.79315  12
   8  -8  -1 14.3690 1.09322   2
   8   8   1 13.9950 2.02034   9
   8   8   1 8.86922 5.99749   7
  -8   8  -1 14.5458 1.10341  15
  -9   8   1 43.5567 2.46894  12
   9  -8   1 46.0517 2.35098  13
  -9   8   1 45.9395 2.35662  14
   9  -8   1 47.6890 2.43325   2
  -9  -8  -1 40.7280 2.35519  13
  -9  -8  -1 40.0326 2.01240  12
  -9   8   1 43.9627 2.57882   9
  -9  -8  -1 41.9390 2.42249  14
  -9   8   1 44.1471 2.37227  15
   9   8   1 44.4179 3.17820   9
  -9  -8   1 43.5633 2.04287  12
  -9   8  -1 45.1231 2.37254  12
  -9   8  -1 47.0350 2.28970  14
  -9  -8   1 40.8912 2.32244  15
  -9   8  -1 45.9983 2.55921   9
  -9   8  -1 48.4761 2.34216  15
   9  -8  -1 43.2463 2.30996  13
   9  -8  -1 44.2842 2.38979   2
  -9  -8   1 43.5629 2.10597  14
  10  -8   1 2.63316 0.54979   2
 -10   8   1 2.19862 0.58168  14
 -10   8   1 2.14497 0.72739  12
  10  -8   1 2.18545 0.61949  13
 -10   8   1 3.02910 0.83689   9
 -10  -8  -1 2.44720 0.63462  13
 -10   8   1 2.87258 0.57212  15
 -10  -8  -1 2.37801 0.38823  12
 -10   8  -1 2.24718 0.47810  15
  10  -8  -1 2.04321 0.58181  13
 -10  -8   1 1.91395 0.57283  15
 -10   8  -1 2.07633 0.48041  14
 -10  -8   1 2.70602 0.42039  14
 -10  -8   1 2.43824 0.36403  12
 -10   8  -1 2.38446 0.64502  12
 -10   8  -1 2.35804 0.78854   9
  10   8   1 2.49871 1.43117   9
  11  -8   1 4.49685 0.72572   2
 -11  -8  -1 4.04308 0.41039  12
  11  -8   1 3.80830 0.68402  13
 -11  -8  -1 4.48196 0.73893  13
 -11   8   1 3.15550 0.56468  15
 -11  -8   1 3.16601 0.43051  12
 -11   8  -1 4.10224 0.82723   9
 -11  -8   1 2.51761 0.61060  15
  11  -8  -1 4.36997 0.66746  13
 -11   8  -1 4.26608 0.67118  12
 -11   8  -1 4.17659 0.60233  14
  11  -8  -1 4.70494 0.70430   2
 -11  -8   1 3.11389 0.43904  14
 -12   8   1 42.4641 2.20658   9
 -12   8   1 42.1921 2.11852  12
  12  -8   1 42.2897 2.18759  13
 -12  -8  -1 37.8234 1.83422  12
 -12   8   1 40.4561 2.08287  15
 -12   8   1 40.2751 2.01558  14
  12  -8  -1 45.0217 2.17872  13
 -12  -8   1 39.0680 1.91027  14
 -12   8  -1 40.6250 2.19911   9
 -12   8  -1 38.5003 2.04209  15
 -12  -8   1 39.3470 1.86705  12
 -12   8  -1 39.1751 1.97150  14
 -12   8  -1 39.6970 2.03221  12
  13  -8   1 2.57210 0.60628  13
 -13  -8  -1 3.04555 0.34441  12
  13  -8  -1 3.27322 0.62578  13
 -13  -8   1 3.28575 0.44235  14
 -13   8  -1 3.60045 0.42976  14
 -14   8   1 8.77787 0.62507  14
 -14   8   1 8.79958 0.80355   9
 -14   8   1 8.29875 0.68516  12
  14  -8   1 11.0672 0.95189  13
 -14   8   1 7.60359 0.63325  15
 -14  -8   1 9.92182 0.54899  12
  14  -8  -1 9.86930 0.90088  13
 -14   8  -1 10.0807 0.66199  12
 -14   8  -1 10.5534 0.81112   9
 -14   8  -1 9.17829 0.57972  14
 -14   8  -1 7.89430 0.61115  15
 -15   8   1 6.09038 0.42345  14
  15  -8   1 5.17386 0.69624  13
 -15   8  -1 5.87026 0.58850   9
  15  -8  -1 5.71855 0.66701  13
 -15   8  -1 5.24356 0.41870  12
 -15   8  -1 4.72631 0.37682  14
 -16   8   1 0.18998 0.12157  14
 -16   8   1 0.60622 0.26517   9
 -16   8   1 0.45827 0.16848  12
  16  -8   1 0.49511 0.32975  13
 -16   8  -1 0.43941 0.25569   9
  16  -8  -1 0.17350 0.21633  13
 -16   8  -1 0.30680 0.13659  12
   0  -9   1 1.51038 1.34549  10
   0   9  -1 6.47100 2.46720   4
   0   9  -1 0.38700 0.98444   9
   0   9  -1 -0.2271 1.03074  12
   0  -9  -1 2.16027 1.96796  10
   0   9  -1 3.17097 0.70290  14
   0   9   1 0.39924 0.61137  15
   0   9   1 0.13541 0.63452  14
   0  -9   1 0.54909 0.49129  13
   0   9   1 -0.3136 0.99590  12
   1   9  -1 13.2072 10.3788   1
  -1  -9  -1 22.1319 1.44576  13
  -1   9   1 22.9557 1.64122  14
   1  -9   1 22.7766 1.42780  13
  -1   9   1 24.1623 1.68137  15
  -1   9   1 24.9420 3.89336   4
   1   9  -1 16.8036 3.50721   4
   1   9  -1 27.8005 4.40141   7
  -1   9   1 18.5962 3.50117   7
   1   9  -1 24.5129 2.02533   9
  -1   9   1 25.2479 2.09847   9
  -1   9   1 20.2834 1.86163  12
   1   9   1 28.1284 3.99705   7
  -1   9  -1 23.6334 3.74999   4
   1   9   1 19.9880 1.59713  14
   1  -9  -1 22.5005 1.44413  13
   1   9   1 22.8616 1.66957  15
  -1   9  -1 25.0812 1.64821  12
  -1   9  -1 21.9917 1.51622  14
   1   9   1 29.8217 4.07231   4
  -1  -9   1 23.8345 1.55984  13
   1   9   1 18.5872 1.84409  12
   1   9   1 23.1967 2.27225   9
  -1  -9   1 17.3346 2.81070  10
  -1   9  -1 24.8398 4.24792   7
  -1   9  -1 25.9463 2.07129   9
   2   9  -1 14.0608 1.75270   9
   2   9  -1 19.0820 2.97575   7
  -2   9   1 15.2909 1.85017   9
   2  -9   1 18.6982 1.20759  13
  -2   9   1 17.9767 1.42694  15
  -2   9   1 14.2239 1.65230  12
  -2   9   1 21.0168 3.27380   4
   2   9  -1 16.8751 3.64128   4
  -2   9   1 18.5312 3.10123   7
   2   9  -1 3.87522 8.47912   1
  -2   9   1 17.2702 1.45633  14
  -2  -9  -1 18.4803 1.22774  13
  -2   9  -1 21.0682 3.85681   7
  -2   9  -1 20.5248 3.66711   4
  -2  -9   1 14.8051 1.17739  13
  -2   9  -1 15.6269 1.28484  14
   2   9   1 15.3023 1.61945  12
  -2  -9   1 10.3474 3.17715  10
   2   9   1 16.1717 1.97988   9
  -2   9  -1 15.4160 1.74722   9
   2   9   1 11.4506 2.80226   7
  -2   9  -1 17.6860 1.41419  12
   2  -9  -1 13.5558 1.01150   2
   2  -9  -1 16.3615 1.17710  13
   2   9   1 13.3334 1.39034  14
  -2   9  -1 17.9239 1.30547  15
   3  -9   1 19.9878 1.33327  13
  -3   9   1 21.2892 1.94183   9
  -3   9   1 20.2768 1.76438  12
   3  -9   1 27.9285 4.70281  10
  -3   9   1 24.2159 4.46934   7
   3   9  -1 25.6535 4.34557   4
  -3   9   1 18.2273 1.56976  14
   3   9  -1 13.9453 3.40138   7
  -3   9   1 23.9836 3.65585   4
  -3   9  -1 23.4582 1.47828  14
  -3   9  -1 23.4465 1.58926  12
  -3  -9   1 18.1021 1.34802  13
  -3  -9   1 22.3024 1.10362  12
  -3   9  -1 25.2095 4.03908   4
  -3   9  -1 20.8515 1.50158  15
   3   9   1 21.4467 1.79622  12
   3   9   1 20.8365 3.27870   7
   3  -9  -1 21.5271 1.30677   2
   3   9   1 20.8184 2.13367   9
   4  -9   1 20.9417 1.35545   2
   4   9  -1 20.0911 4.10661   7
  -4   9   1 24.3440 4.43741   7
  -4  -9  -1 23.4656 1.45471  13
  -4   9   1 26.3382 1.67619  14
   4  -9   1 21.3278 1.45609  13
   4   9  -1 18.6340 4.43127   4
   4   9  -1 18.6438 1.99403   9
   4  -9  -1 25.1293 1.24354   8
   4  -9  -1 24.4378 1.46361  13
  -4  -9   1 23.0432 1.48931  13
   4   9   1 26.8005 1.92580  12
  -4   9  -1 20.4669 1.59194  12
  -4   9  -1 18.8246 3.50019   7
   4   9   1 16.1116 3.60853   7
   4   9   1 27.4603 2.32900   9
   4  -9  -1 25.3381 1.42428   2
  -4   9  -1 21.4961 1.46201  14
  -4   9  -1 22.4076 1.51944  15
  -4   9  -1 21.5706 1.80957   9
   4   9   1 18.2379 3.60213   4
  -5   9   1 27.7474 2.11509   9
   5   9  -1 30.3262 2.33125   9
  -5  -9  -1 22.5752 1.56558  13
   5  -9   1 25.6997 1.61284  13
  -5   9   1 25.2965 1.73029  14
  -5   9   1 25.2576 1.87450  12
  -5   9   1 24.5533 1.70471  15
   5  -9  -1 24.2347 1.57368  13
  -5  -9   1 26.6129 1.30875  12
   5  -9  -1 29.0698 1.60413   2
  -5   9  -1 30.2181 2.02854   9
  -5   9  -1 29.0320 1.80403  12
   5   9   1 25.4527 2.35636   9
  -5  -9   1 24.5180 1.60361  13
  -5   9  -1 26.2103 1.65462  15
  -5   9  -1 27.7735 1.61751  14
   6  -9   1 1.58713 0.42698   2
   6   9  -1 0.58356 1.02796   9
  -6   9   1 0.25632 0.71422  12
  -6   9   1 0.75704 0.46336  15
  -6   9   1 1.08095 0.59900  14
   6  -9   1 0.68239 0.52872  13
  -6   9   1 0.44892 0.88416   9
   6   9   1 1.89448 1.19553   9
  -6   9  -1 1.41277 0.92226   9
  -6  -9   1 0.05842 0.45809  14
  -6   9  -1 0.39421 0.63262  12
  -6   9  -1 1.96545 0.56123  14
  -6  -9   1 0.91888 0.47020  13
  -6   9  -1 1.23617 0.50402  15
   6  -9  -1 0.54589 0.52752  13
  -6  -9   1 0.41851 0.31147  12
   6  -9  -1 1.12540 0.42730   2
   7  -9   1 12.4906 1.11714  13
  -7   9   1 14.2851 1.29526  12
  -7   9   1 15.3956 1.18106  14
   7   9  -1 11.3027 1.60487   9
  -7   9   1 14.7714 1.50650   9
  -7  -9  -1 11.4801 1.02664  13
   7  -9   1 12.1306 1.01349   2
  -7   9   1 12.3705 1.08315  15
  -7   9  -1 14.4637 1.45694   9
  -7  -9   1 11.9897 0.78534  12
  -7  -9   1 10.9004 0.85781  14
  -7   9  -1 13.0124 1.04870  15
   7   9   1 11.8464 1.91625   9
   7  -9  -1 14.1536 1.04886   2
  -7   9  -1 13.9751 1.19492  12
  -7  -9   1 11.8995 1.02803  13
   7  -9  -1 12.8153 1.10303  13
  -7   9  -1 14.9703 1.06322  14
  -8   9   1 0.27272 0.49999  14
  -8   9   1 0.42572 0.77905   9
  -8   9   1 -0.0137 0.37844  15
  -8   9   1 0.92057 0.65377  12
   8  -9   1 -0.2573 0.44131  13
   8  -9   1 0.28307 0.38389   2
  -8  -9  -1 0.78973 0.43784  13
   8   9  -1 -1.6945 1.44494   9
  -8  -9   1 0.17684 0.29445  12
  -8   9  -1 0.24999 0.38680  15
  -8   9  -1 -0.0160 0.56964  12
  -8  -9   1 -0.1042 0.33457  14
  -8   9  -1 0.14614 0.40944  14
   8  -9  -1 -0.0379 0.44866  13
  -8  -9   1 0.33851 0.49004  13
  -8   9  -1 0.26947 0.63349   9
   8   9   1 -0.3015 1.04536   9
   8  -9  -1 0.01387 0.37412   2
  -9   9   1 3.10240 0.73601  12
  -9   9   1 2.16565 0.84382   9
  -9   9   1 2.58683 0.53579  15
  -9   9   1 3.51538 0.64082  14
  -9  -9  -1 1.75180 0.55469  13
   9  -9   1 2.73782 0.61653  13
   9  -9   1 3.22636 0.56289   2
   9   9   1 1.96256 1.06911   9
  -9  -9   1 3.10296 0.46732  14
  -9   9  -1 3.99288 0.85412   9
  -9   9  -1 2.81677 0.51421  15
   9  -9  -1 3.54845 0.64276  13
  -9   9  -1 3.13810 0.67392  12
  -9   9  -1 3.86728 0.58921  14
   9  -9  -1 2.30841 0.53267   2
  -9  -9   1 2.76788 0.42927  12
 -10   9   1 0.26451 0.55433  12
 -10  -9  -1 0.62633 0.48820  13
 -10   9   1 0.39639 0.38418  14
  10  -9   1 0.52491 0.49284  13
 -10   9   1 0.69712 0.34860  15
 -10   9   1 0.53283 0.69079   9
 -10   9  -1 0.05877 0.61263   9
 -10   9  -1 0.13550 0.31143  14
 -10   9  -1 1.07719 0.48817  12
 -10  -9   1 0.56919 0.28787  12
 -10   9  -1 0.12409 0.31111  15
  10  -9  -1 0.17911 0.47584  13
  10   9   1 1.80112 1.07500   9
 -11  -9  -1 8.85108 0.91229  13
 -11   9   1 9.00407 0.80924  15
 -11   9   1 8.84814 0.90065  12
 -11   9   1 10.1054 1.09961   9
 -11   9   1 9.33202 0.77706  14
  11  -9   1 11.3763 0.98847  13
 -11   9  -1 10.3004 0.78262  15
 -11   9  -1 12.2613 0.85710  12
  11  -9  -1 9.80184 0.92898  13
 -11  -9   1 11.6549 0.64397  12
 -11   9  -1 11.4946 0.74309  14
 -12   9   1 0.63613 0.39124  12
 -12   9   1 0.02458 0.26566  14
 -12   9   1 0.61402 0.49802   9
  12  -9   1 0.66336 0.52387  13
 -12   9   1 0.42901 0.27974  15
 -12  -9  -1 0.04230 0.46643  13
 -12  -9   1 0.94217 0.27079  12
 -12   9  -1 0.76920 0.49130   9
 -12   9  -1 0.55320 0.32037  12
  12  -9  -1 0.33917 0.47802  13
 -12   9  -1 0.19501 0.23655  14
 -13   9   1 9.44126 0.69051  12
 -13   9   1 8.76899 0.59461  14
  13  -9   1 9.64300 0.87998  13
 -13   9  -1 9.79977 0.82627   9
 -13   9  -1 7.41236 0.52806  14
 -13   9  -1 9.32745 0.61336  12
  13  -9  -1 9.57251 0.80267  13
  14  -9   1 3.73830 0.55458  13
 -14   9   1 4.71243 0.35511  14
 -14   9   1 4.48968 0.43053  12
 -14   9   1 5.20353 0.56980   9
  14  -9  -1 3.68520 0.49137  13
 -14   9  -1 3.93054 0.35221  12
 -14   9  -1 4.97155 0.54876   9
  15  -9   1 1.09956 0.31161  13
 -15   9   1 0.89895 0.17138  12
 -15   9   1 1.54353 0.30151   9
  15  -9  -1 1.09570 0.25265  13
   0 -10   1 42.0508 2.16403  13
   0  10   1 39.4552 2.37244  12
   0  10   1 39.2811 2.82023   9
   0  10   1 36.5062 2.18168  14
   0 -10  -1 38.8011 2.12992  13
  -1 -10  -1 12.3969 1.11738  13
   1  10  -1 12.8465 1.64195   9
  -1  10   1 12.6492 1.23919  14
  -1  10   1 14.7998 1.43760  12
  -1  10   1 10.9891 1.22883  15
   1 -10   1 13.5029 1.09051  13
   1  10  -1 11.2289 1.21793  12
  -1  10   1 13.7012 1.81699   9
   1 -10  -1 11.1551 1.10151  13
   1  10   1 12.6815 1.39716  12
   1  10   1 11.1079 1.21633  14
  -1  10  -1 13.2535 1.14377  12
  -1 -10   1 13.6366 1.07987  13
  -1  10  -1 13.8010 1.72093   9
   1  10   1 14.8315 1.88035   9
   2 -10   1 90.1690 4.21043  13
  -2 -10  -1 91.8356 4.24985  13
  -2  10   1 92.3043 4.79132   9
  -2  10   1 93.6461 4.38550  15
  -2  10   1 90.2405 4.42644  12
  -2  10   1 86.5740 4.26339  14
   2  10  -1 86.8425 4.71548   9
   2 -10  -1 90.2319 4.22201  13
   2  10   1 90.2050 4.35909  12
  -2 -10   1 90.3036 4.23218  13
  -2  10  -1 90.2885 4.24756  12
   2  10   1 90.5422 4.82138   9
  -2  10  -1 85.6805 4.24175  14
  -2  10  -1 91.3012 4.69540   9
  -3  10   1 6.87871 0.99443  14
  -3  10   1 6.08085 0.90136  15
  -3 -10  -1 6.67379 0.93873  13
  -3  10   1 9.26533 1.48474   9
   3 -10   1 7.82505 0.93806  13
  -3  10   1 7.64308 1.11346  12
  -3  10  -1 6.63837 0.85414  14
   3  10   1 7.51190 1.44207   9
   3 -10  -1 7.06718 0.87124  13
  -3  10  -1 8.55572 1.02749  12
   3  10   1 7.50265 0.99938  12
  -3 -10   1 6.14324 0.82453  13
  -4  10   1 7.89183 0.94459  15
   4  10  -1 4.76001 1.24857   9
  -4  10   1 6.76527 0.90214  14
   4 -10   1 7.46655 0.91189  13
  -4  10   1 9.17712 1.35249   9
  -4 -10  -1 6.72928 0.82112  13
  -4  10   1 7.94690 1.15232  12
  -4  10  -1 7.59685 1.26903   9
   4 -10  -1 7.16976 0.84636  13
  -4  10  -1 6.83220 0.96660  12
   4  10   1 8.70054 1.50306   9
   4 -10  -1 5.98365 0.58945   8
  -4  10  -1 5.72746 0.76546  14
  -4 -10   1 6.99117 0.81774  13
   5 -10   1 0.33723 0.50964  13
  -5  10   1 -0.1136 0.49128  14
  -5  10   1 1.09789 0.92570   9
  -5 -10  -1 0.18413 0.49516  13
   5  10  -1 1.58332 0.98451   9
  -5  10   1 0.35066 0.43943  15
  -5  10  -1 0.74173 0.58668  12
   5  10   1 0.29370 0.97587   9
   5 -10  -1 -0.0323 0.51397  13
  -5  10  -1 -0.0580 0.43036  14
  -5  10  -1 1.17538 0.90785   9
  -5 -10   1 0.36247 0.47327  13
   6 -10   1 -0.0981 0.46439  13
  -6  10   1 0.30530 0.85148   9
  -6 -10  -1 0.39405 0.47196  13
  -6  10   1 0.41186 0.48761  14
   6  10  -1 -0.4965 0.92047   9
  -6  10   1 -0.2670 0.61572  12
  -6 -10   1 0.23010 0.44665  13
  -6  10  -1 0.22780 0.39497  14
   6 -10  -1 0.38351 0.50637  13
   6  10   1 -0.8773 0.87830   9
  -6  10  -1 0.05746 0.74836   9
  -6  10  -1 -0.5264 0.48067  12
  -7  10   1 3.72952 0.78684  12
   7  10  -1 1.54987 0.90273   9
  -7  10   1 2.17987 0.53864  15
  -7 -10  -1 2.23811 0.59479  13
   7 -10   1 1.95944 0.57699  13
  -7  10   1 2.23123 0.54122  14
  -7 -10   1 2.28198 0.56056  13
  -7  10  -1 2.15986 0.61219  12
   7  10   1 3.98672 1.13255   9
  -7  10  -1 2.43474 0.81192   9
   7 -10  -1 2.35242 0.57811  13
  -7  10  -1 1.99045 0.44441  14
  -8  10   1 2.10158 0.63488  12
  -8 -10  -1 1.81251 0.54487  13
   8 -10   1 2.33997 0.54248  13
  -8  10   1 1.68381 0.45844  15
  -8  10   1 1.59283 0.73851   9
  -8  10   1 2.27616 0.50760  14
   8 -10  -1 1.62369 0.50199  13
  -8 -10   1 2.00964 0.53281  13
  -8  10  -1 1.55856 0.70944   9
   8  10   1 1.91618 0.95146   9
  -8  10  -1 2.58600 0.54046  12
  -8  10  -1 1.83044 0.40213  14
  -9  10   1 -0.5526 0.29080  14
  -9 -10  -1 -0.0580 0.42444  13
  -9  10   1 0.41246 0.63197   9
  -9  10   1 -0.3500 0.28252  15
  -9  10   1 -0.4331 0.44115  12
   9 -10   1 -0.0778 0.42478  13
  -9 -10   1 0.27286 0.43332  13
   9 -10  -1 0.45351 0.42721  13
  -9  10  -1 -0.2454 0.57266   9
   9  10   1 -0.1215 0.80207   9
  -9  10  -1 -0.2666 0.28588  14
  -9  10  -1 0.73837 0.41833  12
 -10  10   1 7.13052 0.92951   9
 -10  10   1 6.22253 0.62283  15
 -10  10   1 6.79640 0.73414  12
  10 -10   1 5.88546 0.73602  13
 -10  10   1 5.36482 0.55323  14
 -10 -10  -1 6.07870 0.73980  13
  10 -10  -1 6.03395 0.72992  13
 -10  10  -1 4.88923 0.48915  14
 -10  10  -1 6.01713 0.59463  12
 -10  10  -1 6.64434 0.86709   9
 -11  10   1 4.32510 0.58462  12
 -11  10   1 4.66590 0.73061   9
 -11 -10  -1 3.68142 0.56229  13
 -11  10   1 4.53068 0.46804  14
  11 -10   1 5.80740 0.72150  13
 -11  10  -1 5.06650 0.42024  14
 -11  10  -1 5.26645 0.47784  12
  11 -10  -1 4.20326 0.58213  13
 -11  10  -1 4.98487 0.71650   9
 -12  10   1 0.91063 0.29006  12
  12 -10   1 0.92164 0.40580  13
 -12  10   1 1.17888 0.43221   9
 -12 -10  -1 0.92421 0.34252  13
 -12  10   1 0.67908 0.21320  14
 -12  10  -1 1.14883 0.22526  12
  12 -10  -1 0.96163 0.37934  13
 -13  10   1 0.24089 0.30542   9
 -13  10   1 0.47848 0.19210  12
  13 -10   1 0.15641 0.33414  13
  13 -10  -1 0.10935 0.26405  13
 -13  10  -1 0.11781 0.27583   9
   0  11   1 0.28353 0.89545   9
   0  11   1 0.25029 0.56477  12
   0 -11   1 0.15138 0.45736  13
   0 -11  -1 0.78390 0.48543  13
   0  11  -1 -0.0736 0.83153   9
  -1 -11  -1 0.69029 0.47980  13
   1 -11   1 -0.0227 0.43552  13
   1  11  -1 0.73308 0.92220   9
  -1  11   1 -0.0960 0.91794   9
  -1  11   1 0.14377 0.53809  12
  -1  11  -1 1.08373 0.91285   9
   1 -11  -1 0.23284 0.46062  13
   1 -11  -1 0.32699 0.33019   8
  -1 -11   1 0.33941 0.47854  13
   1  11   1 1.62152 0.99689   9
   1  11   1 0.31906 0.49295  12
  -2  11   1 2.88051 0.56649  14
   2  11  -1 1.86724 0.91798   9
  -2  11   1 3.69773 1.07883   9
   2 -11   1 1.51405 0.51144  13
  -2  11   1 3.13178 0.68797  12
  -2 -11  -1 2.08304 0.56029  13
   2  11   1 2.64850 1.03694   9
  -2  11  -1 2.14631 0.51906  12
  -2 -11   1 2.52920 0.57569  13
   2 -11  -1 1.83409 0.57918  13
  -2  11  -1 2.43513 0.93102   9
   2 -11  -1 2.32924 0.45093   8
  -3  11   1 3.29813 0.61271  14
   3  11  -1 5.54320 1.06375   9
   3 -11   1 5.15538 0.71751  13
  -3  11   1 4.18703 0.74888  12
  -3  11   1 4.72293 1.10475   9
   3  11   1 4.66003 1.20301   9
  -3 -11   1 4.93647 0.68730  13
  -3  11  -1 5.54772 0.70793  12
  -3  11  -1 6.67440 1.14326   9
  -4 -11  -1 9.85385 0.92433  13
   4 -11   1 8.87267 0.89393  13
   4  11  -1 7.05483 1.12755   9
  -4  11   1 10.0907 0.81659  14
  -4  11  -1 8.38477 0.77970  12
  -4 -11   1 9.09727 0.89902  13
  -4  11  -1 7.34789 1.18757   9
   4 -11  -1 10.1377 0.92275  13
  -5  11   1 -0.1214 0.37789  14
   5 -11   1 0.14758 0.46442  13
   5  11  -1 0.32836 0.75959   9
  -5  11   1 0.75117 0.54918  12
  -5  11   1 -0.0791 0.75636   9
  -5 -11  -1 0.30542 0.43341  13
   5 -11  -1 0.20732 0.45906  13
  -5 -11   1 0.09514 0.39553  13
  -5  11  -1 -0.1244 0.38177  12
  -5  11  -1 1.14573 0.74543   9
   5  11   1 0.46340 0.83669   9
   6 -11   1 0.12099 0.43026  13
   6  11  -1 1.28094 0.79987   9
  -6  11   1 1.55685 0.55106  12
  -6  11   1 1.04297 0.38773  14
  -6  11   1 1.74792 0.78821   9
  -6 -11  -1 0.92851 0.48989  13
   6  11   1 1.77520 0.86226   9
  -6  11  -1 0.54643 0.35960  12
  -6  11  -1 0.43079 0.60639   9
  -6 -11   1 0.46023 0.42105  13
   6 -11  -1 0.80493 0.46280  13
  -7  11   1 0.91034 0.33435  14
  -7 -11  -1 1.00242 0.45967  13
  -7  11   1 1.12708 0.59099   9
   7 -11   1 0.44497 0.40190  13
  -7  11   1 0.81372 0.47024  12
   7 -11  -1 0.58460 0.40570  13
   7  11   1 1.53390 0.73906   9
  -7  11  -1 0.82797 0.36180  12
  -7 -11   1 -0.0642 0.39861  13
  -7  11  -1 1.28733 0.62616   9
  -8  11   1 1.90648 0.67313   9
  -8 -11  -1 0.97264 0.43738  13
   8 -11   1 1.22515 0.44825  13
  -8  11   1 2.05556 0.44407  12
  -8  11   1 1.15505 0.30307  14
  -8  11  -1 1.64918 0.31917  12
  -8 -11   1 1.22643 0.44085  13
   8 -11  -1 1.05928 0.44514  13
   8  11   1 1.03455 0.71021   9
  -8  11  -1 1.48723 0.60230   9
  -9  11   1 1.26162 0.57778   9
   9 -11   1 0.55638 0.40680  13
  -9 -11  -1 1.13275 0.40757  13
  -9  11   1 0.46297 0.23330  14
  -9  11   1 1.18325 0.35420  12
  -9  11  -1 0.78493 0.22962  12
   9 -11  -1 0.81409 0.39728  13
  -9  11  -1 0.73007 0.51234   9
  -9 -11   1 0.77537 0.35742  13
 -10 -11  -1 1.02593 0.31840  13
  10 -11   1 1.16869 0.41383  13
 -10  11   1 1.29153 0.25201  14
  10 -11  -1 1.43586 0.40056  13
 -10 -11   1 0.60501 0.34374  13
 -10  11  -1 0.96335 0.17591  12
 -10  11  -1 1.69727 0.43025   9
  11 -11   1 5.86125 0.59204  13
 -11 -11  -1 5.08583 0.48326  13
 -11  11   1 6.10307 0.39694  12
 -11  11   1 6.63701 0.57805   9
  11 -11  -1 6.21519 0.55432  13
 -11  11  -1 6.30410 0.57384   9
   0 -12   1 12.6693 0.94211  13
   0  12  -1 13.8181 1.21885   9
   0  12   1 13.5115 1.36013   9
   0 -12  -1 13.5653 0.99034  13
   1 -12   1 4.33041 0.60465  13
  -1  12   1 5.14032 0.97189   9
  -1 -12  -1 3.88606 0.55654  13
   1 -12  -1 3.85426 0.53930  13
   1  12   1 4.19381 0.88215   9
  -1 -12   1 4.73467 0.60668  13
  -2 -12  -1 9.79972 0.82826  13
   2 -12   1 8.78704 0.85434  13
   2  12  -1 11.2156 1.10337   9
  -2  12   1 11.6831 1.15967   9
  -2 -12   1 9.39296 0.83248  13
   2 -12  -1 10.4781 0.85238  13
   2  12   1 10.6339 1.20623   9
  -2  12  -1 8.07221 1.00874   9
   3 -12   1 0.03073 0.40358  13
  -3  12   1 0.46365 0.31821  12
  -3 -12  -1 0.01594 0.34551  13
  -3  12   1 -0.4428 0.64980   9
   3  12  -1 -0.5166 0.58332   9
   3  12   1 0.04695 0.64184   9
  -3  12  -1 0.39851 0.59483   9
  -3 -12   1 -0.0099 0.36012  13
   3 -12  -1 0.34772 0.42093  13
  -4  12   1 -0.0043 0.61042   9
   4  12  -1 0.14246 0.54694   9
  -4  12   1 0.14098 0.29081  12
   4 -12   1 -0.0427 0.37746  13
  -4 -12  -1 0.20264 0.36470  13
  -4  12  -1 -0.1293 0.49910   9
   4 -12  -1 0.03450 0.39973  13
   4  12   1 0.37524 0.67268   9
  -4 -12   1 -0.3115 0.32879  13
   5 -12   1 0.57505 0.36736  13
  -5  12   1 0.42129 0.26116  12
  -5  12   1 0.22446 0.52561   9
  -5 -12  -1 0.06912 0.36117  13
  -5  12  -1 0.67081 0.52702   9
   5  12   1 0.76088 0.63135   9
  -5 -12   1 0.49955 0.37650  13
   5 -12  -1 0.21591 0.36095  13
  -6  12   1 0.29118 0.22601  12
  -6  12   1 -0.0861 0.47653   9
   6 -12   1 0.43231 0.35028  13
  -6 -12  -1 0.18941 0.35101  13
  -6  12  -1 0.19225 0.46813   9
  -6 -12   1 -0.2001 0.29246  13
   6 -12  -1 -0.0696 0.30816  13
   6  12   1 -0.1539 0.44623   9
  -7  12   1 0.39311 0.47344   9
  -7  12   1 0.22065 0.17509  12
   7 -12   1 0.01079 0.31198  13
  -7 -12  -1 0.14695 0.29679  13
  -7 -12   1 0.37644 0.28030  13
   7 -12  -1 0.08225 0.31007  13
  -7  12  -1 -0.3579 0.41030   9
  -8 -12  -1 -0.0875 0.25682  13
   8 -12   1 0.25091 0.29936  13
  -8  12   1 -0.1739 0.37325   9
  -8  12  -1 0.03267 0.32326   9
  -8 -12   1 0.18293 0.22855  13
   8 -12  -1 0.19575 0.28551  13
   9 -12   1 -0.1910 0.27115  13
  -9  12   1 -0.0843 0.27724   9
  -9 -12  -1 -0.3523 0.21752  13
   9 -12  -1 0.22355 0.25526  13
  -9  12  -1 -0.0277 0.25894   9
   0 -13  -1 0.19552 0.31984  13
   0 -13   1 0.07404 0.29454  13
   0  13  -1 -0.0538 0.33237   9
   0  13   1 -0.3837 0.41215   9
   1 -13   1 3.81522 0.46534  13
  -1 -13  -1 2.49048 0.42500  13
  -1  13   1 3.15246 0.56957   9
   1  13   1 3.21743 0.56126   9
  -1  13  -1 4.47043 0.51130   9
   1 -13  -1 3.64906 0.50639  13
  -1 -13   1 3.41167 0.44537  13
   2  13  -1 1.33372 0.40945   9
  -2  13   1 0.70058 0.41775   9
   2 -13   1 0.12864 0.29891  13
  -2 -13  -1 0.35094 0.28301  13
   2  13   1 0.54908 0.42238   9
   2 -13  -1 0.37230 0.32462  13
  -2  13  -1 0.75399 0.37584   9
  -2 -13   1 0.69555 0.30901  13
  -3  13   1 1.67072 0.45412   9
   3 -13   1 0.79697 0.30453  13
  -3 -13  -1 0.93763 0.28828  13
   3  13   1 1.27845 0.41008   9
   3 -13  -1 1.09133 0.32570  13
  -3 -13   1 0.42869 0.30031  13
  -3  13  -1 1.18044 0.35744   9
   4 -13   1 0.64203 0.29355  13
  -4 -13  -1 0.93168 0.28498  13
  -4  13   1 1.72149 0.42499   9
   4 -13  -1 1.21697 0.29579  13
  -4  13  -1 1.21733 0.34273   9
  -4 -13   1 0.85051 0.28731  13
   0   0   2 103.658 5.08591   4
   0   0  -2 117.813 4.83443   2
   0   0   2 108.995 4.96029   5
   0   0   2 114.356 5.07299   7
   0   0  -2 120.322 4.91862   6
   0   0   2 115.719 4.88912  10
   1   0   2 0.53113 0.37514   5
   1   0   2 0.71767 0.46282   7
   1   0   2 0.49070 0.41642   4
   1   0   2 0.15654 0.27389  10
   1   0  -2 0.38497 0.13673   6
  -2   0   2 0.83264 0.35391   5
  -2   0   2 0.49600 0.15866  10
   2   0   2 1.44604 0.66567   5
   2   0   2 0.14233 0.25343   1
  -2   0   2 0.69327 0.40605   5
   2   0   2 0.19721 0.42341  10
   2   0   2 0.90205 0.59334   4
   2   0  -2 0.79798 0.25774   1
   2   0  -2 0.31045 0.17749   6
   2   0  -2 0.37960 0.10771   2
   2   0   2 0.95314 0.57313   7
   3   0   2 2167.73 91.1750  10
   3   0   2 2063.91 91.9208   7
   3   0  -2 2253.46 91.5000   1
   3   0  -2 2237.90 91.2293   6
   3   0   2 2207.15 91.7587   1
   3   0   2 2034.00 92.0823   4
   3   0   2 2127.03 90.9917   6
   3   0  -2 2224.24 91.0156  10
   3   0   2 2073.06 92.0321   5
   4   0   2 1134.12 48.1386  10
   4   0  -2 1095.01 48.6521   7
   4   0  -2 1165.35 48.6635   1
   4   0   2 1138.52 47.9477   6
   4   0   2 1112.09 49.3550   4
   4   0  -2 1143.73 47.9831  10
   4   0  -2 1101.85 48.8480   4
   4   0   2 1110.57 49.4042   5
   4   0  -2 1147.06 48.1714   6
   4   0   2 1173.24 48.8579   1
   4   0   2 1108.84 49.1012   7
   5   0  -2 0.08648 0.88405   7
   5   0   2 2.74044 0.83424  10
   5   0  -2 1.59358 0.75566   1
   5   0  -2 2.17718 0.73684  10
   5   0   2 -0.1738 1.12609   4
   5   0  -2 1.73834 0.28777   2
   5   0   2 3.48488 1.39499   5
   5   0  -2 1.82464 0.47932   6
   5   0  -2 1.55066 1.23006   4
   5   0   2 1.02006 0.58786   1
   5   0   2 1.40917 0.30791   6
   5   0   2 0.62958 1.07575   7
   6   0  -2 1327.43 58.6129   7
   6   0   2 1320.07 59.0872   7
   6   0   2 1395.21 58.6526   1
   6   0   2 1381.43 57.5773  10
   6   0  -2 1383.01 57.4176  10
   6   0  -2 1304.81 56.8684   2
   6   0   2 1343.03 57.2432   6
   6   0  -2 1388.48 57.5285   6
   6   0   2 1299.09 59.5995   5
   6   0  -2 1308.75 58.9355   4
   6   0  -2 1349.80 58.3826   1
   6   0   2 1347.39 59.5578   4
   7   0   2 48.8173 3.11364  10
  -7   0  -2 48.4611 3.62002   3
   7   0  -2 45.6511 2.13579   2
   7   0   2 44.5629 4.61927   4
   7   0  -2 46.1498 3.54250   1
   7   0   2 45.3233 2.52053   6
   7   0   2 45.4849 3.72244   1
   7   0   2 41.0158 4.01169   7
   7   0  -2 48.1640 4.31915   4
   7   0  -2 50.6221 4.06193   7
   7   0   2 39.8456 4.65524   5
   7   0  -2 46.8770 2.76520   6
   7   0  -2 47.5512 3.02093  10
   8   0  -2 58.3257 2.67855   2
   8   0  -2 61.1461 3.43907   6
   8   0   2 55.3971 5.00284   7
   8   0  -2 62.1243 3.71905  10
   8   0   2 59.5527 3.16161   6
  -8   0  -2 56.6930 4.03570   3
   8   0   2 57.8664 6.21005   5
   8   0  -2 52.2708 4.92605   7
   8   0   2 61.3215 4.89644   1
   8   0   2 65.3162 3.87460  10
   8   0   2 50.7091 5.22507   4
   8   0  -2 49.8129 4.22722   1
   8   0  -2 67.6446 5.64610   4
   9   0  -2 32.8952 4.58181   7
   9   0   2 28.2555 2.80879  10
   9   0   2 25.9611 3.88211   7
   9   0  -2 27.4574 3.04994   1
   9   0  -2 25.2163 2.66509  10
   9   0  -2 27.7123 1.34694   2
  -9   0  -2 23.8851 1.27858  15
   9   0  -2 36.6351 6.33989   1
   9   0   2 24.8621 1.77594   6
  -9   0  -2 21.0668 2.63190   3
   9   0   2 37.6517 7.30353   5
   9   0   2 29.4150 4.57373   4
  -9   0   2 24.1708 1.27574  15
   9   0   2 29.3153 3.40491   1
   9   0  -2 26.7264 2.04612   6
  10   0  -2 40.9407 2.90903   6
  10   0   2 38.2515 6.04438   4
  10   0   2 37.2567 4.16035   1
  10   0   2 41.1218 2.63806   6
  10   0  -2 43.8947 4.40282   1
  10   0   2 41.6191 5.55940   7
 -10   0   2 44.4564 2.00750  15
 -10   0  -2 43.6495 2.00957  15
  10   0  -2 43.3189 2.06408   2
  10   0   2 42.1472 3.66573  10
  11   0  -2 102.920 5.60339   6
  11   0   2 98.1897 8.85856   7
  11   0   2 97.4685 9.64217   4
  11   0  -2 96.5422 4.37495   2
 -11   0  -2 97.9830 4.33156  15
  11   0   2 95.1184 5.15354   6
  11   0  -2 80.8373 7.12293   1
  11   0   2 103.101 6.40388  10
 -11   0   2 99.7274 4.32143  15
  11   0   2 90.8870 7.46145   1
 -12   0   2 33.2941 1.62319  14
  12   0   2 31.9150 4.06931  10
 -12   0   2 36.0663 1.69694  15
 -12   0  -2 34.3975 1.70051  15
  12   0  -2 30.7749 2.73591   6
  12   0  -2 32.5924 1.73335   2
  12   0   2 40.5241 7.40924   4
  12   0   2 35.4931 4.41369   1
 -12   0  -2 32.9295 1.61665  14
  12   0   2 34.8048 2.52287   6
  12   0  -2 34.2167 4.58581   1
 -13   0  -2 104.181 4.62445  15
  13   0   2 98.8411 4.73392   2
  13   0  -2 115.482 9.03480   1
 -13   0   2 102.009 4.53688  14
  13   0  -2 103.658 6.07562   6
 -13   0   2 102.600 4.60600  15
  13   0  -2 99.7732 4.63783   2
 -13   0  -2 101.737 4.52703  14
 -14   0  -2 2.56388 0.42328  15
 -14   0  -2 2.93468 0.46495   9
 -14   0  -2 2.86688 0.37745  14
 -14   0   2 2.57400 0.40051  12
 -14   0   2 2.51365 0.43611   9
  14   0  -2 3.41683 2.64529   1
 -14   0  -2 3.07544 0.40194  12
 -14   0   2 3.10933 0.38202  14
  14   0   2 2.51832 1.89727   1
  14   0   2 3.54235 0.52384   2
  14   0   2 3.32258 0.70449  13
  14   0  -2 3.57952 0.64104  13
 -14   0   2 2.80952 0.40769  15
  14   0  -2 2.54650 1.05190   6
 -15   0   2 157.059 7.16057  12
 -15   0  -2 167.960 7.27419  15
 -15   0  -2 159.685 7.14324  12
 -15   0  -2 163.801 7.14461  14
 -15   0   2 161.603 7.28039   9
 -15   0   2 172.573 7.26985  15
  15   0  -2 168.968 7.50738  13
 -15   0  -2 160.412 7.29832   9
  15   0   2 163.869 7.55874  13
 -15   0   2 168.656 7.16299  14
 -16   0   2 13.6279 0.92471   9
 -16   0  -2 13.4839 0.95105   9
  16   0   2 13.7744 1.27564  13
  16   0  -2 12.8073 1.20281  13
 -16   0   2 11.7640 0.77492  14
 -16   0   2 13.2445 0.80314  12
 -16   0  -2 13.3898 0.79026  12
 -16   0  -2 12.6535 0.77491  14
 -16   0   2 13.4618 0.89135  15
 -17   0  -2 13.8251 0.77720  14
  17   0   2 13.0781 1.22999  13
 -17   0   2 13.6279 0.88214  15
 -17   0  -2 13.1470 0.93045   9
 -17   0   2 11.5371 0.87647   9
  17   0  -2 14.4546 1.10480  13
 -17   0   2 13.3491 0.79268  12
 -17   0   2 14.0472 0.80409  14
 -17   0  -2 13.4831 0.76465  12
 -18   0  -2 2.12490 0.31109  12
 -18   0  -2 2.38051 0.31426  14
  18   0   2 2.40804 0.63245  13
 -18   0   2 2.22844 0.32577  14
 -18   0   2 2.50219 0.33665  12
 -19   0   2 13.4513 0.74265  14
 -19   0   2 13.3882 0.72696  12
 -19   0  -2 13.3935 0.69713  12
 -20   0   2 1.08555 0.18409  12
 -20   0  -2 1.03288 0.17289  12
   0   1   2 -0.1809 0.21175   7
   0  -1  -2 -0.5551 0.40416   1
   0  -1  -2 0.33663 0.34854  10
   0   1  -2 0.22761 0.24716   4
   0  -1   2 0.00167 0.58085  10
   0  -1  -2 0.08262 0.09793   2
   0   1  -2 0.23184 0.29739   7
   0   1   2 0.01082 0.21977   4
   0  -1   2 0.28505 0.82967   5
   0   1  -2 0.02651 0.59068   1
   0  -1  -2 0.02368 0.16074   6
   1   1  -2 366.684 16.0340   7
   1   1  -2 368.569 16.0546   4
   1   1  -2 411.326 17.0530   1
  -1   1   2 355.422 15.9330   4
  -1  -1  -2 356.760 15.7127   2
   1  -1   2 369.522 17.1506   5
  -1   1   2 360.457 15.9437   7
   1  -1   2 382.246 16.1504  10
  -1   1   2 395.403 15.9907  10
  -1   1  -2 367.603 16.2777   7
  -1   1  -2 360.876 16.1221   4
   1  -1  -2 355.858 15.7205   2
   1   1   2 346.105 16.0796   7
   1  -1  -2 391.654 16.5126   1
   1  -1  -2 382.531 15.9911   6
  -1  -1   2 404.683 16.0201  10
   1   1   2 333.358 16.0845   4
  -1   1  -2 389.310 17.3104   1
  -1  -1   2 364.271 16.7127   5
   2  -1   2 701.650 31.4874   7
   2  -1   2 720.768 32.0064   4
   2   1  -2 738.495 31.4882   1
   2  -1   2 721.435 32.0928   5
   2   1  -2 667.450 30.2587   2
   2  -1   2 768.594 30.8023  10
  -2  -1  -2 695.646 30.2933   2
  -2   1   2 702.557 30.5503   4
   2   1  -2 724.324 30.5973   6
   2   1  -2 677.661 30.6571   4
   2   1  -2 688.212 30.6490   7
  -2   1   2 716.415 30.6580   7
   2  -1  -2 739.591 31.4592   1
  -2  -1   2 760.819 30.5279  10
   2  -1  -2 731.269 30.6354   6
  -2   1  -2 718.184 31.2843   3
  -2  -1   2 698.185 31.1681   5
   2   1   2 693.846 30.9576   4
   2   1   2 709.836 30.8733   5
   2   1   2 735.894 31.4532   1
  -2   1  -2 748.504 31.9754   1
   2   1   2 688.336 30.9152   7
   2   1   2 739.530 30.4146  10
   2  -1  -2 731.705 30.3194   2
   3   1  -2 45.1125 3.15155   1
   3  -1   2 42.3019 4.16362   5
   3  -1   2 39.4284 3.97218   4
   3   1  -2 48.1564 2.11517  10
   3  -1   2 50.0294 2.80027   1
   3  -1   2 43.4392 3.48146   7
   3  -1   2 45.5077 2.14776   6
   3   1  -2 43.8224 2.37864   6
   3   1  -2 43.6476 2.61122   4
   3  -1   2 45.4330 2.82440  10
   3   1  -2 45.5058 2.56448   7
   3  -1  -2 46.0648 2.38732   6
  -3   1  -2 45.9276 3.08883   3
   3   1   2 44.9371 2.85918   7
   3  -1  -2 47.2199 2.59027  10
   3  -1  -2 44.7731 2.04860   2
   3  -1  -2 49.2149 2.43417   1
   3  -1  -2 44.3325 3.31053   1
   3   1   2 49.4407 3.23134   1
   3   1   2 45.9151 2.87240   5
  -3  -1   2 45.1240 3.02464   5
   3   1   2 44.6267 2.90318   4
   3   1   2 45.7892 2.25897  10
   4  -1   2 288.481 13.0944  10
   4   1  -2 287.920 12.8438   6
   4  -1   2 282.108 14.2368   7
   4  -1   2 277.589 14.8507   5
   4  -1   2 291.658 12.5979   6
   4   1  -2 278.779 13.1775   7
   4  -1   2 286.600 14.7600   4
   4   1  -2 274.009 13.2215   4
   4  -1   2 306.026 13.4171   1
   4   1  -2 288.772 13.8079   1
   4   1  -2 291.131 12.5424  10
   4   1  -2 262.696 12.3357   2
   4   1   2 290.369 13.5697   7
   4   1   2 293.135 13.6244   5
  -4   1  -2 276.602 13.5924   3
   4   1   2 318.494 14.0810   1
   4  -1  -2 302.304 14.3727   1
   4  -1  -2 315.388 12.9901   1
   4  -1  -2 287.348 12.4195   2
   4  -1  -2 305.489 12.9058  10
   4   1   2 311.466 12.7117  10
   4  -1  -2 299.529 12.8615   6
   4   1   2 288.330 13.6748   4
   5   1  -2 27.6667 2.59830   1
   5  -1   2 27.6618 1.54468   6
   5   1  -2 30.0820 2.45170   4
   5  -1   2 30.1826 2.41624  10
   5   1  -2 29.0643 1.80596   6
   5  -1   2 24.3384 3.77711   5
   5   1  -2 29.3085 1.63372  10
   5  -1   2 33.5496 3.31451   7
   5  -1   2 33.0429 3.75627   4
   5  -1   2 29.7211 2.25776   1
   5   1  -2 28.8389 2.27377   7
   5   1  -2 28.3977 1.25942   2
   5   1   2 22.5472 2.64337   5
   5   1   2 26.3074 2.54739   7
   5   1   2 26.4812 1.63443   6
  -5   1  -2 25.9999 2.44203   3
   5   1   2 24.9153 1.75806  10
   5   1   2 26.3676 2.71294   4
   5  -1  -2 28.3145 1.77141   6
   5  -1  -2 25.6803 2.06991  10
   5  -1  -2 28.0076 1.97879   1
   5  -1  -2 27.9937 1.35618   2
   5   1   2 25.3088 2.54914   1
   6  -1   2 331.271 17.0026   7
   6   1  -2 341.130 15.9262   7
   6  -1   2 334.408 15.3654  10
   6   1  -2 334.965 14.7400  10
   6   1  -2 330.257 16.3746   1
   6  -1   2 323.866 17.6077   4
   6  -1   2 328.210 14.7192   6
   6  -1   2 351.743 15.9304   1
   6   1  -2 326.835 14.3205   2
   6   1  -2 334.678 16.0752   4
   6   1  -2 355.441 15.1003   6
   6  -1   2 314.997 17.8039   5
   6  -1  -2 346.192 15.1576  10
  -6   1  -2 320.206 15.8287   3
   6   1   2 339.318 16.5470   4
   6  -1  -2 344.479 15.0330   6
   6   1   2 363.448 16.7368   1
   6  -1  -2 341.968 15.4270   1
   6   1   2 335.995 16.5644   5
   6  -1  -2 337.696 14.4092   2
   6   1   2 333.628 16.2995   7
   6  -1  -2 335.356 17.3590   1
   6   1   2 344.666 14.8550   6
   6  -1  -2 332.783 17.0033   4
   6   1   2 345.034 14.9148  10
   7  -1   2 12.8416 2.07661  10
   7   1  -2 13.1157 0.68792   2
   7  -1   2 10.8302 0.97669   6
   7  -1   2 14.2243 1.77202   1
   7   1  -2 11.8790 1.26340   6
   7  -1   2 15.4738 3.03883   4
   7   1  -2 15.0433 2.44057   4
   7  -1   2 11.5877 2.50976   7
   7   1  -2 15.2922 2.23470   1
   7  -1   2 13.6790 3.47477   5
   7   1  -2 12.0818 2.13917   7
  -7   1  -2 13.3343 2.21259   3
   7  -1  -2 12.4624 1.77278  10
   7   1   2 18.1445 2.95041   5
   7   1   2 12.1170 2.39714   4
   7  -1  -2 12.5209 1.20024   6
   7   1   2 13.7083 1.53476  10
   7   1   2 13.6427 2.09753   1
   7  -1  -2 10.8970 1.54708   1
   7   1   2 10.9638 2.21165   7
   7   1   2 13.0911 1.11349   6
   7  -1  -2 12.7581 2.76947   1
   7  -1  -2 11.6597 0.77291   2
   8  -1   2 28.6955 5.39682   5
   8  -1   2 20.4299 1.43040   6
   8  -1   2 18.7483 2.32339   1
   8   1  -2 16.1628 2.83082   7
   8   1  -2 19.5325 1.76611  10
   8  -1   2 22.3028 2.50117  10
   8   1  -2 17.8960 3.42114   4
   8  -1   2 16.7925 3.05700   7
   8   1  -2 18.2204 2.64271   1
   8   1  -2 18.4605 0.98487   2
   8  -1   2 22.3104 4.05818   4
   8   1  -2 19.7512 1.67333   6
   8   1   2 22.5995 2.79470   1
   8   1   2 22.5375 3.99584   5
   8   1   2 15.1449 2.98903   4
   8   1   2 17.3228 2.73489   7
   8  -1  -2 26.9757 4.35948   1
   8  -1  -2 20.2936 1.10108   2
   8  -1  -2 18.7327 2.08768  10
   8  -1  -2 15.5754 2.14222   1
   8   1   2 22.0510 1.56216   6
   8   1   2 18.8333 1.85418  10
   8  -1  -2 20.4118 1.64015   6
   9  -1   2 26.1846 4.78141   4
   9  -1   2 23.7849 1.73430   6
   9   1  -2 28.9774 4.82755   4
   9  -1   2 28.1979 4.21924   7
   9  -1   2 26.1013 2.97509   1
   9   1  -2 31.7856 4.10040   7
   9   1  -2 25.1699 1.23681   2
   9   1  -2 23.0568 2.25984  10
   9  -1   2 25.9182 2.89903  10
   9   1  -2 24.7493 2.00928   6
  -9   1   2 22.9763 1.25696  15
   9   1  -2 27.1070 3.36976   1
  -9  -1  -2 27.7120 2.63123   3
  -9  -1  -2 25.5278 1.24570  15
   9  -1  -2 18.2691 5.13766   1
   9   1   2 24.1201 1.80257   6
  -9  -1   2 25.6301 1.22879  15
  -9   1  -2 23.7969 1.25764  15
   9   1   2 26.0612 3.25387   1
   9  -1  -2 23.6279 2.82828   1
   9   1   2 20.9636 3.43852   7
   9   1   2 32.5058 6.05692   5
   9   1   2 23.5924 2.36222  10
   9  -1  -2 23.1275 2.76956  10
   9   1   2 27.7645 4.53574   4
   9  -1  -2 25.9917 1.97083   6
   9  -1  -2 23.7756 1.33132   2
  10   1  -2 59.1916 5.68182   1
  10  -1   2 69.3242 5.66314   1
  10  -1   2 66.7688 7.77304   4
  10  -1   2 63.4645 4.82431  10
 -10  -1  -2 66.6617 2.98530  15
 -10   1   2 64.8354 2.98902  15
  10   1  -2 64.9868 2.96185   2
  10  -1   2 68.6965 6.69792   7
  10  -1   2 63.8481 3.67432   6
  10   1  -2 67.3106 4.02631   6
  10   1   2 66.4909 4.42389  10
  10   1   2 64.7885 3.74587   6
  10  -1  -2 62.4181 5.12108   1
  10   1   2 63.5089 5.92375   1
  10   1   2 65.5625 6.17447   7
  10  -1  -2 64.1186 3.06368   2
  10   1   2 72.9933 6.93800   4
 -10   1  -2 67.5766 3.00218  15
  10  -1  -2 65.2346 3.97673   6
 -10  -1   2 65.4953 2.95642  15
  11  -1   2 16.0040 1.50813   6
  11   1  -2 17.0188 0.94192   2
  11  -1   2 21.1816 4.18430   7
  11  -1   2 20.3604 2.79461  10
 -11   1   2 16.5709 0.99316  15
  11  -1   2 19.6349 3.02130   1
  11  -1   2 21.4611 4.57279   4
  11   1  -2 17.7047 1.87864   6
 -11  -1  -2 17.2461 0.97486  15
  11   1  -2 20.8763 3.49500   1
  11   1   2 18.9417 3.30655   1
 -11   1  -2 18.1573 0.99258  15
 -11  -1   2 17.2740 0.96245  15
  11   1   2 14.7467 3.86608   7
  11   1   2 22.5555 4.96062   4
  11  -1  -2 17.5574 1.81835   6
  11  -1  -2 13.9382 2.70021   1
  11   1   2 16.5132 2.71414  10
  11   1   2 16.9802 1.63211   6
  11  -1  -2 16.3803 1.07114   2
 -12   1   2 59.2790 2.82905  14
  12  -1   2 47.0943 9.24556   4
 -12   1   2 62.4872 2.89391  15
  12  -1   2 52.9861 5.57972   1
 -12  -1  -2 60.0334 2.78969  14
  12  -1   2 65.2958 5.78927  10
  12   1  -2 63.5651 4.14569   6
  12   1  -2 71.1945 6.78745   1
 -12  -1  -2 60.6294 2.87083  15
 -12  -1   2 60.9193 2.79162  14
  12  -1  -2 63.4270 4.17932   6
 -12  -1   2 64.8575 2.87272  15
 -12   1  -2 67.7128 2.91288  15
  12   1   2 60.3461 3.80176   6
  12   1   2 58.6092 6.26570   1
  12  -1  -2 60.3904 2.97695   2
  12   1   2 65.0483 5.32049  10
 -12   1  -2 64.6267 2.82830  14
  12  -1  -2 55.1770 5.76532   1
  12   1   2 57.6707 8.81198   4
  12   1   2 64.5358 8.24482   7
  13   1  -2 14.3438 3.50576   1
 -13  -1  -2 10.7885 0.63627  14
  13  -1   2 7.74164 2.63618   1
 -13   1   2 10.8681 0.68663  14
  13   1  -2 10.0964 1.52922   6
 -13   1   2 10.5208 0.72989  15
  13  -1   2 10.5948 0.87967   2
 -13  -1  -2 10.7450 0.73141  15
 -13  -1   2 8.62357 0.67757  15
 -13   1  -2 8.55932 0.70061  15
  13  -1  -2 7.90812 2.72069   1
  13   1   2 12.8498 3.58715   1
 -13   1  -2 8.63187 0.64404  14
 -13  -1   2 8.88944 0.61911  14
  13  -1  -2 10.0384 1.62375   6
 -14  -1  -2 14.2962 0.80637  14
 -14   1   2 12.1431 0.85508  12
 -14   1   2 13.6518 0.83571  14
 -14   1   2 12.3319 0.89040   9
  14   1  -2 13.9819 1.22311  13
 -14  -1  -2 13.3353 0.79466  12
 -14  -1  -2 13.1906 0.92075   9
  14  -1   2 13.9505 1.04002   2
 -14  -1  -2 14.6602 0.90673  15
  14  -1   2 13.1223 1.20685  13
 -14   1   2 13.5539 0.88495  15
 -14  -1   2 15.4304 0.82409  14
 -14  -1   2 12.5317 0.89489   9
  14  -1  -2 12.9561 2.00478   6
 -14   1  -2 13.5927 0.96190   9
  14  -1  -2 12.9222 0.95108   2
 -14  -1   2 14.6597 0.89448  15
 -14   1  -2 14.4934 0.90618  15
  14  -1  -2 12.1259 1.13444  13
 -14  -1   2 13.7106 0.82482  12
  14   1   2 14.7875 1.31730  13
 -14   1  -2 14.2743 0.82043  14
 -14   1  -2 13.8849 0.84039  12
  15  -1   2 97.6603 4.66315   2
 -15   1   2 101.703 4.52751  15
 -15  -1  -2 96.8054 4.39147  12
 -15  -1  -2 96.0636 4.55601   9
  15  -1   2 100.335 4.81981  13
 -15   1   2 93.3762 4.43577  12
  15   1  -2 100.062 4.75975  13
 -15   1   2 99.9483 4.42712  14
 -15  -1  -2 97.4307 4.39531  14
 -15   1   2 94.6001 4.52449   9
  15  -1  -2 98.7024 4.73739  13
 -15  -1   2 103.704 4.41274  14
 -15  -1   2 98.7303 4.41154  12
  15   1   2 100.336 4.85645  13
 -15   1  -2 98.7341 4.55376   9
 -15   1  -2 101.791 4.52643  15
 -15   1  -2 101.989 4.42872  12
 -15  -1   2 97.4846 4.53992   9
 -15  -1   2 103.125 4.52717  15
 -15   1  -2 103.949 4.42205  14
  16   1  -2 0.35486 0.49669  13
 -16  -1  -2 0.44375 0.23248  14
 -16  -1  -2 0.58046 0.21734  12
 -16   1   2 0.63669 0.29146  15
  16  -1   2 0.43763 0.55329  13
 -16   1   2 0.81467 0.26634  14
 -16   1   2 0.61686 0.27672  12
  16   1   2 0.80178 0.65204  13
 -16   1  -2 0.49051 0.27055  15
 -16   1  -2 0.53481 0.31426   9
  16  -1  -2 0.75779 0.50761  13
 -16   1  -2 0.49286 0.23208  12
 -16   1  -2 0.60267 0.23820  14
 -16  -1   2 0.72951 0.24907  14
 -16  -1   2 0.56338 0.24114  12
  17  -1   2 3.81132 0.71841  13
 -17  -1  -2 3.01259 0.36280  14
 -17   1   2 3.36902 0.41122  12
 -17   1   2 3.52687 0.51765   9
 -17   1   2 2.82176 0.43300  15
 -17   1   2 2.77399 0.38527  14
 -17   1  -2 2.48938 0.34310  14
 -17  -1   2 2.59643 0.37224  14
 -17   1  -2 2.67446 0.37305  12
  17  -1  -2 3.43928 0.66008  13
  17   1   2 2.74939 0.66388  13
 -17   1  -2 3.39473 0.52086   9
 -17  -1   2 2.69903 0.36194  12
 -18   1   2 0.68715 0.25095  15
  18  -1   2 0.57733 0.50129  13
 -18  -1  -2 0.54493 0.21350  14
 -18  -1  -2 0.59623 0.20051  12
 -18   1   2 0.81155 0.23087  12
 -18   1   2 0.60242 0.22106  14
 -18   1   2 1.00253 0.32204   9
 -18  -1   2 0.71293 0.24200  14
 -18   1  -2 1.06543 0.32853   9
  18   1   2 0.86023 0.46253  13
 -18   1  -2 0.79959 0.21262  14
 -18  -1   2 0.88920 0.22407  12
  18  -1  -2 0.84159 0.41632  13
 -18   1  -2 0.72432 0.20486  12
 -19  -1  -2 0.92722 0.17806  12
  19  -1   2 0.51034 0.43387  13
 -19  -1  -2 0.54944 0.18489  14
 -19   1   2 0.55650 0.19003  14
 -19   1   2 0.87931 0.20134  12
 -19  -1   2 0.87375 0.22339  14
 -19   1  -2 0.43490 0.17229  14
 -19   1  -2 0.92109 0.18106  12
 -19  -1   2 0.69433 0.19301  12
 -20   1   2 5.72013 0.35857  12
 -20   1   2 5.09324 0.36358  14
 -20  -1  -2 5.35187 0.31438  12
 -20  -1   2 5.93981 0.36066  12
 -20   1  -2 5.27023 0.31598  12
 -20  -1   2 4.73513 0.35671  14
   0   2  -2 163.801 7.67789   4
   0   2  -2 173.609 9.44993   1
   0  -2   2 164.607 9.16266   5
   0  -2  -2 166.847 8.15770   5
   0   2  -2 163.472 7.70115   7
   0  -2  -2 152.234 7.01303   2
   0  -2   2 178.544 7.75257  10
   0   2   2 153.249 7.54396   4
   0  -2  -2 172.484 7.42783  10
   0   2   2 160.474 7.54493   7
   1   2  -2 6490.58 257.506   1
   1   2  -2 5947.86 255.567   7
  -1   2   2 5728.62 255.419   7
   1   2  -2 5863.94 255.559   4
  -1  -2  -2 6250.66 255.275  10
   1  -2   2 6420.49 255.629  10
   1  -2   2 5986.62 257.238   5
  -1   2   2 5612.40 255.401   4
  -1  -2   2 6454.90 255.463  10
   1  -2  -2 6368.93 255.347  10
   1   2   2 5764.03 255.505   7
   1  -2  -2 6216.28 255.379   6
   1   2   2 5633.84 255.517   4
   1   2   2 5929.72 256.967   1
  -1   2  -2 5922.36 255.700   7
  -1  -2   2 6005.17 256.732   5
  -1   2  -2 6306.14 257.745   1
  -1   2  -2 5952.98 255.627   4
   2   2  -2 50.6650 4.05186   1
   2  -2   2 50.7695 3.16608  10
   2   2  -2 50.2734 2.79110   4
   2  -2   2 58.1844 4.94676   5
  -2   2   2 50.2325 2.69284   4
   2   2  -2 48.3647 2.75671   7
  -2  -2  -2 46.1583 2.10772   2
  -2   2   2 48.5512 2.73180   7
   2   2   2 45.6944 2.81964   4
   2  -2  -2 43.2938 2.73689  10
   2  -2  -2 47.9068 2.56957   6
  -2   2  -2 50.7409 2.88495   4
  -2  -2   2 52.9199 3.93745   5
   2  -2  -2 46.9545 3.79780   1
  -2  -2   2 46.5753 2.73025  10
   2  -2  -2 47.6932 2.16074   2
   2   2   2 44.0690 3.65626   1
   2   2   2 43.9976 2.77804   7
  -2   2  -2 46.7551 3.03468   7
  -3   2   2 16.8549 1.37075   4
   3   2  -2 17.2134 1.49939   7
  -3   2   2 16.0338 1.54090   7
   3   2  -2 17.3374 2.39491   1
   3  -2   2 17.7169 2.03751  10
   3   2  -2 17.5634 1.53463   4
   3  -2   2 18.2870 3.48514   5
   3  -2  -2 17.6494 1.28276   6
   3  -2  -2 17.1559 1.64597  10
   3   2   2 17.5913 1.67967   4
  -3   2  -2 16.8532 1.50973   4
  -3   2  -2 16.5970 2.74755   1
  -3   2  -2 15.7787 1.76851   7
   3  -2  -2 17.7531 0.91022   2
   3   2   2 18.4015 1.68364   7
  -3  -2   2 15.7939 1.45967  10
  -3  -2   2 16.3608 2.30577   5
   3  -2  -2 19.3946 2.61030   1
   4  -2   2 257.802 14.1592   5
   4   2  -2 253.549 11.8033   7
   4  -2   2 272.525 11.9635  10
   4  -2   2 260.219 11.2444   6
   4   2  -2 253.335 11.8451   4
  -4   2   2 252.298 11.5704   4
   4   2  -2 260.903 11.4645   6
   4   2  -2 265.808 13.3108   1
  -4   2   2 259.550 11.8201   7
   4   2   2 243.881 11.9448   5
  -4   2  -2 276.346 13.7549   1
   4   2   2 249.957 12.0345   7
   4   2   2 257.310 11.1274  10
   4  -2  -2 256.679 13.5234   1
   4  -2  -2 260.258 11.6093  10
   4  -2  -2 258.865 11.4582   6
  -4  -2   2 243.353 12.2465   5
   4   2   2 239.108 12.0619   4
   4   2   2 250.457 13.1393   1
   4  -2  -2 245.784 10.9424   2
   5  -2   2 10.7835 1.87605  10
   5  -2   2 12.1718 0.95631   6
   5   2  -2 9.81929 1.60639   4
   5   2  -2 13.3224 0.95141  10
   5   2  -2 13.6386 1.21493   6
   5   2  -2 11.2244 1.57825   7
   5  -2   2 12.7869 3.06290   5
   5  -2   2 15.0615 1.68080   1
   5   2   2 9.28302 1.73600   7
   5  -2  -2 12.2716 1.30847   1
   5   2   2 14.9233 1.92154   5
   5   2   2 11.1296 1.11337  10
   5  -2  -2 10.6296 2.45415   1
   5  -2  -2 12.1749 0.76663   2
   5   2   2 9.95541 1.77952   4
   5   2   2 9.58323 2.03165   1
   5  -2  -2 11.7204 1.13234   6
   5  -2  -2 10.5274 1.80985  10
   6  -2   2 27.0205 4.76876   5
   6  -2   2 25.9317 2.78731  10
   6   2  -2 29.1179 2.65080   4
   6   2  -2 25.2221 1.59334  10
   6   2  -2 30.0459 2.62175   7
   6  -2   2 25.2733 1.61135   6
   6  -2   2 27.2983 2.36430   1
   6   2  -2 26.3136 1.83669   6
   6   2  -2 27.2742 3.23622   1
   6   2   2 24.6605 1.74383  10
   6   2   2 23.2213 2.69179   5
   6  -2  -2 22.1745 3.76298   1
   6   2   2 22.9584 2.69293   4
   6  -2  -2 25.2021 1.79868   6
   6   2   2 22.3184 2.94116   1
   6   2   2 23.6471 1.70011   6
   6  -2  -2 26.0299 2.09180   1
   6  -2  -2 23.0222 1.29770   2
   6   2   2 23.9400 2.68507   7
   6  -2  -2 22.0759 2.37005  10
   7  -2   2 5.49754 1.21953   1
   7   2  -2 4.08036 1.40960   4
   7   2  -2 3.19681 1.44153   1
   7   2  -2 5.13613 0.94010  10
   7  -2   2 3.95893 0.67572   6
   7  -2   2 5.70975 1.79074  10
   7   2  -2 3.70482 1.35173   7
   7   2  -2 4.09186 0.80994   6
   7  -2   2 3.93016 3.22800   5
   7   2   2 3.95472 1.31694   4
   7  -2  -2 1.35737 2.74639   1
   7  -2  -2 4.16123 0.73535   6
   7   2   2 4.77309 1.01404  10
   7  -2  -2 3.54071 0.48068   2
   7   2   2 4.62540 0.73923   6
   7   2   2 2.74900 1.21964   7
   7   2   2 5.56820 1.70329   5
   7   2   2 1.94908 1.42315   1
   7  -2  -2 3.11428 1.51772  10
   7  -2  -2 3.89279 0.97393   1
   8  -2   2 21.1982 5.02056   5
   8   2  -2 18.1431 3.04428   1
   8   2  -2 18.7328 1.77228   6
   8   2  -2 27.0022 3.26884   4
   8   2  -2 26.3295 3.10775   7
   8  -2   2 22.0290 2.82862  10
   8  -2   2 22.3882 2.41415   1
   8  -2   2 20.7682 1.55759   6
   8   2   2 18.3159 3.14098   4
   8  -2  -2 21.0041 2.19007   1
   8  -2  -2 20.5341 1.73244   6
   8   2   2 27.4251 3.55555   1
   8  -2  -2 12.4085 4.49092   1
   8   2   2 24.0705 1.76663   6
   8  -2  -2 23.1531 2.66443  10
   8   2   2 23.6730 3.69811   5
   8   2   2 22.8930 1.94858  10
   8  -2  -2 22.4571 1.23706   2
   9   2  -2 51.3944 5.18364   1
   9   2  -2 45.0599 3.01803  10
  -9   2   2 41.2554 2.14206  15
   9  -2   2 46.4081 2.77714   6
   9  -2   2 46.7804 3.89413   1
   9   2  -2 49.6746 5.46185   4
   9  -2   2 45.4412 3.79937  10
   9   2  -2 48.8174 3.14171   6
  -9  -2  -2 44.5043 2.11020  15
   9   2  -2 45.0294 4.63302   7
   9  -2  -2 47.3742 3.73337   1
   9  -2  -2 44.2227 2.99064   6
   9  -2  -2 42.4155 2.22377   2
  -9  -2   2 45.2657 2.09136  15
   9   2   2 49.3880 4.94261   1
   9   2   2 45.2905 3.15449  10
   9   2   2 51.1991 4.91691   7
  -9   2  -2 42.4413 2.12822  15
   9   2   2 49.7775 5.17061   4
   9   2   2 45.0849 2.91697   6
   9   2   2 37.0750 5.73119   5
  10  -2   2 11.6998 2.55434  10
  10  -2   2 11.6789 1.27065   6
 -10  -2  -2 13.1372 0.77956  15
 -10   2   2 13.5884 0.85359  15
  10  -2   2 14.1472 1.98143   1
  10   2  -2 13.0378 1.48986   6
  10   2  -2 11.9565 3.05728   1
  10   2   2 8.86472 2.67679   7
 -10   2  -2 12.4016 0.81207  15
  10  -2  -2 15.4724 1.61223   6
  10   2   2 14.0927 3.92354   4
  10   2   2 12.3011 1.95897  10
 -10  -2   2 12.3137 0.75887  15
  10   2   2 14.9528 1.49099   6
  10   2   2 19.1893 3.89269   1
  10  -2  -2 13.1652 0.91170   2
  11  -2   2 255.393 13.7240  10
  11  -2   2 260.001 14.5328   1
  11   2  -2 285.480 16.6026   1
  11   2  -2 261.542 12.5614   6
 -11  -2  -2 255.501 11.1299  15
 -11  -2  -2 256.591 11.0450  14
 -11   2   2 261.670 11.1594  15
  11   2   2 260.703 16.3411   1
  11   2   2 260.207 12.8263  10
  11  -2  -2 252.642 12.4945   6
 -11  -2   2 259.340 11.1056  15
 -11  -2   2 253.870 11.0862  14
 -11   2  -2 258.876 11.1557  15
  11  -2  -2 253.029 11.2578   2
 -11   2  -2 244.131 11.0795  14
  11   2   2 260.115 12.3104   6
  11   2   2 260.442 16.7070   4
  11   2   2 255.134 15.7611   7
 -12   2   2 3.29010 0.44054  14
  12   2  -2 2.75993 2.16785   1
 -12   2   2 2.90843 0.46267  15
 -12  -2  -2 3.45227 0.35459  14
  12  -2   2 1.16870 1.30422   1
  12   2  -2 2.09023 0.93719   6
  12   2   2 3.79829 2.00228  10
  12   2   2 2.84157 1.58920   1
 -12   2  -2 2.60229 0.40814  15
  12  -2  -2 2.80857 0.53012   2
  12   2   2 1.15059 0.78004   6
  12  -2  -2 2.00268 0.83863   6
  12   2   2 1.35957 3.50323   7
 -12  -2   2 2.61065 0.38428  15
  12  -2  -2 1.82625 1.50929   1
 -12   2  -2 2.59307 0.37428  14
 -12  -2   2 2.53725 0.32273  14
  12   2   2 1.33937 4.60720   4
  13   2  -2 164.608 12.8003   1
  13  -2   2 149.293 11.4211   1
 -13   2   2 186.612 10.7974   7
 -13   2   2 184.583 9.91039   4
 -13   2   2 164.857 7.40969  14
 -13   2   2 172.449 7.50008  15
  13  -2   2 166.639 7.68211   2
  13   2  -2 173.340 9.19280   6
 -13  -2  -2 172.489 7.36203  14
  13  -2  -2 168.370 9.08562   6
  13  -2  -2 163.057 7.58056   2
 -13  -2   2 172.472 7.36198  14
 -13   2  -2 165.438 7.47001  15
 -13   2  -2 162.470 7.38609  14
  13  -2  -2 169.029 11.1830   1
 -13  -2   2 176.799 7.47020  15
  13   2   2 181.183 13.4525   1
  14  -2   2 11.8548 0.98498   2
 -14   2   2 13.9292 2.46073   4
 -14   2   2 12.1194 0.77320  14
  14   2  -2 9.84859 1.03604  13
 -14   2   2 11.7723 0.81581  12
  14  -2   2 11.2670 1.12298  13
 -14  -2  -2 10.5307 0.68069  14
  14   2  -2 10.0122 1.81108   6
 -14   2   2 15.5625 3.74278   7
 -14   2   2 11.6853 0.80787  15
 -14  -2  -2 11.7023 0.67547  12
  14  -2  -2 10.6257 1.05541  13
 -14   2  -2 9.31607 0.70157  14
 -14   2  -2 10.6780 0.90245   9
 -14   2  -2 9.81233 0.73127  12
  14  -2  -2 12.5555 2.10113   6
  14   2   2 10.3245 1.18441  13
 -14  -2   2 9.29030 0.66350  12
 -14   2  -2 10.2533 0.78138  15
 -15  -2  -2 2.17186 0.34175  14
 -15   2   2 1.47447 0.33538  14
 -15   2   2 1.26622 0.35531  15
 -15   2   2 1.54406 0.39265  12
  15  -2   2 1.38797 0.39019   2
 -15   2   2 1.59217 0.41280   9
  15  -2   2 2.40597 0.71366  13
 -15   2  -2 1.45349 0.39850   9
 -15   2  -2 1.36354 0.33954  15
 -15   2  -2 1.32234 0.30489  14
 -15  -2   2 2.17061 0.33502  12
  15  -2  -2 1.45805 0.39163   2
 -15  -2   2 1.69886 0.30356  14
 -15   2  -2 1.22748 0.30665  12
  15   2   2 1.52592 0.66180  13
  15  -2  -2 1.42303 0.56569  13
 -16   2   2 9.72576 0.68660  12
 -16   2   2 8.68495 0.69746  15
  16  -2   2 8.23581 1.11188  13
 -16   2   2 8.64703 0.63955  14
 -16  -2  -2 8.45634 0.61663  14
  16   2   2 9.30243 1.03518  13
  16  -2  -2 8.67555 1.01968  13
 -16   2  -2 9.64119 0.79140   9
 -16   2  -2 8.27392 0.62760  12
 -16  -2   2 7.52881 0.57632  12
 -17   2   2 3.03235 0.43892  15
  17  -2   2 3.26578 0.68953  13
 -17   2   2 3.26002 0.43860  12
 -17  -2  -2 2.65431 0.35075  12
 -17   2   2 2.94469 0.37347  14
 -17   2   2 2.84430 0.47827   9
 -17   2  -2 2.74407 0.34824  14
 -17   2  -2 2.53951 0.40779  15
 -17   2  -2 2.76075 0.49018   9
  17  -2  -2 3.19725 0.64089  13
 -17  -2   2 3.22281 0.37313  12
 -17  -2   2 2.96803 0.38237  14
 -17   2  -2 2.86219 0.38704  12
 -18  -2  -2 5.94671 0.42203  12
  18  -2   2 7.06699 0.90088  13
 -18   2   2 5.54966 0.45823  12
 -18   2   2 4.92759 0.44521  14
 -18   2  -2 5.72595 0.42635  14
  18  -2  -2 5.73245 0.70826  13
 -18  -2   2 6.29143 0.50002  14
 -19  -2  -2 2.82586 0.30405  14
  19  -2   2 3.70086 0.58973  13
 -19  -2  -2 3.21322 0.28731  12
 -19   2   2 3.32163 0.31839  14
 -19   2   2 3.36253 0.33789  12
 -19   2  -2 3.23680 0.29939  14
 -19   2  -2 3.60872 0.29743  12
 -19  -2   2 3.44204 0.33928  14
 -19   2  -2 3.43614 0.42588   9
 -19  -2   2 3.60553 0.32511  12
 -20   2   2 5.93643 0.34954  12
 -20   2   2 4.50479 0.33925  14
 -20  -2   2 5.15774 0.34300  12
 -20   2  -2 5.05103 0.30208  12
   0  -3  -2 -0.7425 1.01019   5
   0   3   2 0.13394 0.48510   4
   0   3  -2 1.02516 0.59237   7
   0   3   2 -0.0877 0.49537   7
   0  -3  -2 0.03498 0.15418   2
   0  -3   2 0.96313 1.18640  10
   0  -3  -2 -0.1316 0.88096  10
   0   3  -2 -0.5526 1.30877   1
   0   3  -2 0.65114 0.55043   4
   1   3  -2 17.2233 1.65592   4
  -1  -3  -2 17.9137 0.86960   2
   1   3  -2 19.0017 3.16790   1
  -1   3   2 16.6840 1.59973   7
   1  -3   2 17.9538 3.18004   5
   1   3  -2 16.7637 1.65544   7
  -1   3   2 17.2232 1.59616   4
   1  -3   2 19.4132 2.19097  10
  -1  -3  -2 18.8490 1.62743  10
   1  -3  -2 17.2212 0.90667   2
   1   3   2 20.1164 1.71716   7
   1  -3  -2 20.7496 1.78393  10
  -1   3  -2 19.2541 1.79270   7
  -1  -3   2 17.5822 1.89421  10
   1  -3  -2 16.0219 2.71129   5
  -1   3  -2 15.4171 3.04758   1
   1   3   2 18.2430 1.67452   4
  -1   3  -2 18.9293 1.70096   4
   1   3   2 15.8636 2.77125   1
  -1  -3   2 13.7585 2.68528   5
   2   3  -2 58.3929 3.47635   4
  -2   3   2 56.1266 3.37462   7
  -2  -3  -2 60.4321 3.21391  10
  -2  -3  -2 55.6392 2.50989   2
   2   3  -2 55.2501 3.40610   7
   2  -3   2 61.3082 5.78804   5
  -2   3   2 56.1817 3.32523   4
   2   3  -2 58.5270 5.22735   1
   2  -3   2 59.7861 3.73168  10
   2   3   2 55.6473 3.45534   7
  -2   3  -2 55.4203 3.50854   4
   2  -3  -2 56.7511 2.57882   2
   2  -3  -2 58.0034 3.38584  10
  -2   3  -2 54.4471 3.59048   7
   2   3   2 55.8082 3.49847   4
   2   3   2 57.6444 4.76593   1
  -2   3  -2 60.2612 5.42911   1
  -2  -3   2 50.0273 4.53738   5
   2  -3  -2 60.5416 3.19437   6
  -2  -3   2 61.3966 3.38471  10
   3   3  -2 24.3211 3.51770   1
   3   3  -2 25.5930 2.11631   4
   3  -3   2 25.3575 2.55398  10
   3  -3   2 23.9727 4.72384   5
  -3   3   2 23.5889 1.96396   4
   3   3  -2 26.1951 2.11953   7
  -3  -3  -2 24.3281 1.15130   2
  -3   3   2 23.8572 2.04656   7
  -3  -3   2 23.5172 1.92781  10
   3  -3  -2 23.4748 1.23630   2
   3  -3  -2 23.6061 2.20464  10
  -3   3  -2 26.9974 2.18466   4
   3   3   2 22.2552 3.10077   1
  -3   3  -2 26.5929 2.38105   7
  -3  -3   2 24.9594 3.30063   5
  -3   3  -2 29.5653 3.83050   1
   3   3   2 24.1098 2.18047   7
   3  -3  -2 26.1568 1.80523   6
   3   3   2 23.6891 2.19222   4
   4   3  -2 4.81963 1.08669   7
   4   3  -2 5.61728 2.07039   1
   4   3  -2 6.66940 1.28049   4
  -4   3   2 7.14963 1.16100   4
   4  -3   2 8.83607 1.92709  10
  -4   3  -2 6.25075 2.53904   1
  -4  -3   2 6.50532 1.93297   5
  -4  -3   2 6.61266 1.29856  10
   4   3   2 4.43924 1.10405   7
   4  -3  -2 4.87388 0.52016   2
  -4   3  -2 4.71629 1.08160   4
   4  -3  -2 4.99640 0.84351   6
   4   3   2 4.71445 1.81772   1
   4  -3  -2 6.58411 1.57500  10
  -4   3  -2 4.18812 1.25049   7
   4   3   2 5.09820 1.17706   4
   5   3  -2 79.2656 4.81183   7
   5   3  -2 77.1590 6.40952   1
   5   3  -2 73.3011 4.69999   5
  -5   3   2 82.3070 4.61476   4
  -5   3   2 82.2588 4.82888   7
   5  -3   2 80.2614 5.05883  10
   5  -3   2 73.4840 7.33995   5
   5   3  -2 79.5783 4.87629   4
  -5   3  -2 79.5284 4.77402   4
   5  -3  -2 83.4376 4.65987  10
   5   3   2 82.5646 5.23077   4
   5   3   2 84.6791 6.37103   1
   5  -3  -2 82.0171 4.32213   6
  -5   3  -2 76.7773 6.43514   1
   5   3   2 80.2744 5.08953   7
   5   3   2 85.9024 3.94159  10
   5  -3  -2 82.4410 7.00537   1
   5   3   2 87.9084 5.00189   5
  -5   3  -2 77.4952 5.06381   7
   6   3  -2 70.1595 3.32946  10
   6   3  -2 67.7571 4.43779   7
  -6   3   2 65.8275 4.06668   4
   6   3  -2 70.5111 3.83672   6
   6   3  -2 68.6075 5.94559   1
   6  -3   2 73.3678 4.67869  10
   6  -3   2 63.9779 3.52385   6
   6   3  -2 66.9143 4.48966   4
   6   3  -2 72.6206 4.97360   5
  -6   3   2 63.4861 4.29397   7
   6  -3   2 64.4495 4.38971   1
   6  -3  -2 68.3667 3.78778   6
   6  -3  -2 65.9333 3.07382   2
   6   3   2 61.6969 5.69091   1
   6   3   2 63.2274 4.67735   5
  -6   3  -2 67.0424 4.74156   7
   6  -3  -2 64.8399 4.16990  10
   6   3   2 69.5866 3.46737  10
   6   3   2 57.5431 4.45944   7
  -6   3  -2 68.1402 4.32900   4
   6  -3  -2 66.1951 4.10563   1
   6   3   2 58.6755 4.54689   4
   7  -3   2 11.2874 1.08256   6
   7  -3   2 9.94459 1.65690   1
   7   3  -2 11.7937 2.96769   1
   7   3  -2 9.48051 1.26540   6
   7   3  -2 8.80030 1.75249   7
   7   3  -2 11.9153 2.17903   4
   7  -3   2 11.2637 2.40261  10
   7   3  -2 11.3063 1.18618  10
  -7   3   2 11.5063 1.77456   7
   7  -3  -2 11.2024 1.23613   6
   7  -3  -2 11.2332 0.79903   2
   7   3   2 11.4389 2.36131   4
  -7   3  -2 11.1681 1.65935   4
   7   3   2 8.56404 1.20245  10
  -7   3  -2 12.1981 2.10588   7
   7   3   2 9.92248 1.99798   7
   7  -3  -2 4.65494 3.55668   1
   7   3   2 10.2193 2.27377   5
   7  -3  -2 10.1339 1.47837   1
   7   3   2 6.86712 2.22999   1
   8   3  -2 539.223 24.8927   4
  -8   3   2 472.918 21.9478  15
   8   3  -2 526.104 22.5692  10
   8   3  -2 527.862 23.0919   6
   8  -3   2 519.292 23.9136  10
   8  -3   2 521.471 24.2778   1
   8  -3   2 504.809 22.6875   6
   8   3  -2 526.988 24.4933   7
  -8   3   2 525.551 23.5886   4
  -8   3   2 523.199 23.9972   7
   8   3  -2 512.051 26.5457   1
  -8   3  -2 513.749 23.7441   4
  -8   3  -2 475.914 21.9084  15
   8   3   2 533.390 25.2464   5
   8  -3  -2 503.604 23.4133  10
   8   3   2 530.120 22.9774   6
   8   3   2 517.551 22.6750  10
   8   3   2 527.042 24.8695   7
   8  -3  -2 497.127 22.9835   6
   8  -3  -2 533.253 23.7139   1
  -8   3  -2 502.326 24.3891   7
   8   3   2 533.473 25.2456   4
   8  -3  -2 481.407 21.9972   2
   8   3   2 511.002 26.7025   1
   9  -3   2 55.1119 4.69423  10
  -9   3   2 54.6082 2.67602  15
  -9   3   2 58.5660 4.49984   7
   9   3  -2 59.3585 5.38599   7
   9   3  -2 61.2782 5.68600   4
   9   3  -2 53.2281 3.61845   6
   9  -3   2 55.2741 4.59515   1
   9   3  -2 54.6420 3.46841  10
  -9   3   2 56.1060 4.09075   4
   9   3  -2 56.6518 6.08546   1
   9  -3   2 51.1523 3.29701   6
   9   3   2 51.4272 5.50429   4
   9  -3  -2 57.6986 2.75115   2
  -9   3  -2 60.4820 4.92487   7
   9  -3  -2 53.7168 3.59557   6
  -9   3  -2 57.2172 4.23860   4
   9   3   2 61.4722 3.64062   6
   9   3   2 59.8655 5.42156   7
  -9   3  -2 52.5821 2.63939  15
   9   3   2 64.1724 3.68895  10
  10   3  -2 166.155 11.9384   1
  10  -3   2 158.783 9.39591  10
  10  -3   2 142.334 7.74508   6
 -10   3   2 161.259 8.93448   4
 -10   3   2 163.749 7.01001  15
  10   3  -2 162.202 8.43668   6
  10  -3   2 164.357 9.84645   1
 -10   3   2 164.098 9.44150   7
  10   3   2 165.249 8.26827  10
  10  -3  -2 152.835 8.21093   6
  10   3   2 167.137 11.3905   4
  10   3   2 169.309 8.23653   6
 -10   3  -2 159.249 6.98071  15
  10  -3  -2 148.864 9.05208   1
  10  -3  -2 149.145 7.06784   2
 -10   3  -2 163.920 9.92027   7
 -10   3  -2 158.098 9.07303   4
  10   3   2 152.046 10.6457   7
  10   3   2 153.490 11.7554   1
 -11   3   2 0.67346 0.87680   4
  11   3  -2 1.01587 1.40952   1
  11  -3   2 -0.0205 2.19462  10
 -11  -3  -2 0.30397 0.18056  14
 -11   3   2 0.77794 0.31482  14
 -11   3   2 0.32127 0.29680  15
  11   3   2 1.94188 1.91830   1
  11  -3  -2 1.63660 0.97216   1
  11  -3  -2 -0.4032 0.59561   6
 -11   3  -2 0.22983 0.23054  14
  11   3   2 0.92040 1.22792  10
 -11   3  -2 -1.2152 0.85415   4
 -11  -3   2 0.21333 0.17123  14
 -11   3  -2 0.52993 0.27269  15
  11   3   2 0.26182 2.21586   7
  11  -3  -2 0.29079 0.32035   2
 -12   3   2 11.7104 0.85963  15
  12   3  -2 12.6943 3.86134   1
 -12   3   2 11.6768 2.43294   7
  12   3  -2 13.6893 1.84684   6
  12  -3   2 13.3657 1.08130   2
 -12  -3  -2 11.9264 0.72945  14
 -12   3   2 14.5441 2.29598   4
 -12   3   2 11.5837 0.84816  14
  12  -3   2 13.7535 2.57580   1
  12  -3  -2 10.7601 1.66797   6
  12   3   2 10.9051 1.53553   6
  12  -3  -2 13.4562 1.00077   2
  12   3   2 18.8246 5.31332   4
 -12   3  -2 11.8402 0.83854  15
 -12   3  -2 12.9411 2.44104   4
  12   3   2 11.3468 3.49526   1
 -12  -3   2 11.8851 0.71549  14
 -12   3  -2 15.3453 3.33183   7
  12   3   2 12.9782 4.28230   7
  12   3   2 15.1116 2.81183  10
  12  -3  -2 8.60278 2.57360   1
 -12   3  -2 11.4802 0.77707  14
 -13   3   2 54.0871 2.49842  15
  13  -3   2 52.8613 2.69521  13
  13   3  -2 46.6701 3.75680   6
 -13  -3  -2 51.9748 2.31342  12
 -13   3   2 51.1081 2.41337  14
  13  -3   2 50.2190 2.68110   2
 -13   3   2 62.2376 5.72081   7
 -13  -3  -2 52.4203 2.34477  14
 -13   3   2 59.8950 4.57981   4
  13   3  -2 54.0316 7.18524   1
 -13   3  -2 51.0926 2.46977  15
  13   3   2 48.2254 2.73980  13
 -13   3  -2 50.5832 2.38126  14
 -13  -3   2 45.0969 2.30877  12
 -13   3  -2 45.2474 2.39703  12
  13  -3  -2 50.3442 2.65498  13
  13  -3  -2 46.7898 3.76048   6
 -13   3  -2 58.2805 4.70290   4
  13  -3  -2 50.3215 2.59572   2
 -13   3  -2 44.6675 2.49618   9
 -13  -3   2 49.0616 2.32585  14
  13   3   2 52.6960 4.08765   6
  13   3   2 52.8315 7.49577   1
 -14   3   2 0.25902 0.27718  14
 -14   3   2 0.33047 0.28281  15
 -14  -3  -2 0.41313 0.19179  12
 -14  -3  -2 0.21691 0.22373  14
  14  -3   2 0.72700 0.41282   2
  14  -3   2 -0.3705 0.44381  13
 -14   3   2 0.68714 0.39463   9
 -14   3   2 0.49880 0.33588  12
 -14  -3   2 0.12075 0.20542  14
  14  -3  -2 0.23023 0.46264  13
 -14   3  -2 0.42538 0.25217  14
 -14   3  -2 0.10094 0.23454  15
 -14   3  -2 0.49560 0.38387   9
 -14  -3   2 0.34666 0.19091  12
  14   3   2 -0.3356 0.41076  13
 -14   3  -2 0.83548 0.31878  12
  14  -3  -2 0.57348 0.35364   2
 -15   3   2 3.93499 0.52407  12
 -15  -3  -2 3.41918 0.38727  12
 -15   3   2 3.67852 0.48690  15
  15  -3   2 3.66506 0.60937   2
 -15   3   2 3.74204 0.61404   9
 -15   3   2 3.55763 0.46260  14
  15  -3   2 3.46842 0.69139  13
 -15  -3   2 3.22944 0.37952  12
 -15   3  -2 3.14692 0.42670  14
 -15   3  -2 3.74108 0.57967   9
  15  -3  -2 3.72515 0.70651  13
 -15   3  -2 3.41649 0.45219  12
  15  -3  -2 3.20452 0.57507   2
 -15   3  -2 3.26391 0.46094  15
 -15  -3   2 3.05695 0.40148  14
 -16   3   2 4.62529 0.59602   9
 -16   3   2 4.78263 0.54460  12
 -16  -3  -2 4.47320 0.42546  12
 -16   3   2 4.33960 0.50244  15
  16  -3   2 4.88223 0.82287  13
 -16  -3  -2 4.71252 0.43998  14
 -16   3   2 5.20002 0.48602  14
 -16   3  -2 4.68065 0.61574   9
  16  -3  -2 5.70516 0.75952  13
 -16   3  -2 5.67065 0.53134  15
 -16  -3   2 4.73462 0.46990  14
 -16   3  -2 5.68156 0.47059  14
 -16   3  -2 5.10660 0.49750  12
 -16  -3   2 4.16354 0.42282  12
 -17  -3  -2 7.22314 0.49536  12
 -17   3   2 6.91082 0.66513   9
 -17   3   2 6.78551 0.58409  15
 -17   3   2 7.23812 0.57808  12
 -17   3   2 7.46452 0.54181  14
 -17  -3  -2 6.78291 0.49850  14
  17  -3   2 7.21578 0.95830  13
 -17  -3   2 6.97147 0.51182  12
 -17   3  -2 7.17272 0.50312  14
  17  -3  -2 6.64920 0.83207  13
 -17   3  -2 6.80487 0.65839   9
 -17   3  -2 7.26284 0.52890  12
 -17   3  -2 6.13171 0.55577  15
 -18  -3  -2 1.89409 0.28005  12
 -18   3   2 1.99421 0.36384   9
 -18   3   2 2.03321 0.31051  12
  18  -3   2 2.27284 0.58673  13
 -18  -3  -2 1.90160 0.28851  14
 -18   3   2 1.98277 0.29624  14
 -18   3   2 1.70447 0.32171  15
  18  -3  -2 2.08287 0.43914  13
 -18   3  -2 2.09626 0.27996  14
 -18   3  -2 1.58604 0.28232  15
 -18  -3   2 2.08165 0.30737  12
 -18  -3   2 2.32689 0.32871  14
 -18   3  -2 2.51780 0.44438   9
 -18   3  -2 1.97060 0.30575  12
  19  -3   2 0.33358 0.38179  13
 -19   3   2 0.38562 0.22486   9
 -19  -3  -2 0.26987 0.14073  12
 -19   3   2 0.15286 0.15746  12
 -19   3  -2 0.38448 0.13651  12
 -19  -3   2 0.44047 0.17804  14
 -19   3  -2 0.37559 0.13959  14
 -19  -3   2 0.56418 0.18398  12
 -19   3  -2 0.46389 0.23921   9
 -20   3   2 10.2499 0.59681  14
 -20   3   2 11.4475 0.56617  12
 -20   3  -2 11.2451 0.51919  12
 -20  -3   2 11.6673 0.56035  12
   0  -4  -2 114.915 5.60156  10
   0   4   2 104.115 5.72934   4
   0  -4   2 119.988 5.99142  10
   0  -4  -2 114.010 6.90108   5
   0   4   2 104.191 5.69047   7
   0   4  -2 110.514 8.66177   1
   0  -4   2 107.597 7.84485   5
   0   4  -2 105.200 5.86109   4
   0  -4  -2 95.4774 4.62462   2
   0   4   2 97.5109 8.07258   1
   0   4  -2 103.095 5.81632   7
  -1  -4  -2 349.143 15.5597   2
  -1  -4  -2 379.957 16.4019  10
   1   4  -2 367.020 16.8558   7
   1  -4   2 364.560 19.3338   5
   1   4  -2 368.730 16.9261   4
  -1   4   2 354.711 20.1278   1
  -1   4   2 363.697 16.7820   4
   1   4  -2 350.519 19.9780   1
  -1   4   2 370.481 16.8116   7
   1  -4   2 383.544 16.9003  10
  -1  -4  -2 374.833 17.8215   5
  -1  -4   2 341.564 15.5379   2
   1   4   2 358.718 19.9310   1
  -1  -4   2 388.328 16.7150  10
  -1   4  -2 363.353 16.9346   4
   1   4   2 370.828 16.8751   4
  -1  -4   2 364.406 18.7011   5
   1  -4  -2 387.193 16.5237  10
   1  -4  -2 353.239 15.5964   2
  -1   4  -2 368.462 16.9783   7
   1   4   2 376.339 16.8644   7
  -1   4  -2 357.365 20.1897   1
   1  -4  -2 366.085 18.0453   5
   2  -4   2 5.08903 1.92404  10
  -2  -4  -2 6.15599 1.29813  10
  -2   4   2 5.14501 1.13724   4
   2   4  -2 5.45783 1.19152   4
   2   4  -2 8.03647 2.71005   1
  -2  -4  -2 5.69639 1.78870   5
  -2  -4  -2 6.82361 0.45093   2
  -2   4  -2 3.48553 2.47533   1
   2   4   2 6.96036 1.33324   4
   2   4   2 5.72742 2.21685   1
   2  -4  -2 6.14999 2.37332   5
   2  -4  -2 5.02946 1.45091  10
  -2  -4   2 6.98727 1.55158  10
  -2  -4   2 7.81596 2.31882   5
   2  -4  -2 6.73233 0.54230   2
   2   4   2 7.51193 1.35746   7
   3   4  -2 56.5828 3.57235   7
   3   4  -2 55.7135 5.85986   1
  -3  -4  -2 47.8643 2.25417   2
   3  -4   2 41.1536 5.90177   5
  -3   4   2 48.3221 3.37954   4
   3  -4   2 58.2561 3.92431  10
   3   4  -2 55.4239 3.57748   4
  -3   4   2 50.1496 3.49202   7
  -3  -4   2 52.5591 4.91692   5
  -3  -4   2 51.8877 3.24568  10
   3  -4  -2 50.5635 2.38142   2
   3   4   2 53.1063 3.64195   4
  -3   4  -2 50.0878 5.90628   1
  -3   4  -2 50.5788 3.55453   4
   3   4   2 52.1584 3.59856   7
   3  -4  -2 40.6082 5.63141   5
  -3   4  -2 48.9882 3.63810   7
   3  -4  -2 50.0419 3.46211  10
   4   4  -2 9.84226 1.53867   7
   4  -4   2 4.15719 3.04375   5
   4   4  -2 10.8214 1.59493   4
   4   4  -2 4.72898 2.19846   1
  -4   4   2 7.39632 1.42621   4
   4  -4   2 5.92260 1.94874  10
  -4   4   2 9.75224 1.67122   7
  -4  -4   2 5.97040 2.14796   5
   4  -4  -2 9.68279 1.82892  10
  -4   4  -2 7.40806 1.44429   4
   4   4   2 9.43791 1.77008   4
   4  -4  -2 6.70516 1.12071   6
   4   4   2 5.28564 2.43474   1
  -4   4  -2 7.78191 2.50146   1
   4   4   2 8.15569 1.51949   7
  -4   4  -2 6.61162 1.48996   7
   4  -4  -2 9.10104 0.65930   2
  -4  -4   2 8.32598 1.51729  10
  -5   4   2 14.6088 1.72032   4
   5   4  -2 11.0868 3.15390   1
   5   4  -2 10.5545 1.99955   4
  -5   4   2 12.4979 1.82908   7
   5   4  -2 8.77564 1.56908   7
   5  -4   2 10.7120 2.22050  10
  -5   4  -2 15.7712 3.07907   1
   5  -4  -2 12.9436 0.83371   2
   5   4   2 13.7035 2.08631   7
   5   4   2 10.0848 2.79652   1
  -5   4  -2 10.9279 1.80324   4
   5  -4  -2 8.33790 1.85838  10
   5  -4  -2 13.0665 1.40108   6
   5   4   2 12.0289 2.12370   5
  -5   4  -2 9.78720 1.86979   7
  -5  -4   2 10.6478 2.30264   5
   5   4   2 12.5562 2.20378   4
   6   4  -2 121.504 7.36323   4
  -6   4   2 127.692 6.93675   4
   6   4  -2 118.747 9.53617   1
  -6   4   2 125.612 7.05523   7
   6   4  -2 129.269 6.48940   6
   6   4  -2 119.989 7.21524   7
   6  -4   2 119.600 7.16529  10
   6  -4   2 122.394 11.3745   5
   6   4   2 123.426 7.39471   7
  -6   4  -2 118.781 7.04019   4
   6   4   2 130.990 5.90776  10
   6   4   2 126.418 7.57068   4
   6   4   2 124.105 7.37778   5
  -6   4  -2 127.509 7.44909   7
   6  -4  -2 124.760 6.44249   6
   6  -4  -2 127.719 6.83451  10
   6  -4  -2 121.356 5.50926   2
  -6   4  -2 106.673 9.08410   1
   6   4   2 124.965 9.57466   1
   7   4  -2 6.34971 1.61605   7
  -7   4   2 8.55350 1.59757   4
   7   4  -2 10.5324 3.09692   1
   7   4  -2 6.21405 0.94646  10
   7  -4   2 5.93501 1.47940   1
   7   4  -2 7.09136 1.20810   6
  -7   4   2 6.04331 1.44596   7
   7  -4   2 5.34865 1.96811  10
   7   4   2 6.81578 1.13420  10
   7   4   2 7.44168 1.67587   7
  -7   4  -2 6.15511 1.70664   7
   7   4   2 9.50110 2.20860   5
   7  -4  -2 6.96658 1.10834   6
  -7   4  -2 5.93927 1.33798   4
   7  -4  -2 6.03799 1.38594   1
   7   4   2 8.49162 2.74146   1
   7  -4  -2 6.45879 1.89672  10
   8   4  -2 74.9811 4.55626   6
   8   4  -2 75.6164 4.08015  10
   8   4  -2 75.5841 7.45412   1
  -8   4   2 73.1373 5.18838   7
  -8   4   2 77.2107 3.51129  15
  -8   4   2 75.8708 4.99686   4
   8  -4   2 70.3268 5.36515  10
   8   4  -2 65.8024 5.68894   7
   8   4  -2 67.2863 6.12208   4
  -8   4  -2 75.0726 3.44619  15
   8  -4  -2 73.4961 3.51212   2
   8  -4  -2 72.3710 4.94126   1
  -8   4  -2 75.3333 5.66052   7
   8  -4  -2 70.5066 4.44295   6
   8   4   2 77.7223 7.64672   1
   8   4   2 85.1412 6.05807   7
   8   4   2 75.1524 6.90766   5
   8   4   2 81.5038 4.56847   6
   8   4   2 74.9726 4.14589  10
  -8   4  -2 74.6904 5.26317   4
   9  -4   2 5.95072 2.11564  10
   9   4  -2 6.39092 2.46373   1
   9   4  -2 4.69289 2.73667   7
  -9   4   2 6.41936 1.45534   4
   9   4  -2 7.69071 1.47101  10
  -9   4   2 6.47985 1.75370   7
   9   4  -2 6.84762 3.34122   4
   9   4  -2 5.40863 1.20881   6
  -9   4   2 4.65067 0.64660  15
   9   4   2 5.02879 1.91360   7
   9   4   2 5.54941 1.12367   6
  -9   4  -2 4.56942 0.55821  15
   9   4   2 4.79420 2.92643   1
  -9   4  -2 5.73904 1.58792   4
  -9   4  -2 5.55847 1.82874   7
   9   4   2 7.14077 1.39999  10
   9  -4  -2 5.98533 0.67363   2
   9   4   2 9.20901 2.60497   4
   9  -4  -2 3.87058 1.02459   6
   9  -4  -2 4.82254 1.38728   1
  10  -4   2 6.02244 1.74555   1
 -10   4   2 3.26933 1.71654   7
 -10   4   2 3.44395 0.56473  15
 -10   4   2 3.77191 0.60055  14
  10  -4   2 3.62041 2.38547  10
  10   4  -2 6.29368 1.32757   6
 -10   4   2 4.12180 1.48819   4
  10   4  -2 8.08642 2.92965   1
  10   4   2 4.45144 0.94946   6
  10   4   2 3.14067 2.73118   1
 -10   4  -2 4.53622 0.55240  14
  10   4   2 6.39366 1.55187  10
  10  -4  -2 2.92002 1.20986   1
  10  -4  -2 5.39456 1.13110   6
 -10   4  -2 5.51956 1.99254   7
 -10  -4   2 4.17482 0.39683  14
 -10   4  -2 4.91054 1.40600   4
 -10   4  -2 3.74658 0.54183  15
  11  -4   2 1.49848 1.04533   1
  11   4  -2 3.56711 1.10264   6
  11   4  -2 0.10337 2.37460   1
 -11   4   2 2.81995 0.49050  15
 -11   4  -2 1.82962 0.39888  15
 -11   4  -2 2.49335 0.42376  14
  11  -4  -2 4.48231 1.45838   1
 -11   4  -2 2.05946 1.34949   4
  11   4   2 8.04005 4.08561   4
  11   4   2 4.75988 1.56665  10
 -11   4  -2 4.23651 1.81262   7
  11   4   2 2.19168 2.64822   1
  11   4   2 3.85302 0.98040   6
  11   4   2 4.15042 3.08092   7
 -11  -4   2 2.23445 0.33776  14
  12   4  -2 7.00198 1.28463   6
 -12   4   2 4.65717 0.65153  14
 -12   4   2 5.87685 2.07836   7
 -12  -4  -2 4.71258 0.45628  14
 -12   4   2 4.89795 0.61908  15
 -12   4   2 2.93132 1.48090   4
  12   4  -2 1.78683 2.84638   1
  12  -4   2 4.80055 1.44922   1
  12  -4   2 5.84393 0.79690   2
  12   4   2 2.20215 6.38488   4
 -12  -4   2 5.69469 0.47415  14
  12   4   2 -3.8813 5.00705   7
 -12   4  -2 4.92291 0.58062  15
  12   4   2 2.09055 2.75267   1
 -12   4  -2 4.21969 1.58518   4
  12   4   2 8.10583 2.76291  10
  12  -4  -2 4.82050 0.70537   2
  12  -4  -2 3.93329 1.62085   1
  13  -4   2 3.53471 0.65249  13
 -13   4   2 3.75849 0.60875  12
 -13   4   2 2.51451 0.58332   9
 -13   4   2 3.28904 1.53407   4
 -13  -4  -2 2.29111 0.32935  12
 -13   4   2 3.20090 0.51317  14
 -13  -4  -2 2.90830 0.38626  14
 -13   4   2 3.23589 0.51404  15
  13  -4   2 2.61037 0.57843   2
 -13   4   2 0.44128 2.21122   7
  13  -4  -2 3.74986 0.63861   2
  13  -4  -2 3.32840 0.64071  13
 -13  -4   2 2.62458 0.38345  14
 -13   4  -2 2.31003 0.44113  15
 -13   4  -2 2.61525 0.55620   9
 -13   4  -2 2.33086 0.45740  12
 -13   4  -2 2.62589 0.42429  14
  13  -4  -2 2.89753 1.55486   6
 -13   4  -2 3.91736 1.45180   4
 -14  -4  -2 9.52123 0.64635  14
  14  -4   2 11.4090 1.09499  13
 -14   4   2 10.0738 0.75507  14
 -14   4   2 9.53576 0.78664  15
 -14   4   2 9.60343 0.84314  12
 -14  -4  -2 10.8000 0.63067  12
 -14   4   2 10.6111 0.90227   9
  14  -4   2 9.80212 0.96198   2
 -14   4  -2 9.04573 0.74318  12
  14  -4  -2 10.4443 0.94803   2
  14  -4  -2 11.2919 1.02316  13
 -14   4  -2 8.67332 0.66972  14
 -14   4  -2 9.92153 0.93056   9
 -14  -4   2 9.21352 0.63365  12
 -15   4   2 3.69959 0.63894   9
 -15   4   2 3.77148 0.54873  12
 -15   4   2 4.11153 0.50717  14
  15  -4   2 4.67255 0.82586  13
 -15  -4  -2 3.99329 0.42409  14
 -15  -4  -2 4.45717 0.41367  12
  15  -4   2 4.34241 0.60800   2
 -15   4   2 3.99037 0.51791  15
 -15   4  -2 3.08951 0.42200  15
 -15  -4   2 4.16758 0.44210  14
 -15   4  -2 4.36918 0.46012  14
 -15   4  -2 4.28538 0.65405   9
  15  -4  -2 4.49186 0.73637  13
 -15   4  -2 3.99260 0.50670  12
 -15  -4   2 4.02639 0.40866  12
  15  -4  -2 4.14523 0.62564   2
 -16   4   2 5.05093 0.50679  14
  16  -4   2 5.59544 0.80359  13
 -16  -4  -2 4.71341 0.44713  14
 -16   4  -2 6.18452 0.47467  14
  16  -4  -2 6.82993 0.87658  13
 -16   4  -2 4.26950 0.48387  15
 -16  -4   2 5.26913 0.48652  14
 -17   4   2 18.1794 0.98200  14
 -17  -4  -2 16.9898 0.93062  14
 -17   4   2 20.2432 1.11474   9
 -17  -4  -2 19.4132 0.92413  12
 -17   4   2 19.7155 1.02286  12
  17  -4   2 17.7512 1.35610  13
 -17   4   2 18.5360 1.05740  15
  17  -4  -2 18.5436 1.23079  13
 -17   4  -2 16.7006 0.93989  14
 -17  -4   2 18.3544 0.94316  12
 -17   4  -2 17.3849 0.96462  12
 -17   4  -2 18.3106 1.10278   9
 -17  -4   2 17.4165 0.97158  14
 -18   4   2 0.01786 0.16406  15
 -18   4   2 0.22846 0.16641  14
 -18  -4  -2 0.54056 0.17564  12
  18  -4   2 0.91074 0.45983  13
 -18   4   2 0.56999 0.25816   9
 -18   4   2 0.36920 0.24417  12
 -18  -4   2 0.01703 0.23868  15
 -18   4  -2 0.44601 0.24862   9
  18  -4  -2 0.38879 0.33014  13
 -18   4  -2 0.41897 0.15471  14
 -18   4  -2 0.36422 0.17715  12
 -18  -4   2 0.28770 0.18389  14
 -18  -4   2 0.73407 0.20904  12
 -19   4   2 5.12343 0.35292  14
  19  -4   2 5.83115 0.65229  13
 -19   4   2 5.95973 0.38305  12
 -19   4   2 5.76403 0.44529   9
 -19   4  -2 4.59885 0.31061  12
 -19   4  -2 5.08002 0.45520   9
 -19  -4   2 4.94198 0.35578  12
 -19  -4   2 4.49478 0.35718  14
   0  -5   2 -0.2878 1.43818  10
   0   5   2 -0.3788 0.72226   7
   0   5   2 3.00039 2.24474   1
   0  -5  -2 1.52365 1.09255  10
   0   5  -2 1.02873 0.73325   4
   0   5   2 -0.0894 0.67540   4
   0   5  -2 0.63187 0.79390   7
   1   5  -2 160.613 12.2360   1
   1  -5   2 170.662 7.46451   2
  -1   5   2 180.956 8.95957   7
   1   5  -2 171.445 8.93042   7
  -1  -5  -2 180.044 10.1398   5
   1  -5   2 178.361 8.98894  10
   1   5  -2 168.866 8.97033   4
  -1  -5  -2 162.526 7.40749   2
   1  -5   2 166.587 11.3035   5
  -1  -5  -2 169.228 8.43420  10
  -1   5   2 180.775 9.04229   4
   1  -5  -2 168.758 7.45141   2
  -1  -5   2 170.314 7.38341   2
  -1  -5   2 173.758 8.74686  10
  -1   5  -2 178.164 9.14372   4
  -1   5  -2 174.253 9.11206   7
   1   5   2 172.809 8.93518   7
  -1  -5   2 170.407 10.7564   5
   1  -5  -2 161.230 10.2012   5
  -1   5  -2 175.290 12.6831   1
   1   5   2 175.199 8.99354   4
   1  -5  -2 177.022 8.57208  10
  -2  -5  -2 88.5025 6.47006   5
   2   5  -2 98.9963 5.70247   4
  -2   5   2 90.6632 5.54436   4
   2  -5   2 97.7306 5.78076  10
   2  -5   2 100.139 8.19681   5
   2   5  -2 98.8938 5.62327   7
   2   5  -2 90.7729 8.57262   1
  -2  -5  -2 95.6057 5.14073  10
  -2  -5  -2 85.8511 4.04656   2
  -2   5   2 89.8543 5.53711   7
   2   5   2 90.6230 5.61430   7
  -2   5  -2 90.5484 5.68316   4
   2   5   2 84.7286 8.45479   1
   2  -5  -2 89.9211 7.96002   5
  -2   5  -2 92.4561 5.72890   7
  -2  -5   2 93.5876 7.09585   5
  -2  -5   2 93.7298 5.32061  10
   2   5   2 90.0259 5.61887   4
  -2   5  -2 108.530 9.07252   1
   2  -5  -2 89.9780 4.12810   2
   2  -5  -2 97.6658 5.33973  10
   3   5  -2 93.0981 5.55478   7
   3   5  -2 91.2282 5.55607   4
  -3   5   2 90.4683 5.45153   4
   3   5  -2 93.4244 8.91941   1
  -3   5   2 92.2695 5.50652   7
   3  -5   2 98.9560 8.80452   5
   3  -5   2 88.4911 5.69680  10
  -3   5  -2 95.1476 8.71696   1
   3  -5  -2 88.6844 5.29754  10
  -3   5  -2 94.8160 5.82233   7
   3   5   2 86.1704 5.54901   7
  -3  -5   2 99.9162 7.18046   5
  -3   5  -2 92.3190 5.74388   4
  -3  -5   2 86.8913 5.09387  10
   3   5   2 90.4986 5.70989   4
   3  -5  -2 82.7526 4.05780   2
   4  -5   2 275.859 13.8255  10
   4   5  -2 276.367 13.8028   7
  -4   5   2 294.664 13.8456   7
   4  -5   2 286.426 17.0251   5
   4   5  -2 287.473 13.9741   4
  -4   5   2 287.920 13.7843   4
   4   5  -2 267.871 17.4047   1
  -4   5   2 266.176 12.2983  15
  -4   5  -2 274.252 13.9684   7
  -4  -5   2 296.144 15.4300   5
  -4  -5   2 287.690 13.1352  10
  -4   5  -2 258.660 17.3222   1
   4  -5  -2 276.004 13.3747  10
   4  -5  -2 281.708 12.0705   2
  -4   5  -2 281.423 13.9354   4
   4   5   2 251.581 17.2506   1
   4   5   2 285.691 14.0746   4
   4   5   2 289.457 13.9694   7
   5   5  -2 0.78543 1.03477   7
   5   5  -2 1.73107 1.25899   4
  -5   5   2 0.24408 0.98967   7
   5   5  -2 -2.4470 1.53786   1
   5  -5   2 0.49402 1.65881  10
  -5   5   2 1.55542 0.58780  15
  -5   5   2 0.13057 0.85748   4
  -5   5  -2 0.42896 0.35444  15
  -5  -5   2 -0.6519 1.56035   5
  -5   5  -2 0.98383 1.04549   7
   5   5   2 -1.3307 0.90619   4
  -5   5  -2 0.60218 0.94560   4
   5  -5  -2 0.39418 0.32010   2
   5   5   2 0.60612 0.94973   7
   5  -5  -2 2.16105 1.39255  10
   5   5   2 1.02154 2.15508   1
  -5   5  -2 0.98891 2.55316   1
  -6   5   2 2.81394 1.10060   4
   6   5  -2 3.26198 1.87180   4
   6  -5   2 14.0032 9.28155   5
   6  -5   2 0.44095 1.64045  10
  -6   5   2 3.18496 1.13361   7
  -6   5   2 1.90837 0.55883  15
   6   5  -2 3.07885 2.54821   1
   6   5  -2 2.93543 1.59991   7
  -6   5  -2 2.54946 1.35866   7
   6   5   2 4.02772 1.70308   5
  -6   5  -2 2.70543 1.13034   4
   6   5   2 2.63669 0.72802  10
   6   5   2 3.22194 1.39735   7
   6   5   2 3.83491 2.23431   1
   6  -5  -2 4.42629 1.87001  10
   6   5   2 4.57752 1.66614   4
   6  -5  -2 3.72712 0.57610   2
  -7  -5  -2 109.276 4.82437  15
   7   5  -2 107.554 10.1781   1
   7   5  -2 111.605 7.59762   4
   7  -5   2 97.8808 6.85964  10
   7   5  -2 112.827 6.18072   6
  -7   5   2 109.299 6.62725   4
   7   5  -2 101.426 7.23018   7
   7   5  -2 108.876 5.40589  10
  -7   5   2 114.788 6.78202   7
  -7   5   2 105.549 4.96667  15
  -7   5  -2 109.963 4.89464  15
   7   5   2 104.854 7.31413   7
   7   5   2 89.6219 9.39106   1
  -7   5  -2 109.807 6.99695   4
   7  -5  -2 109.440 4.94705   2
  -7   5  -2 109.253 7.16198   7
   7   5   2 104.492 7.46868   4
   7   5   2 108.045 5.47410  10
   7   5   2 119.404 7.88789   5
   8   5  -2 0.19281 1.72918   1
   8   5  -2 2.21624 2.00063   7
   8  -5   2 0.84070 1.87425  10
   8   5  -2 0.91608 0.82681   6
   8   5  -2 0.65089 2.24244   4
  -8   5   2 0.72298 0.42220  15
  -8   5   2 0.94775 1.10895   7
  -8   5   2 -0.0080 0.98358   4
   8   5  -2 0.47634 0.83569  10
   8  -5   2 1.33500 1.09245   1
  -8  -5  -2 0.18370 0.26603  15
   8  -5  -2 0.84072 0.38280   2
   8   5   2 0.52114 1.62792   7
   8   5   2 1.56955 1.77458   4
  -8   5  -2 0.83019 1.05802   4
  -8   5  -2 -0.2613 1.23850   7
   8  -5  -2 0.70669 0.94000   1
   8   5   2 0.89766 0.86912  10
  -9   5   2 25.5002 1.44820  15
   9  -5   2 22.3172 3.52969  10
  -9   5   2 27.1897 3.08672   7
  -9   5   2 21.0793 1.40191  14
   9  -5   2 20.5414 1.45864   2
  -9  -5  -2 25.4211 1.31578  15
   9   5  -2 23.2016 2.37545   6
   9   5  -2 18.4545 4.56602   1
  -9  -5  -2 24.5742 1.16927  14
  -9   5   2 22.0516 2.68651   4
   9   5   2 18.4694 2.07315  10
  -9   5  -2 26.2922 1.38464  15
  -9  -5   2 24.7112 1.18447  14
   9   5   2 26.1967 4.52558   4
  -9   5  -2 23.6861 2.92432   4
  -9   5  -2 27.3886 3.44999   7
   9   5   2 16.9009 4.52564   1
   9   5   2 25.6641 4.18284   7
   9  -5  -2 21.9367 1.43292   2
   9  -5  -2 18.8178 2.64177   1
  -9   5  -2 23.4134 1.33876  14
 -10  -5  -2 2.21017 0.31148  14
  10   5  -2 1.87366 0.91574   6
  10   5  -2 8.03579 3.77612   1
 -10   5   2 2.05786 0.50644  15
 -10   5   2 -0.1387 1.51341   7
  10  -5   2 2.17131 1.25123   1
  10  -5   2 2.95167 0.57504   2
 -10   5   2 2.10519 0.52822  14
 -10   5   2 0.94406 1.19303   4
  10   5   2 3.22616 3.01059   4
 -10   5  -2 1.55853 0.41365  15
  10   5   2 3.55444 1.28031  10
 -10   5  -2 1.27554 1.24178   4
 -10   5  -2 2.31474 1.88968   7
  10   5   2 6.30933 3.05495   1
 -10   5  -2 1.70387 0.42302  14
 -10  -5   2 1.98338 0.31310  14
  10  -5  -2 1.28165 1.21022   1
 -11  -5  -2 1.12120 0.24624  14
  11  -5   2 1.75756 0.50399   2
 -11   5   2 3.23231 1.91425   7
 -11   5   2 1.73434 0.51473  14
 -11   5   2 0.26559 1.21186   4
 -11   5   2 1.52160 0.43724  15
  11  -5   2 -0.7657 1.08855   1
 -11  -5  -2 0.88974 0.36931  15
  11   5  -2 0.35929 3.01911   1
 -11   5  -2 4.02000 1.99408   7
  11   5   2 2.56324 3.96002   7
  11   5   2 3.16543 3.48901   1
 -11   5  -2 1.73367 1.19474   4
 -11   5  -2 0.68220 0.35315  14
 -11  -5   2 0.71543 0.25294  14
  11   5   2 1.67239 0.87844   6
 -11   5  -2 0.71760 0.33147  15
  11   5   2 2.01606 4.39741   4
  11  -5  -2 -0.4076 1.10491   1
  12  -5   2 1.82293 0.51138   2
 -12   5   2 0.97731 0.55190  12
 -12  -5  -2 1.62171 0.27238  12
  12   5  -2 0.52179 0.92312   6
 -12   5   2 1.99602 1.25157   4
 -12   5   2 1.99803 0.57999   9
 -12   5   2 1.52160 0.47401  14
 -12  -5  -2 1.77239 0.29396  14
 -12  -5  -2 1.36524 0.37670  15
 -12   5   2 1.65397 0.45403  15
  12  -5  -2 1.22519 0.51798  13
 -12   5  -2 1.41416 0.45273  12
  12   5   2 1.57159 0.94663   6
 -12   5  -2 1.19854 0.36940  15
  12  -5  -2 1.75470 0.48388   2
 -12  -5   2 1.61171 0.31737  14
 -12   5  -2 1.70933 1.59909   4
 -12   5  -2 1.65396 0.39122  14
 -12  -5   2 1.63099 0.29356  12
 -12   5  -2 1.60324 2.36001   7
 -12   5  -2 1.17207 0.53815   9
 -13   5   2 9.46152 0.93918   9
 -13   5   2 9.57935 0.83371  14
  13  -5   2 11.4384 1.09258  13
  13  -5   2 11.9693 1.03970   2
 -13  -5  -2 10.2374 0.65127  12
 -13   5   2 9.51854 0.82181  15
 -13  -5  -2 9.90748 0.68969  14
 -13  -5  -2 9.15907 0.82304  15
 -13   5   2 9.41848 0.96741  12
  13  -5  -2 10.9495 1.01308  13
 -13   5  -2 11.8493 1.02508   9
 -13   5  -2 10.7123 0.80896  15
 -13  -5   2 10.6160 0.69742  14
 -13   5  -2 12.0362 0.85058  12
  13  -5  -2 10.8130 1.00356   2
 -13  -5   2 11.8757 0.68891  12
 -14  -5  -2 13.4583 0.75854  12
  14  -5   2 14.8821 1.23593  13
 -14   5   2 13.8583 0.90859  14
 -14   5   2 13.4884 0.94661  15
 -14  -5  -2 12.9038 0.78389  14
 -14   5   2 13.6374 0.99273  12
  14  -5   2 13.8252 1.12749   2
 -14   5   2 14.6417 1.05111   9
 -14   5  -2 12.9751 1.02707   9
 -14   5  -2 12.0696 0.81236  14
  14  -5  -2 14.3946 1.16694  13
  14  -5  -2 14.5366 1.08548   2
 -14   5  -2 12.9615 0.88589  12
 -14   5  -2 11.9245 0.87709  15
 -14  -5   2 12.2613 0.80379  14
 -14  -5   2 12.5134 0.76734  12
 -15   5   2 2.79968 0.46667  12
 -15   5   2 3.17065 0.56693   9
  15  -5   2 2.24831 0.65201  13
 -15   5   2 2.50142 0.40604  14
 -15  -5  -2 2.42043 0.36633  14
 -15  -5  -2 2.52806 0.62560  15
 -15   5   2 2.45892 0.44073  15
 -15  -5  -2 2.17418 0.34467  12
 -15  -5   2 2.49158 0.45804  15
  15  -5  -2 2.34849 0.59750  13
 -15  -5   2 2.31012 0.34468  14
 -15  -5   2 2.44949 0.35756  12
 -15   5  -2 1.93893 0.37061  15
 -15   5  -2 2.17154 0.38568  12
 -15   5  -2 2.41073 0.53375   9
 -15   5  -2 1.73630 0.31584  14
 -16   5   2 6.39211 0.65628   9
 -16  -5  -2 5.50300 0.46467  14
 -16   5   2 7.13065 0.57608  15
  16  -5   2 5.49231 0.77631  13
 -16   5   2 6.73131 0.52619  14
 -16  -5  -2 5.39203 0.43577  12
 -16   5   2 6.26720 0.58147  12
 -16   5  -2 6.41905 0.47012  14
 -16   5  -2 5.56161 0.51113  15
 -16   5  -2 5.55690 0.65174   9
 -16  -5   2 5.86858 0.59421  15
  16  -5  -2 6.81804 0.79827  13
 -16  -5   2 6.09317 0.48580  14
 -16   5  -2 5.86260 0.51934  12
 -16  -5   2 5.69266 0.46263  12
  17  -5   2 0.79897 0.53830  13
 -17   5   2 1.91533 0.31175  12
 -17   5   2 1.19995 0.28265  15
 -17  -5  -2 1.77166 0.25666  12
 -17   5   2 1.40416 0.26125  14
  17  -5  -2 0.67839 0.40981  13
 -17  -5   2 1.71861 0.25944  12
 -17   5  -2 1.28648 0.33515   9
 -17   5  -2 1.41884 0.25112  12
 -17  -5   2 1.19940 0.24622  14
 -17   5  -2 0.90728 0.20060  14
 -18   5   2 6.65313 0.45677  14
 -18   5   2 8.23262 0.53542  12
  18  -5   2 7.52919 0.77528  13
 -18   5   2 7.22331 0.54540   9
 -18  -5   2 7.16527 0.47266  14
 -18   5  -2 7.17527 0.55547   9
 -18  -5   2 7.23541 0.44940  12
 -18   5  -2 7.99636 0.45035  12
 -18   5  -2 7.30023 0.42981  14
 -19   5   2 1.18506 0.22079   9
 -19   5   2 0.72613 0.15952  14
  19  -5   2 0.92369 0.30200  13
 -19   5  -2 0.98820 0.22715   9
 -19  -5   2 0.83579 0.15375  12
 -19   5  -2 0.85607 0.13289  12
   0   6  -2 72.7698 8.70722   1
   0  -6  -2 63.9170 10.7231   5
   0  -6  -2 68.3054 3.24561   2
   0   6   2 75.9510 4.97567   7
   0   6  -2 78.8046 5.19099   4
   0   6   2 77.5591 5.06211   4
   0  -6   2 76.0183 4.91716  10
   0  -6  -2 69.7544 4.47530  10
   0   6  -2 71.3190 4.98324   7
   0   6   2 66.5767 3.63261  15
   0  -6   2 72.5177 3.23712   2
  -1  -6  -2 4.08261 1.42309  10
  -1   6   2 3.22921 1.10101   7
   1  -6   2 3.41142 0.46661   2
   1   6  -2 6.24777 1.50313   4
   1  -6   2 2.02078 1.71197  10
  -1  -6  -2 3.39664 0.41529   2
   1   6  -2 3.19685 2.89143   1
  -1   6   2 2.88201 1.04073   4
   1   6  -2 4.01460 1.20351   7
   1  -6   2 -0.9852 3.00627   5
  -1  -6  -2 2.87883 2.90143   5
  -1   6  -2 4.81319 1.48194   7
   1   6   2 2.98445 1.23255   7
  -1   6  -2 0.13186 3.35410   1
   1   6   2 4.97855 0.97757  15
  -1  -6   2 3.43085 0.34802   2
  -1  -6   2 6.26938 2.78948   5
  -1  -6   2 3.06600 1.76128  10
   1  -6  -2 3.94244 1.52777  10
   1   6   2 3.17522 1.26462   4
   1   6   2 1.85753 3.56512   1
   1  -6  -2 3.40244 0.45300   2
  -1   6  -2 4.61659 1.42346   4
  -2   6   2 1.03193 0.61644  15
  -2   6   2 7.05760 4.32719   1
   2   6  -2 0.65481 1.16494   4
   2  -6   2 0.83666 1.56797  10
   2  -6   2 0.46712 0.29702   2
  -2  -6  -2 0.57675 0.22959   2
   2   6  -2 0.37314 0.94397   7
   2  -6   2 4.47334 3.90743   5
  -2  -6  -2 0.90525 1.17862  10
  -2   6   2 1.18304 0.86820   7
   2   6   2 0.10546 1.02873   4
  -2   6  -2 -0.0869 1.04786   4
   2  -6  -2 0.10629 0.25178   2
   2   6   2 -0.2055 2.52910   1
  -2  -6   2 -2.3415 2.42562   5
  -2   6  -2 0.20351 1.02725   7
   2   6   2 1.70808 0.96331   7
  -2  -6   2 0.42907 1.35583  10
   2   6   2 1.24080 0.74309  15
  -2  -6   2 0.73653 0.34557  15
  -2   6  -2 2.99154 2.68188   1
   2  -6  -2 -0.3269 1.30485  10
   3   6  -2 84.5124 5.65517   4
  -3  -6  -2 82.7779 3.57345   2
   3  -6   2 66.7416 8.87427   5
  -3   6   2 85.4093 5.52423   4
  -3   6   2 83.9526 5.51275   7
   3  -6   2 79.2220 3.73231   2
   3  -6   2 76.2539 5.48390  10
  -3   6   2 86.5199 3.99518  15
   3   6  -2 72.6245 9.05665   1
   3   6  -2 82.5617 5.53380   7
   3  -6  -2 79.5210 5.09807  10
  -3   6  -2 77.7339 8.85711   1
  -3   6  -2 77.4053 5.60386   7
  -3  -6   2 81.2298 3.71611  15
   3   6   2 81.6329 4.09885  15
  -3  -6   2 81.7829 5.03905  10
  -3   6  -2 83.1948 5.65958   4
   3   6   2 67.5782 8.64158   1
  -3  -6   2 82.8563 7.02230   5
  -3   6  -2 80.0100 3.83150  15
   3   6   2 84.7002 5.79540   4
   3  -6  -2 82.6074 3.71875   2
   3   6   2 84.9447 5.56538   7
   4   6  -2 1.00744 2.67885   1
   4   6  -2 5.97890 1.59178   7
  -4   6   2 8.00095 0.95792  15
   4   6  -2 5.27150 1.92480   4
   4  -6   2 5.59024 0.68707   2
   4  -6   2 14.0386 6.06634   5
  -4   6   2 4.59157 1.37470   4
   4  -6   2 4.29759 1.91655  10
  -4   6   2 5.41420 1.40350   7
   4   6   2 3.49436 2.93286   1
   4  -6  -2 3.42024 1.68937  10
   4   6   2 7.94911 1.17603  15
   4  -6  -2 5.86760 0.63896   2
  -4   6  -2 4.90067 1.63308   4
  -4  -6   2 5.09912 1.53984  10
  -4   6  -2 7.23431 0.74192  15
  -4   6  -2 4.94511 1.56080   7
  -4   6  -2 3.31796 3.56757   1
  -4  -6   2 7.87982 2.75090   5
   4   6   2 4.90943 1.44037   7
   4   6   2 6.45432 1.82991   4
   5   6  -2 15.2143 5.13707   1
   5   6  -2 15.8855 2.82147   4
   5  -6   2 21.0872 1.31609   2
  -5   6   2 22.1700 2.84754   7
  -5   6   2 23.0867 1.48257  15
  -5   6   2 19.7027 2.58888   4
  -5   6  -2 20.1085 3.00054   7
   5   6   2 21.0100 3.14411   4
  -5  -6   2 24.9017 4.29331   5
  -5   6  -2 16.5930 5.29973   1
   5   6   2 17.0427 4.63034   1
  -5   6  -2 22.3221 1.35528  15
   5   6   2 21.1596 1.76918  15
  -5   6  -2 21.5526 2.81218   4
   5  -6  -2 17.3133 2.83782  10
  -5  -6   2 24.0580 1.26108  15
   5   6   2 17.9765 2.83943   7
   5  -6  -2 22.7917 1.28477   2
   6   6  -2 -0.1108 2.53339   1
   6   6  -2 4.45596 1.68875   7
  -6   6   2 1.26479 1.30386   7
  -6   6   2 1.02263 0.52827  15
  -6   6   2 2.04398 1.09360   4
   6  -6   2 1.31325 2.02627  10
  -6  -6  -2 1.63572 0.37641  15
   6  -6   2 2.34799 0.49041   2
   6   6  -2 2.61546 1.68323   4
   6   6   2 2.40362 2.09549   5
   6   6   2 0.98429 0.63445  10
   6   6   2 2.36101 1.43854   7
  -6  -6   2 1.69246 0.39785  15
  -6   6  -2 1.38016 0.45053  15
  -6   6  -2 -0.1296 1.42269   7
  -6   6  -2 6.34676 4.20606   1
   6   6   2 -1.0496 1.18600  15
   6   6   2 0.88144 2.66725   1
  -6   6  -2 0.21624 1.23429   4
   6   6   2 3.04400 1.51491   4
   6  -6  -2 1.55469 0.40600   2
   7  -6   2 33.1421 4.17771  10
  -7   6   2 45.9084 3.85759   4
  -7   6   2 39.2833 2.23830  14
  -7   6   2 44.3366 2.26724  15
   7   6  -2 29.5912 7.03770   1
  -7  -6  -2 41.2461 2.04745  15
   7   6  -2 33.0316 4.89118   4
   7  -6   2 41.7030 2.20335   2
   7   6  -2 34.8322 2.52125  10
  -7   6   2 48.4337 4.03544   7
   7   6  -2 41.6711 3.25715   6
  -7   6  -2 40.4046 2.12105  15
   7   6   2 35.1846 6.43672   1
  -7   6  -2 50.4850 4.39717   7
  -7  -6   2 39.5408 1.90731  14
   7  -6  -2 43.8396 2.17243   2
   7   6   2 42.8644 2.71834  10
  -7   6  -2 39.1192 2.10448  14
  -7  -6   2 38.6026 2.03836  15
  -7   6  -2 46.2349 4.04632   4
  -8   6   2 31.9032 1.90169  15
  -8   6   2 28.0800 3.34034   4
  -8   6   2 37.5231 1.97126  14
   8   6  -2 35.2470 5.84862   4
   8  -6   2 35.3131 1.95074   2
  -8  -6  -2 30.9690 1.76416  15
   8  -6   2 30.3961 4.19310  10
   8   6  -2 37.3735 3.19926   6
   8   6  -2 33.3644 6.38957   1
   8   6  -2 34.2909 5.46671   7
  -8  -6  -2 30.7384 1.61184  14
   8  -6   2 33.7925 3.84752   1
   8   6  -2 34.3765 2.64098  10
  -8   6   2 26.9425 3.68943   7
   8   6   2 40.7254 4.75014   7
   8   6   2 29.0683 2.43890  10
  -8   6  -2 35.3889 1.82915  14
  -8   6  -2 35.2310 4.00161   7
  -8   6  -2 37.7160 1.88198  15
  -8  -6   2 35.7361 1.64308  14
   8   6   2 43.0895 4.88789   4
  -8  -6   2 36.6071 1.81699  15
   8  -6  -2 33.0759 1.88265   2
  -8   6  -2 32.9775 3.64645   4
  -9   6   2 28.5922 1.62569  14
  -9   6   2 31.4559 3.48784   4
  -9   6   2 27.9474 1.61013  15
   9   6  -2 18.1843 5.61401   1
  -9  -6  -2 24.2697 1.44661  15
  -9   6   2 28.9313 3.83459   7
   9   6  -2 23.5458 2.60024   6
  -9  -6  -2 25.5493 1.29472  14
  -9   6  -2 22.1942 1.44267  14
   9   6   2 21.8037 6.48289   1
   9  -6  -2 31.6206 3.39718   1
   9   6   2 28.3248 2.41846  10
   9   6   2 30.4984 5.53777   7
   9   6   2 28.5667 2.78485   6
  -9  -6   2 22.9093 1.29155  14
  10  -6   2 2.81477 1.33251   1
 -10   6   2 6.38523 0.77854  15
 -10   6   2 5.54443 2.43931   7
 -10  -6  -2 5.56423 0.68214  15
 -10   6   2 4.02956 1.59219   4
  10   6  -2 4.34949 1.32922   6
  10   6  -2 1.15399 3.15893   1
 -10   6   2 6.65316 0.90200  14
 -10   6  -2 5.80921 2.36761   7
  10   6   2 11.9054 3.70129   7
 -10  -6   2 4.58490 0.49755  14
  10   6   2 11.7974 5.12007   1
  10   6   2 11.0944 4.31504   4
 -10  -6   2 4.22018 0.62021  15
 -10   6  -2 4.58658 0.65961  14
  10  -6  -2 8.37672 2.01971   1
  10   6   2 5.99897 1.53459  10
 -10   6  -2 4.34756 1.70749   4
 -10  -6   2 5.11196 0.67274  12
 -10   6  -2 4.17160 0.64013  15
 -10   6  -2 6.61521 1.07597  12
  10   6   2 7.12635 1.53032   6
  11  -6   2 32.4866 1.83010  13
 -11  -6  -2 30.4279 1.46875  12
  11   6  -2 27.4829 2.95637   6
 -11   6   2 29.3944 1.83968  12
 -11  -6  -2 32.3202 1.52879  14
 -11   6   2 31.3218 1.90716   9
  11  -6   2 29.8563 1.88374   2
 -11   6   2 31.3564 1.75166  14
 -11   6   2 29.5765 5.35129   7
 -11   6   2 28.5941 3.40797   4
 -11   6   2 34.1503 1.79297  15
 -11  -6  -2 32.4396 1.72417  15
 -11  -6   2 29.4471 1.49636  12
  11   6   2 22.0184 6.63289   7
 -11  -6   2 30.8422 1.70633  15
  11  -6  -2 31.0769 1.84511   2
 -11   6  -2 30.7807 1.69006  15
  11   6   2 27.3261 8.18135   4
 -11   6  -2 39.0401 4.11480   4
  11   6   2 32.3118 2.81411   9
  11  -6  -2 33.0572 1.76700  13
  11   6   2 26.1267 2.79590   6
 -11   6  -2 28.5431 1.87396   9
 -11  -6   2 32.6528 1.54916  14
 -11   6  -2 31.5234 1.64672  14
 -11   6  -2 31.7818 4.56445   7
 -11   6  -2 28.6250 1.71458  12
 -12  -6  -2 5.39355 0.44664  12
 -12   6   2 5.41832 0.87388  12
 -12   6   2 5.08320 0.73328  14
  12  -6   2 5.77983 0.79310  13
  12  -6   2 4.93914 0.77839   2
 -12  -6  -2 4.06964 0.64292  15
 -12   6   2 4.48486 0.68763  15
 -12  -6  -2 4.50190 0.49237  14
 -12   6   2 5.56756 0.83975   9
 -12   6  -2 5.77518 0.73098  12
 -12  -6   2 3.99720 0.63426  15
 -12  -6   2 4.71469 0.50714  14
  12  -6  -2 5.56736 0.78028   2
 -12   6  -2 6.11893 0.84527   9
 -12   6  -2 4.97606 0.59187  15
  12  -6  -2 5.24048 0.75034  13
 -12   6  -2 5.13929 0.60644  14
  12   6   2 3.71909 2.01705   9
 -12  -6   2 5.34679 0.48107  12
 -13   6   2 2.88503 0.64996   9
 -13   6   2 2.52582 0.58020  12
  13  -6   2 1.53947 0.58446  13
 -13  -6  -2 2.07765 0.30605  12
  13  -6   2 2.71738 0.53903   2
 -13   6  -2 1.97189 0.43833  12
  13  -6  -2 2.73331 0.56009   2
  13  -6  -2 1.99615 0.59158  13
 -13   6  -2 2.80901 0.60896   9
 -13  -6   2 2.40543 0.37959  12
 -14   6   2 5.49346 0.58583  14
 -14   6   2 5.01950 0.77607   9
 -14  -6  -2 4.57559 0.45940  14
 -14   6   2 4.40802 0.70093  12
  14  -6   2 5.51023 0.84289  13
 -14  -6  -2 4.31531 0.42441  12
 -14   6   2 5.20089 0.58327  15
 -14   6  -2 4.86207 0.56598  12
 -14   6  -2 5.01719 0.72350   9
 -14   6  -2 5.79177 0.50136  14
 -14  -6   2 4.95315 0.48032  14
 -14  -6   2 4.86170 0.46071  12
 -14   6  -2 5.32912 0.54828  15
 -14  -6   2 5.22075 0.63483  15
  14  -6  -2 5.92137 0.76207  13
  15  -6   2 4.65590 0.73031  13
 -15   6   2 4.40236 0.58959  12
 -15   6   2 4.93678 0.51757  14
 -15   6   2 3.96300 0.49890  15
 -15   6   2 4.68568 0.65908   9
 -15  -6  -2 4.89769 0.39176  12
 -15   6  -2 4.08860 0.40152  14
 -15   6  -2 4.73328 0.46256  15
 -15  -6   2 4.43201 0.42260  12
 -15   6  -2 5.46364 0.66649   9
  15  -6  -2 4.30820 0.67471  13
 -15   6  -2 4.34785 0.49449  12
 -15  -6   2 3.79704 0.56011  15
 -15  -6   2 4.59144 0.45242  14
 -16  -6  -2 2.00496 0.29391  12
  16  -6   2 1.65547 0.55693  13
 -16   6   2 1.93938 0.40194   9
 -16   6   2 2.05135 0.34926  15
 -16   6   2 2.75103 0.43231  12
 -16   6   2 2.52546 0.37328  14
 -16   6  -2 1.60417 0.29099  15
 -16   6  -2 2.38442 0.29447  14
 -16  -6   2 2.16113 0.31809  12
 -16  -6   2 2.26223 0.34028  14
  16  -6  -2 2.28518 0.49157  13
 -16   6  -2 2.66872 0.45338   9
 -16  -6   2 2.27740 0.42147  15
 -16   6  -2 2.57933 0.36429  12
 -17   6   2 1.42703 0.25076  12
 -17   6   2 1.05588 0.24404  15
 -17   6   2 1.10862 0.22001  14
 -17   6   2 1.53586 0.31792   9
  17  -6   2 0.44611 0.48093  13
  17  -6  -2 0.83174 0.30870  13
 -17   6  -2 1.22362 0.29378   9
 -17  -6   2 0.97317 0.21788  14
 -17   6  -2 1.02102 0.17283  14
 -17   6  -2 1.02042 0.19932  12
 -18   6   2 0.71748 0.21052   9
 -18   6   2 0.92911 0.19209  12
  18  -6   2 0.65019 0.34805  13
 -18   6   2 0.64486 0.15009  14
 -18   6  -2 0.45319 0.11172  12
 -18  -6   2 0.78202 0.16434  12
 -18   6  -2 0.37076 0.20610   9
   0   7  -2 3.20096 1.25621   4
   0  -7   2 6.06056 3.85714   5
   0   7   2 1.00923 1.05857   4
   0   7   2 1.24804 0.66464  15
   0   7   2 3.04626 1.22674   7
   0  -7   2 -1.0680 1.27468  10
   0   7  -2 1.98860 1.21301   7
   0   7   2 5.14144 5.19412   1
   0   7  -2 4.92689 3.29342   1
   1   7  -2 5.82699 1.81135   7
  -1  -7  -2 6.41142 1.68892  10
   1  -7   2 10.3081 4.83526   5
  -1   7   2 5.43275 1.57301   7
   1  -7   2 6.52266 0.56647   2
   1   7  -2 4.73386 2.04362   4
  -1   7   2 6.30854 1.58032   4
  -1  -7  -2 5.54653 0.53051   2
   1  -7   2 8.29669 2.10675  10
   1   7   2 8.50625 1.13111  15
   1  -7  -2 5.50974 0.56734   2
   1  -7  -2 5.77158 1.71411  10
  -1  -7   2 6.24175 1.79670  10
  -1  -7   2 6.19553 4.23382   5
   1   7   2 1.56099 5.21273   1
  -1  -7   2 6.57894 0.46308   2
   1   7   2 7.70554 1.73700   4
  -1   7  -2 6.57376 1.82706   4
  -1   7  -2 7.96021 4.63790   1
  -1   7  -2 8.89944 1.97146   7
  -1   7  -2 6.26229 0.81284  15
   1   7   2 5.92916 1.59187   7
  -1  -7   2 6.72717 0.80780  15
  -2   7   2 -0.2962 0.64551  15
   2  -7   2 6.81833 5.90314   5
   2  -7   2 0.83336 0.33475   2
  -2  -7  -2 0.77047 0.26973   2
   2  -7   2 0.39983 1.40803  10
   2   7  -2 -0.4489 1.26017   7
  -2   7   2 -0.8120 1.13264   7
   2   7  -2 1.00008 1.55049   4
  -2  -7  -2 1.13872 1.24898  10
  -2   7  -2 0.61353 0.44866  15
  -2   7  -2 1.18052 1.38888   4
   2   7   2 3.04028 4.34250   1
  -2  -7   2 6.10356 3.35159   5
   2  -7  -2 1.77962 1.39393  10
   2   7   2 1.77497 0.86974  15
  -2  -7   2 1.04423 0.43372  15
   2   7   2 -1.2096 1.18658   7
  -2  -7   2 2.01749 1.24603  10
  -2   7  -2 -0.6991 1.31997   7
   2  -7  -2 1.00875 0.33300   2
  -2   7  -2 0.15407 4.11489   1
   3   7  -2 65.4151 5.36643   7
  -3   7   2 78.1289 5.31624   4
   3   7  -2 74.6179 9.99128   1
   3  -7   2 71.1523 3.17023   2
  -3   7   2 63.0670 3.40284  15
   3  -7   2 62.8453 5.02177  10
   3   7  -2 64.8315 5.68382   4
   3   7   2 60.2420 3.51741  15
   3  -7  -2 65.4557 4.70389  10
  -3  -7   2 68.3462 3.19491  15
  -3   7  -2 67.4402 3.28059  15
  -3  -7   2 62.3254 4.55110  10
  -3  -7   2 71.9632 7.88120   5
   3   7   2 70.5669 5.27274   7
  -3   7  -2 63.6288 5.30628   4
  -3   7  -2 57.4438 9.98360   1
   3   7   2 67.8109 5.26675   4
  -3   7  -2 65.0345 5.33111   7
   3  -7  -2 64.5226 3.12762   2
   4   7  -2 28.6717 3.50264   7
  -4   7   2 24.8837 1.75078  15
  -4   7   2 25.1298 3.32104   7
   4  -7   2 25.5334 3.38698  10
  -4   7   2 22.4084 1.73232  14
  -4   7   2 26.5288 3.35346   4
   4   7  -2 32.0311 7.00360   1
   4   7   2 22.0372 1.93981  15
   4  -7  -2 26.3913 1.48816   2
  -4   7  -2 26.8630 3.59719   7
  -4   7  -2 25.7817 3.51284   4
   4  -7  -2 24.5139 3.83266  10
  -4  -7   2 25.5409 2.79972  10
   4   7   2 20.4711 6.75709   1
  -4  -7   2 30.2773 1.45781  14
   4   7   2 26.1546 3.71259   4
   4   7   2 23.5600 3.52133   7
  -4   7  -2 29.7486 1.63573  15
  -4  -7   2 27.0175 1.54669  15
  -5   7   2 8.88040 1.96362   7
  -5   7   2 5.64298 0.92034  15
   5  -7   2 3.87198 2.30090  10
   5   7  -2 6.89795 4.41681   1
  -5   7   2 7.49492 1.09193  14
   5   7   2 7.48349 2.23957   4
  -5   7  -2 14.7279 4.99941   1
  -5  -7   2 5.35532 0.74540  15
   5   7   2 7.70352 2.25581   7
   5   7   2 2.55813 4.26043   1
  -5   7  -2 4.09777 1.82914   4
  -5  -7   2 5.60953 0.53312  14
  -5   7  -2 7.77615 0.81069  14
  -5   7  -2 5.14442 2.09381   7
  -5   7  -2 5.51134 0.76956  15
   6   7  -2 191.391 11.3654   4
   6  -7   2 190.357 8.18340   2
  -6   7   2 186.029 8.18774  14
   6  -7   2 166.300 10.4857  10
   6   7  -2 179.235 10.9159   7
  -6   7   2 181.975 10.5611   4
  -6   7   2 195.638 10.8703   7
  -6   7   2 182.211 8.24778  15
  -6   7  -2 189.182 10.9050   7
  -6   7  -2 176.526 8.14841  15
  -6  -7   2 175.127 7.89330  14
   6   7   2 187.463 11.3625   4
  -6   7  -2 193.552 10.9240   4
   6  -7  -2 165.819 7.91457   8
   6  -7  -2 189.337 8.13554   2
  -6  -7   2 174.896 8.06539  15
   6   7   2 187.847 8.67318  14
   6   7   2 186.710 11.3234   7
  -7   7   2 26.1483 1.66142  14
   7   7  -2 25.3260 2.51704   6
   7  -7   2 27.3551 1.57040   2
   7   7  -2 19.7017 2.02761  10
   7  -7   2 21.1188 3.72327  10
   7   7  -2 15.8563 7.07758   1
   7   7  -2 21.8422 4.17873   7
  -7  -7  -2 22.6828 1.27666  14
   7   7  -2 24.7069 4.74526   4
  -7   7   2 25.5791 1.61630  15
  -7   7  -2 24.0386 3.83067   7
  -7  -7   2 23.9930 1.43651  15
  -7   7  -2 25.4116 1.51089  15
   7   7   2 21.1396 1.97026  10
   7   7   2 24.2950 4.40007   4
   7   7   2 20.9234 3.82841   7
  -7   7  -2 22.8605 1.44245  14
  -7  -7   2 22.4647 1.23392  14
   7  -7  -2 26.2886 1.51030   2
  -7   7  -2 20.1109 3.38119   4
  -8  -7  -2 49.9468 2.36191  14
   8   7  -2 59.9285 9.61931   1
  -8   7   2 55.7929 2.74128  15
  -8   7   2 60.9421 4.95820   4
   8   7  -2 46.9107 4.03030   6
  -8   7   2 55.2789 2.72050  14
  -8  -7   2 48.6267 2.38315  14
   8   7   2 45.7118 6.16824   7
  -8   7  -2 49.2955 2.55407  14
  -8  -7   2 48.9002 2.57069  15
  -8   7  -2 49.3810 2.59399  15
   8  -7  -2 45.9435 4.49569   1
   8   7   2 53.4019 6.25179   4
   8   7   2 52.2579 3.46208  10
  -8   7  -2 57.0375 4.99149   4
   8   7   2 50.1947 9.38135   1
  -9  -7  -2 6.89076 0.88062  13
  -9   7   2 7.88519 0.90637  15
   9   7  -2 7.85186 1.62421   6
  -9   7   2 8.34062 1.00311  14
   9  -7   2 7.38067 0.91069  13
   9  -7   2 9.53398 0.93929   2
  -9   7   2 9.73407 1.89378   4
  -9   7   2 6.44190 1.16770   9
  -9  -7  -2 8.15022 0.64405  14
   9   7   2 4.58203 3.61905   7
  -9   7  -2 8.73094 1.11309   9
  -9   7  -2 8.38877 0.94182  12
  -9  -7   2 8.39643 0.84148  15
   9   7   2 10.9276 4.13829   4
   9   7   2 8.75226 1.84528   9
   9  -7  -2 6.48658 0.84282  13
  -9  -7   2 8.97394 0.65358  14
   9  -7  -2 7.25592 0.86224   2
  -9  -7   2 8.45248 0.58206  12
  -9   7  -2 8.58612 0.80646  15
  -9   7  -2 9.40320 0.84891  14
  -9   7  -2 10.6757 2.66089   7
 -10  -7  -2 22.1302 1.06463  12
 -10   7   2 23.9838 1.63966   9
  10  -7   2 19.0185 1.38670  13
 -10   7   2 21.1049 1.42603  15
 -10   7   2 22.3809 1.54805  12
  10  -7   2 23.5604 1.51547   2
 -10  -7  -2 19.8316 1.13146  14
 -10   7   2 22.4645 1.45234  14
 -10  -7  -2 17.8249 1.40786  13
 -10   7  -2 20.2161 1.27315  14
  10  -7  -2 21.7204 1.39035  13
 -10   7  -2 19.6277 1.35708  12
 -10  -7   2 20.4053 1.08337  12
 -10  -7   2 19.0179 1.31874  15
  10  -7  -2 23.9784 1.47743   2
 -10   7  -2 22.0205 1.54906   9
 -10  -7   2 20.0481 1.14924  14
 -11   7   2 1.42010 0.53860  14
 -11   7   2 2.25025 0.72976  12
 -11  -7  -2 1.73155 0.36124  14
  11  -7   2 1.31055 0.49118   2
 -11  -7  -2 2.26227 0.31902  12
  11  -7   2 1.48944 0.57517  13
 -11   7   2 1.63316 0.49634  15
 -11   7   2 3.35374 0.77055   9
 -11  -7  -2 1.89163 0.55426  13
 -11  -7   2 2.10692 0.33359  12
 -11  -7   2 1.10982 0.43706  15
  11  -7  -2 1.72332 0.49241   2
 -11  -7   2 1.84542 0.36205  14
 -11   7  -2 1.70780 0.57498  12
  11  -7  -2 1.59885 0.53276  13
  11   7   2 1.59366 1.51457   9
 -11   7  -2 1.20442 0.40652  15
 -11   7  -2 1.70068 0.44480  14
 -11   7  -2 1.47460 0.68309   9
 -12   7   2 1.30188 0.60754  12
 -12  -7  -2 0.76164 0.50660  13
 -12  -7  -2 1.06005 0.27858  12
  12  -7   2 0.79374 0.41233   2
  12  -7   2 1.17357 0.56587  13
 -12   7   2 0.78288 0.62115   9
 -12   7   2 1.06290 0.42430  15
 -12   7   2 1.66914 0.47450  14
  12   7   2 -1.0433 2.18462   9
 -12  -7   2 1.77241 0.35018  14
 -12   7  -2 1.37357 0.36209  14
 -12  -7   2 0.87222 0.40312  15
  12  -7  -2 0.78604 0.40768   2
 -12   7  -2 1.11073 0.45775  12
 -12  -7   2 1.18793 0.29168  12
 -12   7  -2 1.16314 0.55158   9
 -12   7  -2 0.88706 0.33418  15
 -13   7   2 10.9193 1.03830   9
 -13   7   2 10.9027 0.86511  14
 -13   7   2 11.2291 1.00868  12
  13  -7   2 10.9740 1.07269  13
 -13   7   2 10.6323 0.86672  15
 -13   7  -2 13.0995 0.79676  14
 -13  -7   2 13.0291 0.72719  12
 -13  -7   2 11.9861 0.76114  14
 -13   7  -2 13.0174 0.86669  12
 -13   7  -2 13.5381 1.05743   9
  13  -7  -2 12.3559 1.07412  13
 -13  -7   2 10.9030 0.92836  15
 -13   7  -2 12.1232 0.84653  15
  14  -7   2 2.97431 0.65110  13
 -14   7   2 4.43033 0.64485  12
 -14   7   2 3.16142 0.50008  15
 -14  -7  -2 4.11211 0.36052  12
 -14   7   2 4.03078 0.68299   9
 -14   7   2 4.01581 0.50416  14
  14  -7  -2 3.35459 0.62967  13
 -14   7  -2 2.63567 0.41815  12
 -14  -7   2 2.60213 0.39624  14
 -14   7  -2 3.76704 0.57697   9
 -14  -7   2 3.23389 0.40584  12
 -15   7   2 1.82208 0.44809   9
 -15   7   2 1.05267 0.30100  15
 -15   7   2 1.24639 0.30790  14
 -15   7   2 1.38308 0.36118  12
  15  -7   2 1.17361 0.51925  13
 -15   7  -2 1.56472 0.25618  14
 -15  -7   2 1.69472 0.28901  14
 -15   7  -2 2.46980 0.46589   9
 -15   7  -2 1.43035 0.29060  15
 -15  -7   2 1.33518 0.36705  15
  15  -7  -2 1.24171 0.44401  13
 -15   7  -2 1.74482 0.29603  12
 -15  -7   2 1.69084 0.29162  12
  16  -7   2 0.96286 0.44601  13
 -16   7   2 0.91238 0.30350   9
 -16   7   2 0.89982 0.23298  15
 -16   7   2 0.93765 0.22433  14
 -16   7   2 1.42898 0.29500  12
 -16  -7   2 1.03986 0.23380  14
  16  -7  -2 1.06899 0.36031  13
 -16   7  -2 1.42379 0.34998   9
 -16   7  -2 0.93399 0.20800  12
 -17   7   2 0.08932 0.18136   9
 -17   7   2 0.06593 0.12954  14
  17  -7   2 -0.1403 0.32979  13
 -17   7   2 0.10235 0.16437  12
 -17   7  -2 0.12079 0.19036   9
 -17  -7   2 0.08631 0.15332  12
 -17   7  -2 0.06292 0.10495  12
   0   8  -2 12.3716 6.25056   1
   0   8  -2 9.38792 2.41527   4
   0  -8  -2 14.6538 0.90616   2
   0   8  -2 8.79854 2.69029   7
   0  -8   2 14.5930 2.57399  10
   1  -8   2 11.2305 2.39265  10
   1  -8   2 11.3555 0.75076   2
  -1   8   2 12.1027 1.28623  15
   1   8  -2 0.98999 5.19483   1
  -1  -8  -2 9.45231 0.73467   2
   1   8  -2 10.6074 2.66522   7
  -1   8   2 9.11502 2.03346   4
  -1  -8  -2 7.83021 2.10372  10
  -1   8   2 12.3228 1.37387  14
  -1   8   2 13.9693 2.45423   7
  -1   8  -2 12.1195 2.49481   7
  -1   8  -2 11.8475 2.66323   4
  -1   8  -2 9.75796 1.01117  14
   1   8   2 13.3821 1.40245  15
   1   8   2 12.1087 1.34192  14
  -1  -8   2 4.92985 8.13307   5
   1  -8  -2 10.6303 0.80580   2
  -1  -8   2 8.74155 2.09653  10
  -1  -8   2 12.4999 0.82945  14
   2   8  -2 3.06823 2.11447   4
  -2   8   2 3.76029 1.84650   7
   2  -8   2 5.05406 2.11510  10
   2  -8   2 2.63388 0.47812   2
  -2   8   2 2.73725 1.70191   4
  -2   8   2 4.35530 0.96419  14
   2   8  -2 11.5939 5.77347   1
  -2   8   2 4.23140 0.85091  15
  -2   8  -2 1.80160 1.98965   4
   2   8   2 6.51109 2.18437   7
   2   8   2 3.39393 0.92517  14
   2  -8  -2 1.16844 2.48505  10
  -2   8  -2 0.48348 2.15748   7
  -2  -8   2 8.97163 6.15337   5
   2   8   2 5.68471 2.11781   4
  -2   8  -2 2.89045 0.60966  14
  -2   8  -2 13.3655 6.12359   1
  -2  -8   2 4.41764 0.76977  15
  -2   8  -2 2.30664 0.59225  15
  -2  -8   2 2.77516 0.45436  14
  -2  -8   2 3.59481 1.47813  10
   2   8   2 4.38090 0.91833  15
   3   8  -2 5.90278 2.33212   4
   3   8  -2 3.87309 2.20779   7
  -3   8   2 0.35346 1.43204   4
  -3   8   2 1.20386 1.59247   7
   3   8  -2 -3.6516 4.75779   1
  -3   8   2 4.59263 0.97214  14
   3  -8   2 2.01009 0.43309   2
   3  -8   2 4.59273 1.97244  10
  -3   8  -2 10.9655 6.23835   1
   3   8   2 5.03055 6.39042   1
  -3   8  -2 3.62420 0.62968  14
  -3  -8   2 2.11074 1.40559  10
  -3   8  -2 0.74567 1.66483   7
   3   8   2 1.03192 1.79302   7
   3  -8  -2 2.63394 0.48033   2
   3   8   2 1.17073 2.05528   4
  -3  -8   2 5.73235 5.41728   5
   3   8   2 4.75090 0.96662  14
  -3   8  -2 0.19087 1.76315   4
  -4   8   2 4.95393 2.12522   7
   4   8  -2 -0.7490 4.52042   1
  -4   8   2 5.04500 0.90890  15
   4   8  -2 3.68722 2.53496   7
  -4   8   2 6.59890 1.01715  14
   4  -8   2 2.89043 2.02503  10
   4   8   2 7.76780 1.24726  15
  -4  -8   2 6.12854 0.81549  15
  -4   8  -2 5.89489 0.83561  15
   4   8   2 15.3354 7.52181   1
  -4  -8   2 6.86472 0.63115  14
  -4   8  -2 7.16959 0.84690  14
   4  -8  -2 8.00177 0.77053   2
   4   8   2 9.26491 2.53966   4
  -4   8  -2 11.1925 2.70280   4
   4   8   2 5.34517 2.16993   7
   5  -8   2 96.6877 4.27795   2
   5   8  -2 81.7890 7.39159   7
  -5   8   2 86.6868 4.33660  14
   5   8  -2 87.2444 7.40047   4
  -5   8   2 94.6639 6.81507   7
  -5   8   2 87.9972 6.54628   4
  -5   8   2 92.0238 4.42793  15
  -5  -8   2 87.7195 4.01597  14
  -5   8  -2 95.5271 4.31755  15
   5  -8  -2 79.6238 4.01460   8
   5   8   2 88.2059 4.40123  14
  -5   8  -2 93.8485 6.75858   4
   5  -8  -2 92.8400 4.24445   2
  -5  -8   2 87.5163 4.23823  15
  -5   8  -2 91.4439 4.20878  14
  -5   8  -2 99.1809 6.92245   7
  -6   8   2 4.01960 1.78230   4
   6   8  -2 1.41057 4.54832   4
   6   8  -2 12.8558 4.37824   7
   6  -8   2 8.06135 0.83096   2
   6   8  -2 0.94036 5.17437   1
  -6   8   2 6.88095 1.01764  14
   6  -8   2 4.61831 2.75187  10
  -6   8   2 6.90396 1.26290   9
   6  -8   2 7.09471 0.85545  13
  -6   8   2 7.17921 2.33367   7
  -6   8   2 6.49414 1.00890  15
  -6   8   2 7.70336 1.23224  12
  -6  -8   2 5.72565 0.54151  12
  -6  -8   2 6.68964 0.85663  15
   6  -8  -2 5.43308 0.57662   8
   6  -8  -2 5.70294 0.75040   2
   6   8   2 9.56149 2.14694   9
  -6  -8   2 6.58911 0.63164  14
   6  -8  -2 7.42518 0.80420  13
   6   8   2 5.13625 3.29874   4
  -6   8  -2 9.05660 2.35653   7
  -6   8  -2 7.80814 0.86138  14
  -6   8  -2 6.77868 0.84973  15
   6   8   2 1.41098 6.09611   1
  -6   8  -2 8.48508 0.99759  12
  -6   8  -2 9.25402 2.34546   4
  -6   8  -2 7.08700 1.21291   9
  -7   8   2 16.9284 1.54651   9
  -7   8   2 14.2661 1.46989  12
  -7  -8  -2 14.2677 1.14878  13
   7  -8   2 14.5711 1.18439  13
  -7   8   2 15.7333 2.94965   7
  -7   8   2 16.0703 1.26580  15
  -7   8   2 15.8667 2.90272   4
   7  -8   2 15.9976 1.16162   2
  -7  -8  -2 14.1775 0.80089  12
   7   8  -2 10.5885 1.92907   6
  -7   8   2 15.1629 1.27566  14
   7   8   2 13.4314 3.58689   4
  -7   8  -2 17.1860 3.28175   4
   7  -8  -2 15.0090 1.14123  13
   7  -8  -2 16.1623 1.13653   2
  -7  -8   2 12.4004 1.09893  15
  -7  -8   2 13.5799 0.91618  14
  -7  -8   2 12.9193 0.84079  12
  -7   8  -2 15.4110 1.24545  12
  -7   8  -2 12.7390 1.07561  14
  -7   8  -2 14.2022 3.40019   7
   7   8   2 17.3719 2.40055   9
  -7   8  -2 14.6427 1.12059  15
  -7   8  -2 15.2651 1.44777   9
   7   8   2 14.6777 3.46971   7
   8  -8   2 2.78705 0.57891   2
  -8  -8  -2 3.21124 0.34490  12
   8  -8   2 2.85036 0.59999  13
  -8   8   2 2.02408 0.68297  14
  -8   8   2 2.86765 0.88934  12
  -8   8   2 4.00294 0.93088   9
  -8  -8  -2 1.36412 0.48328  13
  -8   8   2 1.68585 0.56846  15
  -8   8  -2 1.37948 0.47353  14
  -8   8  -2 1.69359 0.66228  12
   8   8   2 4.63258 1.71520   9
  -8   8  -2 1.78907 0.71330   9
  -8  -8   2 1.51920 0.37869  14
  -8  -8   2 2.49612 0.37506  12
   8  -8  -2 2.57912 0.52650  13
   9  -8   2 1.74216 0.51763   2
  -9   8   2 2.09187 0.86173   9
  -9   8   2 2.59813 0.82215  12
  -9   8   2 1.21744 0.58154  14
  -9  -8  -2 1.22652 0.51836  13
  -9   8   2 1.23416 0.49847  15
   9  -8   2 1.64893 0.57560  13
  -9  -8   2 2.44109 0.37186  12
  -9   8  -2 2.35019 0.64206  12
  -9  -8   2 2.36562 0.42582  14
  -9  -8   2 1.82840 0.56480  15
   9   8   2 2.27136 1.42799   9
  -9   8  -2 1.40230 0.43487  15
   9  -8  -2 1.40389 0.51001  13
  -9   8  -2 1.67582 0.46472  14
   9  -8  -2 2.28344 0.53669   2
  -9   8  -2 1.72300 0.76554   9
 -10   8   2 3.24244 0.61797  15
 -10  -8  -2 3.00640 0.35423  12
  10  -8   2 4.17006 0.66749   2
  10  -8   2 2.83267 0.64310  13
 -10   8   2 4.42969 0.81277  12
 -10   8   2 3.43231 0.65101  14
 -10   8   2 3.76336 0.86779   9
  10  -8  -2 3.26736 0.65107  13
  10  -8  -2 4.53382 0.68405   2
 -10  -8   2 4.59827 0.48250  12
 -10   8  -2 3.38649 0.51563  14
 -10  -8   2 3.83983 0.53464  14
 -10   8  -2 3.65975 0.57731  15
 -10  -8   2 3.89909 0.66944  15
 -10   8  -2 5.66293 0.93229   9
 -10   8  -2 4.81663 0.69554  12
  10   8   2 2.44924 1.33373   9
 -11  -8  -2 12.3183 1.13989  13
 -11   8   2 16.5282 1.08963  15
 -11   8   2 16.0757 1.24676  12
 -11   8   2 17.3751 1.12831  14
  11  -8   2 14.4580 1.15001   2
 -11  -8  -2 14.6346 0.77185  12
  11  -8   2 14.8450 1.20049  13
 -11  -8   2 13.4995 1.08926  15
 -11   8  -2 15.2594 1.01260  15
 -11   8  -2 12.4381 1.17649   9
  11  -8  -2 15.4047 1.15102   2
 -11  -8   2 13.7547 0.89724  14
 -11  -8   2 14.1979 0.84673  12
 -11   8  -2 15.2095 0.94045  14
  11   8   2 14.0591 2.04344   9
 -11   8  -2 14.6112 1.03703  12
  11  -8  -2 16.4749 1.17205  13
  12  -8   2 14.9420 1.20913  13
 -12  -8  -2 16.8269 0.92313  12
 -12   8   2 13.7175 1.18697   9
 -12   8   2 14.7686 1.17031  12
 -12   8   2 14.5379 1.04851  15
 -12  -8  -2 13.6328 1.13359  13
 -12   8   2 15.0501 1.03873  14
 -12   8  -2 17.4398 1.21266   9
 -12   8  -2 17.1569 0.93626  14
 -12   8  -2 14.2025 0.95867  15
 -12  -8   2 14.2577 1.11626  15
 -12  -8   2 15.9618 0.90796  14
 -12   8  -2 17.8657 1.03327  12
 -12  -8   2 17.3774 0.87928  12
  12  -8  -2 16.4778 1.20599  13
 -13   8   2 0.41696 0.30623  14
 -13   8   2 0.41530 0.49393   9
  13  -8   2 0.61523 0.49682  13
 -13  -8  -2 -0.0346 0.42954  13
 -13   8   2 0.10667 0.28476  15
 -13   8   2 0.80296 0.43626  12
 -13   8  -2 0.07675 0.24036  15
 -13   8  -2 1.22042 0.50102   9
 -13  -8   2 0.38658 0.27739  14
 -13  -8   2 0.19237 0.25649  12
  13  -8  -2 0.34608 0.45099  13
 -13  -8   2 0.09139 0.46508  15
 -13   8  -2 0.16250 0.28213  12
 -13   8  -2 -0.0039 0.20345  14
 -14   8   2 1.25752 0.45764   9
 -14   8   2 1.01176 0.37439  12
 -14  -8  -2 0.20673 0.66825  13
 -14   8   2 1.28159 0.29776  14
 -14   8   2 1.76454 0.32667  15
  14  -8   2 1.26762 0.51996  13
 -14  -8   2 1.85152 0.29493  14
 -14   8  -2 1.79937 0.45414   9
 -14   8  -2 1.51111 0.28409  12
  14  -8  -2 1.52246 0.45143  13
  15  -8   2 0.52410 0.42563  13
 -15   8   2 0.30081 0.25048  12
 -15   8   2 0.87884 0.36451   9
 -15   8   2 0.17320 0.17884  14
 -15   8  -2 0.41315 0.33347   9
  15  -8  -2 0.21389 0.29564  13
 -15   8  -2 0.49918 0.17649  12
 -15  -8   2 0.47539 0.20012  12
 -15   8  -2 0.42026 0.17172  14
 -16   8   2 0.11838 0.13311  14
 -16   8   2 0.15336 0.16651  12
  16  -8   2 0.33547 0.33265  13
 -16   8   2 0.12136 0.22499   9
 -16  -8   2 0.34581 0.20343  12
 -16   8  -2 0.09043 0.22420   9
 -16   8  -2 0.08480 0.08902  12
   0   9   2 2.45372 1.73253   4
   0  -9   2 1.53390 1.49838  10
   0   9  -2 0.85451 6.86526   1
   0   9   2 1.09259 0.77601  14
   0   9  -2 1.77438 0.93217   9
   0   9   2 4.38345 2.09890   7
   0   9   2 0.24089 1.04626  12
  -1   9   2 3.00893 0.82981  15
  -1  -9  -2 3.13290 0.65576  13
   1   9  -2 0.35186 2.55739   4
   1  -9   2 1.84917 1.86990  10
   1  -9   2 4.62359 0.68174  13
  -1   9   2 2.84762 1.18612  12
  -1   9   2 3.12654 1.18567   9
   1   9  -2 2.88123 2.47969   7
   1   9  -2 2.77798 1.07002   9
  -1   9   2 2.86163 0.92790  14
  -1   9  -2 6.24237 2.40537   4
  -1   9  -2 3.28421 0.76389  12
   1   9   2 4.07212 0.85496  15
  -1   9  -2 1.86561 1.03073   9
  -1  -9   2 3.41491 0.59663  13
  -1  -9   2 -0.0538 2.26021  10
   1   9   2 4.70215 1.27156  12
   1  -9  -2 2.75513 0.48037   2
   1  -9  -2 3.73929 0.63321  13
   1   9   2 5.11668 1.33909   9
   1   9   2 3.49810 0.88590  14
  -2   9   2 78.1743 3.84172  15
  -2   9   2 83.1449 4.28168   9
  -2  -9  -2 76.0237 3.59787  13
   2   9  -2 73.9718 7.04299   4
   2  -9   2 72.6739 3.57281  13
  -2   9   2 88.6021 6.64859   7
   2   9  -2 68.0383 4.05830   9
  -2   9   2 77.4469 4.04891  12
   2   9  -2 73.5456 6.63102   7
  -2   9   2 77.5596 3.78389  14
  -2   9   2 81.8042 5.90503   4
   2  -9  -2 76.1450 3.56814  13
   2   9   2 78.1402 4.02977  12
   2   9   2 62.7904 6.19528   7
  -2   9  -2 73.4902 6.64937   7
   2   9   2 72.7352 3.84006  15
   2   9   2 73.3022 6.26346   4
  -2   9  -2 76.0280 6.47525   4
  -2   9  -2 70.0875 3.60114  12
  -2   9  -2 73.1564 4.00091   9
   2  -9  -2 69.4313 3.50089   2
  -2  -9   2 68.2704 3.55436  13
   2   9   2 79.3266 3.81360  14
  -2   9  -2 73.8044 3.55473  14
   2   9   2 85.4629 4.46874   9
  -2  -9   2 68.0991 3.31971  12
   3   9  -2 8.80497 3.42004   4
   3   9  -2 5.47779 2.97640   7
   3  -9   2 5.02218 0.70016  13
  -3   9   2 3.96631 0.90195  14
   3  -9   2 4.44576 0.59507   2
  -3  -9  -2 3.01653 0.61010  13
  -3   9   2 3.10634 0.80221  15
  -3   9   2 3.71497 2.69096   7
  -3   9   2 4.79206 1.14869  12
  -3   9   2 2.90699 1.77884   4
  -3   9   2 5.74385 1.38636   9
   3   9   2 2.81690 1.38948   9
  -3  -9   2 5.22206 0.75366  14
   3   9   2 2.54377 1.13192  12
  -3   9  -2 6.21576 0.85249  12
  -3   9  -2 2.97371 2.35002   4
   3  -9  -2 3.87493 0.62279   2
   3   9   2 4.12317 2.49174   4
  -3  -9   2 3.92863 0.72146  13
  -3   9  -2 6.08091 2.53274   7
  -3   9  -2 4.68679 0.67435  14
   3   9   2 2.27785 2.66164   7
   3   9   2 4.30629 0.97731  14
   4  -9   2 3.28182 0.53041   2
  -4   9   2 3.69015 1.22517   9
   4  -9   2 2.56677 0.57761  13
  -4   9   2 1.52515 0.67324  15
   4   9  -2 6.33356 3.92658   7
  -4   9   2 2.58399 0.80296  14
  -4   9   2 3.45206 1.09346  12
   4   9  -2 2.24835 1.01351   9
  -4  -9  -2 2.94313 0.61214  13
   4   9  -2 4.73915 3.71519   4
  -4   9  -2 2.71454 0.60399  14
  -4   9  -2 3.85544 0.97751   9
  -4   9  -2 3.44395 0.70546  12
  -4  -9   2 1.88528 0.45746  14
   4   9   2 3.01480 1.09638  12
  -4  -9   2 2.75848 0.38800  12
   4   9   2 5.66355 1.56232   9
   4  -9  -2 3.21743 0.57831  13
   4  -9  -2 3.26771 0.59888   2
   4   9   2 0.98906 0.92430  14
  -4   9  -2 5.30569 3.39769   7
   4  -9  -2 2.59757 0.51261   8
  -5   9   2 28.1913 2.29997   9
  -5  -9  -2 29.5340 1.79870  13
  -5   9   2 29.7098 2.11901  12
   5  -9   2 31.6840 1.80114  13
   5   9  -2 35.7202 2.35735   9
  -5   9   2 30.1953 1.96668  14
  -5   9   2 29.2087 1.94376  15
   5  -9   2 33.1635 1.76636   2
   5   9   2 28.7402 2.13621  12
  -5   9  -2 35.7692 2.21516   9
  -5  -9   2 28.0476 1.76121  13
  -5  -9   2 31.2934 1.60842  14
   5  -9  -2 28.0578 1.72821  13
  -5   9  -2 32.9448 1.75579  14
  -5  -9   2 34.8625 1.53123  12
  -5   9  -2 34.1977 1.85414  15
   5  -9  -2 30.7023 1.78320   2
   5   9   2 27.7389 2.65463   9
  -6   9   2 36.8096 2.20152  12
  -6  -9  -2 31.6580 1.83166  13
  -6   9   2 36.3349 2.00142  14
   6   9  -2 27.4622 2.27339   9
   6  -9   2 30.9117 1.80966   2
  -6   9   2 35.3131 2.39445   9
  -6   9   2 35.3268 2.00507  15
   6  -9   2 32.5565 1.87817  13
  -6   9  -2 31.8803 1.82612  15
   6   9   2 36.9508 2.88845   9
  -6  -9   2 30.7898 1.61477  14
  -6  -9   2 26.8572 1.90345  13
  -6   9  -2 31.4718 1.77056  14
   6  -9  -2 33.0323 1.86195   2
  -6   9  -2 32.6747 2.22096   9
  -6  -9   2 29.6597 1.56409  12
  -6   9  -2 31.9429 1.87454  12
   6  -9  -2 34.1113 1.85320  13
   6   9   2 27.5951 3.05317  12
  -7   9   2 0.12950 0.83741   9
   7  -9   2 1.12607 0.53547  13
   7  -9   2 0.99877 0.40220   2
  -7   9   2 0.28000 0.58500  14
  -7   9   2 1.51271 0.53804  15
  -7  -9  -2 0.98641 0.49719  13
  -7   9   2 0.76049 0.78223  12
   7  -9  -2 1.11694 0.53581  13
  -7   9  -2 1.00317 0.42769  15
  -7  -9   2 1.18323 0.34890  12
  -7   9  -2 0.93097 0.58643  12
   7  -9  -2 0.52657 0.39123   2
  -7  -9   2 1.08009 0.36995  14
  -7   9  -2 0.79084 0.45300  14
   7   9   2 0.77720 1.29105   9
  -7   9  -2 0.60079 0.70296   9
  -8   9   2 17.4398 1.59793   9
  -8  -9  -2 15.7254 1.17165  13
   8  -9   2 14.1431 1.10792   2
   8  -9   2 15.9695 1.18614  13
  -8   9   2 17.3385 1.40479  12
  -8   9   2 16.8218 1.22448  14
  -8   9   2 16.7782 1.21015  15
   8   9   2 19.0953 2.15228   9
  -8   9  -2 13.7222 1.30860   9
  -8  -9   2 13.3002 0.95055  14
   8  -9  -2 15.3679 1.17489  13
  -8  -9   2 14.4057 0.88000  12
  -8   9  -2 14.4541 1.05608  15
   8  -9  -2 16.3349 1.15095   2
  -8   9  -2 14.4614 1.16396  12
  -8   9  -2 14.5603 1.00573  14
  -9   9   2 4.53974 0.70893  14
   9  -9   2 3.00571 0.65387  13
   9  -9  -2 3.75205 0.64405  13
  -9   9  -2 4.40761 0.57767  14
  -9  -9   2 5.49492 0.50091  12
  -9   9  -2 5.74735 0.77520  12
 -10   9   2 13.6941 1.30270   9
  10  -9   2 14.7088 1.19103  13
 -10   9   2 14.1792 1.19057  12
 -10  -9  -2 13.3933 1.13642  13
 -10   9   2 14.8712 1.06485  15
 -10   9   2 15.4353 1.08311  14
  10   9   2 10.8312 1.67996   9
  10  -9  -2 15.8815 1.15725  13
 -10   9  -2 14.5386 1.24593   9
 -10  -9   2 14.1920 0.81297  12
 -10   9  -2 14.8144 1.00011  12
 -10   9  -2 14.6258 0.99331  15
 -10  -9   2 14.5709 0.88813  14
 -11   9   2 1.62167 0.40975  15
  11  -9   2 2.03226 0.55286  13
 -11   9   2 1.73249 0.44095  14
 -11   9   2 1.95893 0.57036  12
 -11  -9  -2 1.20121 0.49566  13
 -11   9   2 2.09430 0.69511   9
 -11   9  -2 0.71899 0.54094   9
 -11   9  -2 1.48392 0.37337  12
 -11  -9   2 1.33721 0.30892  12
 -11   9  -2 0.87404 0.27700  14
  11   9   2 1.58739 1.17354   9
 -11  -9   2 1.04956 0.33086  14
  11  -9  -2 0.81291 0.48623  13
  12  -9   2 0.92904 0.55629  13
 -12  -9  -2 1.66944 0.47730  13
 -12   9   2 2.42634 0.42043  14
 -12   9   2 1.85184 0.36683  15
 -12   9  -2 2.22754 0.35855  12
 -12  -9   2 2.35860 0.35616  12
  12  -9  -2 1.95325 0.51760  13
 -12   9  -2 2.72594 0.54547   9
 -13   9   2 5.14759 0.46339  14
 -13   9   2 4.62045 0.65664   9
 -13  -9  -2 4.59810 0.56535  13
 -13   9   2 5.17423 0.49074  15
  13  -9   2 4.45955 0.63442  13
 -13   9   2 4.71291 0.58896  12
 -13   9  -2 5.47919 0.43222  12
  13  -9  -2 5.30127 0.65148  13
 -13  -9   2 3.97279 0.39174  12
 -13   9  -2 5.13540 0.62821   9
 -13   9  -2 3.68796 0.48660  14
  14  -9   2 0.82293 0.42397  13
 -14   9   2 1.71695 0.31252  12
 -14   9   2 1.00009 0.22664  14
 -14   9   2 1.81225 0.38616   9
 -14  -9  -2 0.99130 0.33453  13
  14  -9  -2 0.79698 0.30596  13
 -14   9  -2 1.48236 0.21359  12
 -15   9   2 -0.0692 0.21890   9
  15  -9   2 -0.0627 0.27830  13
 -15   9   2 0.03356 0.15324  12
 -15   9  -2 0.24375 0.22176   9
   0 -10   2 14.9481 1.16377  13
   0 -10  -2 14.7975 1.20204  13
   1 -10   2 88.4581 4.17129  13
  -1  10   2 90.1396 4.78202   9
  -1  10   2 90.6464 4.29373  14
   1  10  -2 82.9683 4.57278   9
  -1 -10  -2 90.5999 4.18506  13
  -1  10   2 85.5474 4.42858  12
  -1  10   2 91.0673 4.38018  15
   1  10   2 92.5583 4.28111  14
  -1 -10   2 87.6693 4.15828  13
  -1  10  -2 86.7448 4.10660  12
   1  10   2 87.2892 4.46832  15
   1  10   2 91.1308 4.46382  12
  -1  10  -2 86.1748 4.57113   9
   1 -10  -2 92.8789 4.18013  13
   1  10   2 88.7664 4.83246   9
   2 -10   2 5.82592 0.76341  13
  -2  10   2 6.16141 0.95254  14
  -2 -10  -2 6.10348 0.78045  13
  -2  10   2 5.57540 0.90381  15
   2  10  -2 6.54289 1.27072   9
  -2  10   2 5.09310 1.29681   9
  -2  10   2 5.54027 1.14680  12
  -2 -10   2 5.98491 0.77752  13
  -2  10  -2 5.12029 0.85938  12
   2  10   2 6.37980 1.41270   9
  -2  10  -2 6.79477 1.21480   9
   2  10   2 5.23100 0.91417  14
   2  10   2 6.99093 1.15682  12
   2 -10  -2 7.77688 0.89277  13
  -3 -10  -2 7.82399 0.88488  13
  -3  10   2 9.15849 1.10596  14
  -3  10   2 6.91271 0.98117  15
   3 -10   2 6.10946 0.86290  13
  -3  10   2 8.20168 1.32376  12
   3  10  -2 8.53537 1.30460   9
  -3  10   2 10.3433 1.51538   9
   3  10   2 8.70933 1.18793  12
   3 -10  -2 6.70835 0.66589   8
  -3  10  -2 7.93563 1.29493   9
   3 -10  -2 6.73228 0.87389  13
   3  10   2 8.88742 1.60644   9
  -3  10  -2 6.42148 0.90293  12
  -3 -10   2 6.39799 0.81364  13
  -4 -10  -2 -0.0409 0.45471  13
  -4  10   2 0.53324 0.80701  12
   4  10  -2 0.01957 0.86599   9
  -4  10   2 0.81861 0.51427  15
  -4  10   2 -0.4171 1.03660   9
   4 -10   2 0.08693 0.48518  13
  -4  10   2 0.18553 0.61528  14
   4  10   2 -0.5026 1.13365   9
   4  10   2 -0.0845 0.75834  12
  -4  10  -2 1.32822 0.89558   9
  -4 -10   2 -0.2879 0.45436  13
   4 -10  -2 0.03675 0.44782  13
   4 -10  -2 0.28815 0.31462   8
  -4  10  -2 -0.0434 0.52306  12
  -5  10   2 2.72257 0.65657  15
  -5 -10  -2 2.87625 0.62309  13
   5 -10   2 4.68032 0.70659  13
  -5  10   2 3.37332 0.90491  12
  -5  10   2 4.63338 0.76264  14
   5  10  -2 4.28971 1.06580   9
  -5  10   2 2.45649 1.06691   9
   5 -10  -2 4.16808 0.65996  13
  -5 -10   2 3.16167 0.48754  12
   5  10   2 2.16411 1.26018   9
  -5  10  -2 4.13466 0.67389  12
   5 -10  -2 2.36113 0.58296   2
  -6 -10  -2 1.13200 0.51522  13
  -6  10   2 3.10400 0.96922   9
   6 -10   2 0.74355 0.53543  13
  -6  10   2 1.90669 0.51734  15
  -6  10   2 1.72553 0.72031  12
  -6  10   2 1.45027 0.58594  14
   6  10  -2 2.93584 1.09855   9
  -6  10  -2 1.25232 0.43123  14
  -6  10  -2 1.99645 0.55366  12
  -6 -10   2 0.89550 0.51481  13
   6  10   2 3.00256 1.22638   9
  -6  10  -2 2.49865 0.82348   9
   6 -10  -2 1.33013 0.56482  13
  -6 -10   2 2.32301 0.36448  12
  -7  10   2 10.2732 0.92724  15
  -7  10   2 11.5382 0.99713  14
  -7 -10  -2 9.40194 0.96760  13
  -7  10   2 10.4864 1.34235   9
  -7  10   2 9.36657 1.17399  12
   7 -10   2 10.3512 0.98935  13
  -7  10  -2 11.7868 1.19186   9
   7 -10  -2 11.4028 0.98628  13
   7  10   2 9.96237 1.54612   9
  -7  10  -2 10.6056 0.80697  14
  -7  10  -2 12.8120 0.90494  12
  -7 -10   2 10.9547 1.00823  13
  -7 -10   2 11.0549 0.68356  12
  -8  10   2 2.62040 0.52836  14
  -8 -10  -2 1.72090 0.48823  13
   8 -10   2 1.59894 0.54698  13
  -8  10   2 1.75239 0.43765  15
   8 -10  -2 2.03111 0.51659  13
  -8 -10   2 2.57991 0.42219  12
  -8  10  -2 1.39221 0.37776  14
  -9  10   2 0.47191 0.65434   9
  -9  10   2 -0.4430 0.49306  12
  -9 -10  -2 0.04597 0.39026  13
   9 -10   2 -0.0137 0.43752  13
  -9  10   2 -0.1690 0.34860  14
  -9  10   2 0.13675 0.29409  15
   9 -10  -2 0.77079 0.43672  13
  -9  10  -2 0.13262 0.54829   9
   9  10   2 0.10936 0.85711   9
  -9  10  -2 -0.4310 0.37286  14
  -9 -10   2 0.06507 0.28697  12
  -9  10  -2 0.01973 0.31842  12
 -10 -10  -2 2.13908 0.49803  13
 -10  10   2 1.94643 0.53449  12
  10 -10   2 2.08636 0.51011  13
 -10  10   2 1.75769 0.39420  14
 -10  10   2 1.65417 0.37724  15
 -10  10   2 2.53034 0.67586   9
 -10  10  -2 2.99492 0.58819   9
 -10  10  -2 2.12769 0.34277  12
  10  10   2 1.62719 0.84808   9
  10 -10  -2 1.81180 0.49514  13
 -10 -10   2 1.83404 0.29093  12
  11 -10   2 1.19157 0.47087  13
 -11  10   2 0.66353 0.28691  15
 -11  10   2 2.32397 0.46789  12
 -11 -10  -2 2.23655 0.46119  13
 -11  10   2 1.46693 0.33918  14
 -11  10  -2 1.27195 0.25795  12
 -11  10  -2 2.13186 0.50188   9
  11 -10  -2 2.22012 0.48372  13
 -12 -10  -2 4.65181 0.54523  13
  12 -10   2 5.00318 0.63905  13
 -12  10   2 5.68537 0.43044  14
 -12  10  -2 5.53134 0.62272   9
  12 -10  -2 4.40096 0.55746  13
 -13 -10  -2 7.61254 0.59540  13
  13 -10   2 9.03273 0.73230  13
 -13  10   2 8.81929 0.63283   9
 -13  10  -2 9.80996 0.63818   9
  13 -10  -2 7.46803 0.54502  13
   0 -11   2 1.63109 0.49105  13
   0  11   2 0.88385 0.99077   9
   0  11   2 0.02012 0.58460  14
   0  11  -2 -0.4256 0.76500   9
   0 -11  -2 0.39658 0.48350  13
   0  11   2 -0.1659 0.59175  12
   1  11  -2 1.85653 0.85009   9
  -1  11   2 0.05935 0.49515  14
  -1  11   2 0.28178 0.92298   9
   1 -11   2 0.94742 0.48949  13
  -1 -11  -2 0.31536 0.48334  13
  -1  11   2 1.06856 0.65666  12
  -1  11  -2 1.67460 0.85001   9
   1  11   2 1.11488 0.62175  12
   1 -11  -2 -0.0331 0.48506  13
  -1 -11   2 0.90740 0.50060  13
   1  11   2 1.71336 1.05372   9
  -2  11   2 9.48733 1.18950  12
  -2  11   2 12.8025 1.51689   9
   2 -11   2 10.9515 0.93894  13
  -2  11   2 11.3425 0.95455  14
  -2 -11  -2 10.7200 0.94652  13
   2  11  -2 9.22120 1.27646   9
   2  11   2 9.21678 0.98708  12
  -2 -11   2 12.0121 0.99739  13
   2 -11  -2 10.5359 0.97708  13
   2 -11  -2 12.6004 0.78586   8
   2  11   2 10.7318 1.61562   9
  -3  11   2 1.72981 0.91962   9
  -3  11   2 1.16236 0.68401  12
  -3 -11  -2 0.20580 0.42983  13
  -3  11   2 0.35956 0.48466  15
   3 -11   2 0.70004 0.49596  13
  -3  11   2 0.55967 0.48941  14
   3 -11  -2 1.21174 0.32230   8
  -3  11  -2 1.84365 0.86317   9
   3 -11  -2 0.50191 0.44832  13
   3  11   2 1.54347 1.05833   9
  -3 -11   2 0.94762 0.49136  13
  -4 -11  -2 0.94473 0.47650  13
  -4  11   2 0.62443 0.85668   9
  -4  11   2 1.27676 0.48305  15
   4  11  -2 1.40102 0.78848   9
  -4  11   2 1.15121 0.47801  14
  -4  11   2 1.11495 0.62561  12
   4 -11  -2 1.72982 0.51350  13
  -4 -11   2 1.08209 0.49263  13
   4  11   2 0.86219 0.91693   9
  -4  11  -2 2.49498 0.81352   9
  -5  11   2 0.31827 0.57332  12
   5  11  -2 1.67626 0.79900   9
  -5  11   2 0.48818 0.37980  15
   5 -11   2 1.30254 0.50212  13
  -5  11   2 1.99676 0.90712   9
  -5  11   2 0.89054 0.45548  14
  -5 -11  -2 1.19181 0.50948  13
  -5  11  -2 0.83052 0.41206  12
  -5 -11   2 1.45905 0.47541  13
  -5  11  -2 1.32279 0.68613   9
   5 -11  -2 1.04167 0.49993  13
   5  11   2 0.63841 0.86628   9
  -6  11   2 -0.1167 0.35484  15
  -6  11   2 1.32192 0.77570   9
  -6 -11  -2 0.52142 0.46607  13
  -6  11   2 1.49938 0.59212  12
  -6  11   2 0.89772 0.41107  14
   6 -11   2 0.49225 0.45303  13
   6  11   2 0.79865 0.82252   9
  -6 -11   2 0.72146 0.42104  13
  -6  11  -2 0.44573 0.30451  12
  -6  11  -2 0.56217 0.61523   9
   6 -11  -2 0.12076 0.41775  13
  -7  11   2 0.39381 0.33845  14
   7 -11   2 0.43801 0.41396  13
  -7  11   2 0.77935 0.63945   9
  -7  11   2 0.32112 0.49060  12
  -7  11   2 0.52837 0.34036  15
  -7 -11  -2 0.31792 0.42011  13
  -7 -11   2 0.36950 0.38562  13
   7 -11  -2 1.00122 0.39853  13
   7  11   2 1.17758 0.80715   9
  -8 -11  -2 0.51440 0.40371  13
  -8  11   2 1.15470 0.45755  12
  -8  11   2 0.53202 0.60372   9
   8 -11   2 0.61187 0.41109  13
  -8  11   2 -0.0177 0.37826  15
  -8  11   2 0.50919 0.30085  14
   8  11   2 1.23431 0.70608   9
   8 -11  -2 0.35808 0.39281  13
  -8 -11   2 1.23918 0.41022  13
  -8  11  -2 0.75534 0.51202   9
  -9 -11  -2 0.06695 0.36716  13
   9 -11   2 -0.3103 0.36484  13
  -9  11   2 0.11429 0.50352   9
  -9  11   2 0.07462 0.23126  14
  -9  11   2 -0.1350 0.32674  12
   9 -11  -2 -0.4076 0.32951  13
   9  11   2 -0.7896 0.64017   9
  -9  11  -2 0.39967 0.41199   9
 -10  11   2 0.50066 0.43148   9
 -10 -11  -2 0.54077 0.33832  13
  10 -11   2 0.31707 0.38849  13
 -10  11   2 0.04388 0.19376  14
 -10  11   2 0.16901 0.26879  12
 -10  11  -2 -0.0071 0.34379   9
  10 -11  -2 0.38611 0.32359  13
  11 -11   2 0.39510 0.30820  13
 -11  11   2 0.52458 0.20125  12
 -11  11   2 0.29481 0.31976   9
 -11 -11  -2 0.10647 0.25060  13
  11 -11  -2 0.62073 0.26051  13
 -11  11  -2 0.74437 0.31239   9
   0 -12  -2 0.89710 0.43072  13
   0 -12   2 0.52829 0.40412  13
   0  12   2 0.32326 0.74573   9
   0 -12  -2 0.29453 0.25243   8
   0  12  -2 0.40051 0.58711   9
   1  12  -2 4.52068 0.81084   9
  -1 -12  -2 5.54289 0.51832   8
  -1  12   2 4.47714 0.60276  12
  -1  12   2 6.72141 1.04612   9
   1 -12   2 4.63790 0.62127  13
  -1 -12  -2 5.80025 0.68701  13
  -1  12  -2 4.71833 0.82651   9
   1 -12  -2 4.63321 0.45082   8
   1  12   2 6.98737 1.09031   9
  -1 -12   2 3.43164 0.54765  13
   1 -12  -2 4.48002 0.63257  13
  -2 -12  -2 0.15428 0.39877  13
   2  12  -2 0.29731 0.58015   9
   2 -12   2 0.30185 0.40636  13
  -2  12   2 0.21597 0.39034  12
  -2  12   2 -0.1642 0.72752   9
  -2  12  -2 0.20055 0.54349   9
   2  12   2 0.09525 0.72306   9
   2 -12  -2 0.25029 0.43256  13
  -2 -12   2 0.45638 0.40050  13
   3 -12   2 6.47027 0.73931  13
   3  12  -2 5.74749 0.86821   9
  -3 -12  -2 6.32462 0.73512  13
  -3  12   2 8.01061 0.67061  12
  -3  12   2 8.44213 1.12206   9
   3 -12  -2 7.68265 0.75472  13
  -3  12  -2 9.34370 0.89711   9
  -3 -12   2 6.98131 0.72218  13
   3  12   2 7.56335 1.10946   9
  -4 -12  -2 0.84222 0.42750  13
   4 -12   2 0.63160 0.40131  13
  -4  12   2 1.22005 0.69160   9
  -4  12   2 0.42412 0.35810  12
   4 -12  -2 0.99233 0.41748  13
  -4 -12   2 0.82824 0.38575  13
  -4  12  -2 0.60457 0.50930   9
   4  12   2 0.70275 0.68013   9
   5 -12   2 0.17802 0.34708  13
  -5  12   2 0.84681 0.35605  12
  -5 -12  -2 0.52977 0.37217  13
  -5  12   2 1.43138 0.66419   9
  -5 -12   2 0.57939 0.34610  13
  -5  12  -2 0.45434 0.51712   9
   5 -12  -2 0.46878 0.36746  13
   5  12   2 1.15152 0.65037   9
  -6  12   2 0.26101 0.50147   9
  -6  12   2 -0.0485 0.26065  12
   6 -12   2 0.00609 0.33315  13
  -6 -12  -2 0.34753 0.32821  13
  -6 -12   2 0.15227 0.28333  13
   6  12   2 0.04481 0.56096   9
  -6  12  -2 0.15551 0.43707   9
   6 -12  -2 -0.0962 0.30419  13
  -7  12   2 0.62809 0.50935   9
  -7  12   2 0.39127 0.23668  12
   7 -12   2 0.19413 0.31315  13
  -7 -12  -2 0.28355 0.31042  13
   7  12   2 0.22217 0.42939   9
   7 -12  -2 0.35013 0.31041  13
  -7  12  -2 0.47087 0.40128   9
  -7 -12   2 0.31794 0.27774  13
   8 -12   2 0.09068 0.30406  13
  -8 -12  -2 0.81469 0.29633  13
  -8  12   2 0.42311 0.17290  12
  -8  12   2 0.66076 0.39803   9
  -8 -12   2 0.98260 0.29900  13
  -8  12  -2 0.79794 0.34281   9
   8 -12  -2 0.77692 0.30018  13
  -9  12   2 0.68353 0.32497   9
  -9  12  -2 1.05895 0.29335   9
   0 -13   2 -0.0719 0.29082  13
   0  13   2 0.46365 0.46440   9
   0  13  -2 0.46450 0.30528   9
   0 -13  -2 -0.1440 0.30265  13
  -1 -13  -2 0.22796 0.29504  13
  -1  13   2 -0.2034 0.44726   9
   1 -13   2 0.12308 0.28505  13
  -1  13  -2 -0.1229 0.28350   9
   1  13   2 0.01600 0.45627   9
   1 -13  -2 -0.1129 0.31088  13
  -1 -13   2 0.55009 0.32458  13
   2 -13   2 0.37654 0.29059  13
  -2 -13  -2 -0.0804 0.25055  13
  -2  13   2 0.60943 0.48559   9
  -2 -13   2 0.80622 0.29896  13
  -2  13  -2 0.21756 0.30432   9
   2 -13  -2 0.41493 0.30802  13
   2  13   2 -0.1235 0.43001   9
  -3 -13  -2 0.55351 0.26667  13
  -3  13   2 0.16291 0.37169   9
   3 -13   2 0.16628 0.25569  13
   3  13   2 0.49691 0.41869   9
   3 -13  -2 0.10679 0.27009  13
  -3 -13   2 0.44470 0.28297  13
  -3  13  -2 -0.0522 0.28434   9
  -4 -13  -2 0.43988 0.27467  13
  -4  13   2 -0.0389 0.34915   9
   4 -13   2 0.22628 0.26511  13
  -4 -13   2 0.20002 0.23175  13
   4  13   2 -0.1067 0.32627   9
   4 -13  -2 -0.1642 0.22531  13
  -4  13  -2 -0.2884 0.24333   9
   0   0   3 21.4542 1.22409  10
   0   0  -3 24.6082 1.18814   6
   0   0   3 22.7679 1.58888   4
   0   0   3 24.3157 1.33831   5
   0   0   3 25.1591 1.54865   7
   1   0   3 0.27012 0.52241   5
  -1   0  -3 0.91031 0.19878   2
  -1   0  -3 1.10705 0.18107   6
   1   0   3 1.27793 0.65485   7
   1   0  -3 0.70393 0.21794   6
   1   0  -3 0.93036 0.14722   2
   1   0   3 0.39010 0.38971  10
   1   0   3 1.04384 0.65182   4
   2   0  -3 33.8575 1.82875   6
   2   0   3 36.6094 2.20700   1
   2   0  -3 34.5139 1.53365   2
   2   0   3 33.3544 2.53366   7
   2   0   3 32.3113 2.63201   4
   2   0   3 36.0884 2.54213   5
   3   0   3 0.71464 0.97043   4
   3   0   3 2.33115 1.09077   5
   3   0   3 1.20000 0.49797   1
   3   0   3 1.52878 1.02427   7
   3   0   3 0.59814 0.66003  10
   3   0  -3 0.91604 0.17724   2
   3   0  -3 0.93600 0.34644   6
   3   0   3 0.80263 0.17798   6
   4   0   3 32.1069 3.06828   5
   4   0   3 31.9924 2.27125   1
  -4   0   3 26.5062 1.91693   5
   4   0  -3 29.3440 1.31904   2
   4   0   3 30.6374 2.79622   7
   4   0   3 30.5211 2.93477   4
   4   0  -3 27.9172 1.74489   6
   4   0   3 24.5536 1.86620  10
   4   0   3 26.8600 1.43633   6
   4   0  -3 29.5235 2.00329   1
   5   0   3 8.73413 1.33767   1
   5   0  -3 9.45935 2.13896   4
   5   0   3 7.29597 2.03094   5
   5   0   3 6.90772 1.60875   7
   5   0  -3 8.78698 1.15537  10
   5   0  -3 9.11176 0.96011   6
   5   0  -3 6.85710 1.11652   1
   5   0   3 8.05989 1.29645  10
   5   0   3 8.30575 1.94190   4
   5   0   3 7.25594 0.62381   6
   6   0  -3 0.94381 0.57950   1
   6   0  -3 -1.3991 1.22275   7
   6   0  -3 -1.5342 1.45101   4
   6   0   3 0.01336 0.99695  10
   6   0  -3 -0.7840 0.95608  10
   6   0   3 0.28530 1.44261   4
   6   0   3 0.78099 1.40819   7
   6   0   3 1.31161 0.82067   1
   6   0   3 -2.2387 1.52691   5
   6   0  -3 0.97432 0.50142   6
   6   0   3 0.27773 0.24243   6
   7   0   3 9.49140 2.04205   7
   7   0  -3 8.42516 0.55932   2
   7   0  -3 9.94960 1.51090  10
   7   0  -3 8.58539 1.72816   7
   7   0   3 6.64573 0.71257   6
   7   0  -3 11.9847 2.30027   4
   7   0   3 8.86012 1.77932   1
   7   0   3 6.51153 2.01171   5
   7   0  -3 7.59281 1.00158   6
  -7   0  -3 8.60884 1.81648   3
   7   0   3 9.29342 1.59062  10
   7   0   3 8.44355 2.43554   4
   7   0  -3 10.6129 2.19232   1
   8   0  -3 10.5656 2.51263   1
   8   0   3 14.6092 2.24535   1
   8   0   3 11.9102 1.97922  10
   8   0   3 8.79325 2.94513   5
   8   0   3 8.99946 2.45773   7
   8   0  -3 12.4149 1.91021   1
   8   0  -3 10.8697 0.69349   2
  -8   0  -3 10.4179 2.16276   3
   8   0  -3 12.6554 1.92775  10
   8   0   3 10.5063 2.83631   4
   8   0  -3 11.5278 1.27048   6
   9   0   3 6.24769 2.08273   7
  -9   0  -3 8.38675 1.83695   3
   9   0  -3 6.32041 0.50501   2
   9   0  -3 5.92639 0.99038   6
   9   0  -3 5.25995 1.52760   1
   9   0   3 5.49317 0.80407   6
   9   0   3 9.45455 2.18111  10
   9   0   3 4.25573 1.66087   1
   9   0   3 8.17706 3.60375   5
   9   0   3 9.71440 2.59505   4
 -10   0  -3 0.19010 0.17448  15
  10   0  -3 0.32321 0.21742   2
  10   0  -3 -0.0717 0.42257   6
  10   0   3 1.92734 1.87718   4
  10   0   3 -0.4525 1.52754  10
  10   0   3 1.68445 1.15032   1
  10   0  -3 -0.1644 0.89490   1
 -10   0  -3 -1.6957 1.67170   3
  10   0  -3 -1.5444 4.61547   1
  10   0   3 0.89719 1.76627   7
  10   0   3 0.87951 0.37880   6
  11   0  -3 16.2130 2.99334   1
  11   0   3 17.7436 3.06886  10
  11   0   3 12.2186 4.53405   4
  11   0   3 13.6433 3.01396   1
  11   0  -3 14.4165 1.67403   6
  11   0   3 13.7351 4.20080   7
  11   0  -3 16.0244 0.94006   2
  12   0  -3 -1.1921 1.34716   1
 -12   0  -3 0.20454 0.16506  14
  12   0  -3 -0.1060 0.19070   2
  12   0   3 0.86835 1.43301   1
 -12   0   3 -0.1648 0.15878  14
 -12   0   3 -0.1698 0.18347  15
  12   0   3 -6.5767 3.40439   7
 -12   0  -3 0.11685 0.19952  15
  12   0   3 0.84749 2.14396  10
  12   0  -3 0.62777 0.63287   6
 -13   0  -3 -0.0931 0.19148  15
 -13   0   3 0.06233 0.18548  14
 -13   0   3 -0.0387 0.18547  15
  13   0  -3 0.17977 0.21162   2
  13   0  -3 0.02736 0.65993   6
  13   0  -3 1.02421 1.37810   1
  13   0   3 2.09901 1.53981   1
 -13   0  -3 0.07570 0.17535  14
 -14   0   3 6.11035 0.52460  14
 -14   0  -3 5.48518 0.56002  15
  14   0  -3 8.66065 0.92967  13
 -14   0  -3 6.74068 0.51366  14
  14   0   3 7.98234 1.04352  13
 -15   0  -3 1.82232 0.38137  15
 -15   0   3 2.40900 0.36189  14
 -15   0   3 1.53694 0.36820  15
  15   0   3 2.07735 0.67483  13
  15   0  -3 2.79255 0.66799  13
 -15   0  -3 2.38162 0.35911  14
  16   0   3 4.51126 0.83835  13
 -16   0   3 6.07246 0.51267  12
  16   0  -3 6.64452 0.81476  13
 -16   0   3 4.80034 0.48181  14
 -17   0   3 0.48044 0.22144  14
 -17   0  -3 0.85280 0.21798  12
 -17   0   3 0.70562 0.23614  12
 -17   0   3 0.40742 0.26320  15
  17   0   3 1.21973 0.56475  13
 -17   0  -3 0.39065 0.20269  14
 -17   0  -3 1.24142 0.34987   9
 -18   0   3 2.61082 0.34539  12
  18   0   3 2.21162 0.59539  13
 -18   0  -3 2.63633 0.30532  12
 -18   0   3 2.33973 0.32073  14
  19   0   3 0.30684 0.40503  13
 -19   0   3 0.33001 0.17147  12
 -19   0   3 0.40577 0.19085  14
 -19   0  -3 0.39049 0.14266  12
 -19   0  -3 0.04160 0.16187  14
 -20   0   3 0.71961 0.16227  12
 -20   0   3 0.43985 0.16183  14
   0   1  -3 0.27436 0.33300   4
   0  -1   3 -0.2727 0.79472  10
   0   1   3 -0.3111 0.25696   4
   0   1   3 -0.2766 0.29272   7
   0   1  -3 0.50921 0.96667   1
   0   1  -3 -0.4203 0.55666   3
   0  -1   3 0.86091 1.12672   5
   0  -1  -3 0.10244 0.19647   6
   0  -1  -3 0.03150 0.13435   2
   0   1  -3 0.50806 0.41084   7
   1  -1   3 412.823 19.4639  10
   1   1  -3 477.617 19.5858   4
   1   1  -3 445.206 19.2854   6
  -1   1   3 465.810 19.2356  10
  -1   1   3 451.733 19.2470   7
   1   1  -3 447.190 19.0325   2
   1  -1   3 449.518 20.6577   5
   1   1  -3 482.707 20.5149   1
  -1   1   3 426.197 19.3826   5
   1   1  -3 441.252 19.5208   7
  -1   1   3 436.285 19.2489   4
  -1  -1  -3 426.822 19.0526   2
   1  -1  -3 463.786 19.3718   6
   1   1   3 417.377 19.5397   4
  -1   1  -3 447.677 20.0942   3
   1   1   3 430.302 19.5288   7
   1  -1  -3 463.288 19.5583   1
  -1   1  -3 454.029 19.7082   7
  -1   1  -3 445.936 19.5238   4
  -1  -1   3 463.736 20.3263   5
  -1   1  -3 502.688 20.8668   1
  -1  -1   3 500.452 19.4106  10
   1  -1  -3 407.726 19.0480   2
   1   1   3 452.579 19.1199  10
   2   1  -3 3.73450 0.54175   6
   2   1  -3 3.24420 0.26984   2
  -2  -1  -3 3.38089 0.35374   2
  -2   1   3 2.49583 0.66779  10
   2  -1   3 5.67570 1.65276   4
   2  -1   3 3.80672 1.23817   7
  -2   1   3 4.02748 0.50324   4
   2   1  -3 2.76033 1.16604   1
   2  -1   3 3.29165 1.08408  10
   2  -1   3 1.18543 1.55593   5
   2   1   3 2.37435 0.68745   4
   2   1   3 2.26426 0.74460   1
   2  -1  -3 3.19339 0.53843   6
  -2  -1   3 4.81909 0.84053  10
   2  -1  -3 3.42245 0.86115   1
   2   1   3 4.04527 0.60745  10
  -2  -1   3 3.63683 1.33309   5
   2   1   3 2.98634 0.81079   7
  -2   1  -3 4.11039 1.18583   3
   2  -1  -3 2.66093 0.31231   2
   2   1   3 2.76583 0.67607   5
   3   1  -3 2524.60 120.979   7
   3  -1   3 2806.65 122.453   4
   3   1  -3 3056.72 120.288  10
   3   1  -3 3021.73 121.653   1
  -3   1   3 2916.32 120.407  10
   3  -1   3 2744.23 121.926   7
  -3   1   3 2754.63 121.364   5
   3   1  -3 2685.30 120.964   4
   3  -1   3 2930.59 120.859  10
   3  -1   3 3062.26 121.262   1
   3   1  -3 2909.88 120.663   6
   3  -1   3 2747.57 122.425   5
   3   1   3 2800.16 121.233   7
   3  -1  -3 3126.06 120.547   1
   3   1   3 2703.41 121.147   5
   3  -1  -3 2938.50 120.601  10
   3  -1  -3 2856.20 120.665   6
   3   1   3 2844.28 120.448  10
   3   1   3 2713.20 121.309   4
   3  -1  -3 2946.37 121.466   1
  -3   1  -3 2767.10 121.572   3
   3   1   3 2888.78 121.758   1
  -3  -1   3 2818.96 121.145   5
   4   1  -3 648.598 27.2014   6
   4  -1   3 617.040 29.3110   5
   4   1  -3 629.318 27.4828   4
   4  -1   3 643.758 29.3622   4
   4  -1   3 667.333 27.4596  10
   4  -1   3 658.734 28.8599   7
   4  -1   3 632.724 26.7866   6
   4   1  -3 569.591 26.6118   2
   4  -1   3 678.470 27.8670   1
   4   1  -3 632.495 27.3980   7
   4   1  -3 659.616 26.7991  10
  -4   1   3 593.013 28.0047   5
   4   1  -3 606.178 28.1256   1
   4   1   3 623.411 28.0299   5
   4  -1  -3 610.044 28.2641   1
   4  -1  -3 657.079 27.1758   1
   4   1   3 604.312 28.0985   4
   4   1   3 623.593 26.9848  10
   4  -1  -3 592.752 26.6830   2
  -4   1  -3 635.197 28.2248   3
   4   1   3 613.512 27.9659   7
   4  -1  -3 637.320 27.1961   6
   4   1   3 659.529 28.4874   1
   5  -1   3 14.3858 2.93598   4
   5  -1   3 11.2835 1.46288   1
   5   1  -3 15.3422 1.73048   4
   5   1  -3 14.7942 1.24103   6
   5  -1   3 13.9984 2.96665   5
   5  -1   3 12.3662 0.84674   6
   5   1  -3 16.0714 1.60646   7
   5  -1   3 11.5605 2.29165   7
   5   1  -3 13.7065 0.66370   2
   5  -1   3 12.9845 2.02972  10
   5   1  -3 13.0819 1.87991   1
   5   1   3 10.4443 2.09604   5
   5   1   3 12.9088 1.32323  10
   5  -1  -3 13.9048 0.77104   2
   5   1   3 11.1123 1.97054   7
   5   1   3 12.0963 2.11452   4
   5  -1  -3 14.3065 1.26949   1
   5  -1  -3 14.9957 1.21487   6
   5  -1  -3 10.0440 2.01088   1
   5   1   3 12.9204 0.98273   6
   5   1   3 10.6573 1.80424   1
   5  -1  -3 14.2922 1.44044  10
  -5   1  -3 12.2964 1.91656   3
   6  -1   3 1039.20 46.6945   7
   6  -1   3 1040.53 44.0176   6
   6  -1   3 1021.62 47.3879   4
   6  -1   3 1028.91 47.6884   5
   6   1  -3 1009.78 45.1588   7
   6   1  -3 1043.68 44.4991   6
   6   1  -3 1058.02 45.8667   1
   6   1  -3 1043.93 44.0807  10
   6   1  -3 1028.41 45.3983   4
   6  -1   3 1062.65 44.7972  10
   6  -1   3 1083.05 45.5003   1
   6   1  -3 951.890 43.6584   2
   6   1   3 1063.14 46.2358   1
   6   1   3 1007.79 45.8738   7
   6  -1  -3 1056.77 44.4730   6
   6   1   3 1005.77 44.1363   6
   6  -1  -3 1029.00 43.7547   2
   6   1   3 1033.72 46.1911   4
   6   1   3 1046.69 44.3279  10
   6   1   3 1018.22 46.1295   5
   6  -1  -3 1050.84 44.4202  10
  -6   1  -3 1031.11 45.6498   3
   6  -1  -3 1021.11 46.5653   1
   7   1  -3 39.7157 3.97149   4
   7   1  -3 45.9424 2.63945  10
   7  -1   3 45.5679 2.40609   6
   7  -1   3 48.4914 3.50423  10
   7   1  -3 45.6940 3.94804   1
   7  -1   3 36.3966 4.96231   4
   7   1  -3 44.3676 2.02526   2
   7  -1   3 51.7218 3.65759   1
   7  -1   3 45.4182 5.78319   5
   7  -1   3 43.8698 4.69737   7
   7  -1  -3 45.9228 4.74717   1
   7   1   3 45.2865 2.90162  10
   7  -1  -3 43.8430 2.87758  10
   7  -1  -3 47.4587 2.81405   6
   7   1   3 43.3923 4.04840   1
  -7   1  -3 43.5753 3.64365   3
   7   1   3 44.6354 4.43400   4
   7   1   3 42.8740 4.03429   7
   7   1   3 42.5622 2.50247   6
   7  -1  -3 47.5917 2.13842   2
   8  -1   3 124.694 7.50017   1
   8   1  -3 129.589 6.21742  10
   8   1  -3 125.960 7.76151   7
   8   1  -3 119.021 5.42225   2
   8  -1   3 124.919 5.93672   6
   8   1  -3 135.206 8.12973   1
   8  -1   3 116.298 10.2262   5
   8  -1   3 124.614 8.64325   7
   8  -1   3 125.822 6.96802  10
   8   1  -3 121.220 8.09307   4
   8  -1   3 122.127 9.34366   4
   8   1  -3 129.690 6.43211   6
   8  -1  -3 130.474 6.56353  10
   8  -1  -3 119.922 7.24534   1
   8   1   3 130.991 6.54156  10
   8   1   3 126.232 8.63882   4
   8  -1  -3 120.810 5.52672   2
   8  -1  -3 129.061 6.40931   6
   8   1   3 125.107 8.22092   1
   8   1   3 120.018 8.09277   7
   8   1   3 125.969 8.88273   5
   8  -1  -3 132.375 9.00421   1
   8   1   3 123.465 6.05879   6
  -8   1  -3 123.061 7.46111   3
  -9   1   3 12.5804 0.72946  15
   9  -1   3 14.9278 2.68132  10
   9   1  -3 10.7907 0.66025   2
   9   1  -3 11.0567 1.34997   6
   9   1  -3 11.5473 2.41719   1
   9  -1   3 10.2841 2.20895   1
  -9  -1  -3 13.5003 0.71313  15
   9  -1   3 11.4973 2.72012   7
   9  -1   3 12.6981 3.59531   4
   9  -1   3 10.2778 1.01484   6
   9  -1  -3 9.02143 1.73495   1
   9  -1  -3 11.3808 4.08365   1
   9   1   3 16.3472 2.73725   1
   9   1   3 12.3414 1.92912  10
   9   1   3 10.5140 1.10659   6
  -9   1  -3 12.6424 0.72112  15
   9   1   3 9.58080 2.34142   7
   9  -1  -3 11.3782 0.78945   2
   9   1   3 11.2070 2.84819   4
  10   1  -3 5.28849 2.05259   1
  10  -1   3 3.55506 1.67618   1
 -10  -1  -3 3.57863 0.37920  15
 -10   1   3 3.82334 0.43977  15
  10  -1   3 5.62433 1.95212  10
  10  -1   3 7.76446 2.70711   7
  10   1  -3 5.56633 1.11066   6
  10   1  -3 4.79665 0.39672   2
  10  -1   3 5.43062 0.89988   6
  10   1   3 6.29143 2.59907   4
  10  -1  -3 4.14395 5.09278   1
  10  -1  -3 4.47173 0.52005   2
  10  -1  -3 4.10246 0.97009   6
  10   1   3 4.14725 1.62791   1
 -10   1  -3 4.39097 0.41541  15
 -10  -1   3 3.94674 0.37874  15
  10   1   3 5.84133 0.84140   6
  10   1   3 6.01142 2.28351   7
  10   1   3 4.48269 1.69329  10
  11  -1   3 33.1266 6.41002   4
 -11  -1  -3 25.9395 1.35024  15
  11   1  -3 27.8024 2.40399   6
  11  -1   3 35.2118 5.86429   7
  11  -1   3 26.6400 3.30967  10
  11   1  -3 33.5731 4.29767   1
 -11   1   3 26.1341 1.36876  15
  11  -1   3 21.8303 3.56725   1
 -11  -1   3 25.9245 1.32989  15
  11  -1  -3 28.3340 2.41057   6
  11   1   3 25.1996 4.15847   1
  11   1   3 28.3681 5.68391   4
  11   1   3 22.9867 1.90802   6
  11   1   3 24.4762 4.81795   7
  11   1   3 26.0568 3.07656  10
  11  -1  -3 25.7946 1.43716   2
 -11   1  -3 27.0935 1.37349  15
  12   1  -3 9.49955 2.89591   1
 -12   1   3 7.81724 0.62820  15
  12  -1   3 10.9134 4.34113   7
  12   1  -3 10.9104 1.47857   6
  12  -1   3 6.64301 2.19253   1
 -12  -1  -3 7.60196 0.53092  14
 -12  -1  -3 7.64863 0.60658  15
  12  -1   3 10.2455 2.80391  10
  12  -1   3 14.8075 5.14702   4
 -12   1  -3 8.02888 0.56869  14
  12   1   3 4.78809 4.08247   7
  12  -1  -3 7.39088 2.25054   1
  12  -1  -3 8.03621 0.70343   2
  12   1   3 5.80538 4.56333   4
  12  -1  -3 8.13263 1.54359   6
 -12  -1   3 8.58130 0.54329  14
  12   1   3 10.5314 3.05234   1
 -12   1  -3 8.73079 0.63639  15
  13   1  -3 4.17336 1.18789   6
  13  -1   3 1.23193 1.39653   1
 -13  -1  -3 4.03474 0.46391  15
 -13   1   3 3.97219 0.45711  14
 -13   1   3 4.06274 0.47840  15
 -13  -1  -3 3.92437 0.37971  14
  13   1  -3 1.18355 1.92032   1
  13  -1  -3 3.59994 0.54805   2
  13   1   3 2.93909 2.11373   1
 -13  -1   3 4.40883 0.39647  14
 -13   1  -3 3.79315 0.39890  14
 -13   1  -3 4.51280 0.46400  15
  13   1   3 -0.1048 8.85638   4
  13   1   3 3.61417 0.48675   2
  13  -1  -3 2.54607 1.89046   1
  13   1   3 15.3498 7.93118   7
  13   1   3 8.38342 4.79385  10
  13  -1  -3 3.08587 1.20735   6
 -13  -1   3 4.31810 0.46640  15
 -14   1   3 50.2821 2.52943  15
 -14   1   3 50.9083 2.46214  14
  14   1  -3 53.3089 3.98022   6
 -14  -1  -3 50.3234 2.42312  12
 -14   1   3 48.1829 2.48906  12
 -14  -1  -3 50.8719 2.42806  14
 -14   1   3 48.8686 2.54068   9
  14   1  -3 56.4379 2.80084  13
  14  -1   3 51.7925 2.85041  13
 -14  -1  -3 50.4151 2.57421   9
 -14   1  -3 55.2200 2.61140   9
  14   1   3 52.3619 2.89378  13
 -14  -1   3 52.7604 2.45864  12
 -14  -1   3 53.3932 2.52508  15
  14  -1  -3 54.8886 4.09276   6
  14  -1  -3 52.8816 2.61884   2
 -14   1  -3 56.5641 2.56509  15
 -14   1  -3 55.6131 2.45309  14
 -14   1  -3 55.9255 2.47318  12
  14  -1  -3 56.4885 2.75295  13
 -14  -1   3 51.2745 2.54615   9
 -14  -1   3 54.1819 2.44827  14
 -15   1   3 3.69464 0.48586  15
  15   1  -3 4.30253 0.68067  13
  15  -1   3 2.28116 0.71083  13
 -15   1   3 3.04405 0.47886   9
 -15  -1  -3 3.35289 0.56061   9
 -15  -1  -3 3.40505 0.39920  14
 -15  -1  -3 3.47919 0.38291  12
 -15   1   3 3.09160 0.43988  12
  15  -1   3 4.22468 0.61238   2
 -15   1   3 3.40992 0.45679  14
 -15   1  -3 3.27701 0.40946  12
  15   1   3 3.09145 0.75826  13
 -15  -1   3 2.71674 0.38992  14
 -15  -1   3 2.95685 0.39303  12
 -15   1  -3 3.08525 0.44363  15
 -15   1  -3 2.86390 0.39713  14
 -15  -1   3 3.53237 0.48305   9
 -15   1  -3 3.96848 0.55904   9
 -15  -1   3 2.98094 0.45052  15
  15  -1  -3 3.18518 0.66902  13
 -16   1   3 50.7497 2.29623  14
 -16  -1  -3 50.5596 2.24058  12
 -16   1   3 50.3363 2.40187   9
 -16   1   3 48.8106 2.30544  12
 -16   1   3 48.8404 2.38096  15
 -16  -1  -3 49.8732 2.26526  14
  16  -1   3 47.2290 2.69098  13
 -16   1  -3 46.3655 2.25722  14
  16   1   3 49.6462 2.76318  13
 -16   1  -3 47.5205 2.41625   9
  16  -1  -3 52.6252 2.61497  13
 -16  -1   3 46.9429 2.26750  14
 -16   1  -3 46.7857 2.36609  15
 -16  -1   3 47.3584 2.26716  12
 -16   1  -3 47.4096 2.25447  12
 -17   1   3 4.04976 0.53199   9
 -17   1   3 3.43842 0.44899  15
 -17  -1  -3 3.11105 0.38075  14
 -17  -1  -3 3.29748 0.35709  12
  17  -1   3 2.51765 0.70545  13
 -17   1   3 3.55673 0.40226  14
 -17   1   3 3.53151 0.42660  12
 -17   1  -3 2.95480 0.36755  12
 -17  -1   3 3.36268 0.38245  14
  17   1   3 3.23224 0.70627  13
  17  -1  -3 3.50181 0.60369  13
 -17   1  -3 3.43027 0.52483   9
 -17  -1   3 3.16538 0.37261  12
 -17   1  -3 2.71903 0.33394  14
  18  -1   3 0.50213 0.50547  13
 -18   1   3 0.30087 0.20074  14
 -18   1   3 0.82102 0.22176  12
 -18   1   3 0.40591 0.23502  15
 -18  -1  -3 0.42349 0.17832  12
 -18  -1  -3 0.32119 0.19603  14
 -18  -1   3 0.41257 0.21455  14
 -18   1  -3 0.82203 0.21343  14
 -18   1  -3 0.58168 0.17997  12
  18   1   3 0.24125 0.43939  13
 -18  -1   3 0.39037 0.19956  12
 -18   1  -3 0.69429 0.29772   9
  19  -1   3 0.94955 0.46566  13
 -19   1   3 1.06622 0.21294  12
 -19  -1  -3 1.43636 0.19129  12
 -19   1   3 1.29969 0.23366  14
 -19  -1   3 1.17700 0.21504  12
 -19   1  -3 1.46377 0.21730  12
 -19  -1   3 1.23371 0.24485  14
 -20   1   3 2.91134 0.27085  14
 -20   1   3 2.99748 0.26478  12
 -20  -1   3 2.88784 0.27570  14
 -20  -1   3 2.64773 0.26279  12
   0  -2  -3 59.7656 4.75848   1
   0  -2   3 63.6150 3.53174  10
   0   2   3 60.6926 3.23774   7
   0  -2  -3 57.2672 2.66831   2
   0   2  -3 60.9222 3.38656   7
   0  -2  -3 59.2980 3.04289  10
   0  -2   3 64.1667 5.18541   5
   0   2   3 61.4007 3.24698   4
   0   2  -3 67.8690 5.08906   1
   0   2  -3 59.5328 3.34651   4
  -1  -2  -3 510.991 23.5746   2
   1  -2   3 548.380 26.0674   5
   1   2  -3 592.742 26.2368   1
   1   2  -3 556.102 24.2585   7
  -1   2   3 544.038 24.0968   7
   1  -2   3 570.367 24.3442  10
  -1   2   3 531.826 24.0814   4
   1   2  -3 559.193 24.2772   4
   1  -2  -3 586.543 25.1563   1
  -1  -2   3 560.559 25.6236   5
  -1   2  -3 544.955 24.3430   4
   1  -2  -3 513.895 23.5868   2
   1   2   3 539.085 24.2062   7
  -1   2  -3 585.250 26.4534   1
   1  -2  -3 576.809 23.9037  10
   1  -2  -3 584.926 24.1064   6
  -1   2  -3 552.946 24.4412   7
  -1  -2   3 605.498 24.2160  10
   1   2   3 533.623 24.2285   4
   2   2  -3 215.206 10.2069   4
   2  -2   3 237.521 10.4718  10
  -2  -2  -3 218.840 9.54809   2
  -2   2   3 216.538 10.0719   7
   2  -2   3 225.258 12.3502   5
   2   2  -3 236.384 11.9900   1
  -2   2   3 217.375 10.0575   4
   2   2  -3 216.080 10.1968   7
  -2  -2   3 221.309 11.3397   5
  -2  -2   3 230.549 10.0842  10
  -2   2  -3 232.183 12.3120   1
   2   2   3 214.430 10.2995   7
  -2   2  -3 222.643 10.3782   4
   2   2   3 224.616 11.5538   1
   2  -2  -3 238.259 9.97734  10
   2  -2  -3 212.848 9.57176   2
   2  -2  -3 239.000 11.2731   1
   2  -2  -3 229.927 10.0830   6
   2   2   3 211.545 10.3152   4
  -2   2  -3 230.223 10.6058   7
   3   2  -3 673.147 30.5690   4
  -3   2   3 686.223 30.3986   4
  -3  -2  -3 722.907 29.8327   2
   3  -2   3 721.484 30.7957  10
   3   2  -3 696.460 30.3306   6
  -3   2   3 691.524 30.4719   7
   3   2  -3 679.921 30.5450   7
   3  -2   3 680.634 32.9524   5
   3   2  -3 702.233 32.2818   1
   3   2   3 690.850 30.9077   4
   3  -2  -3 772.999 32.0870   1
   3   2   3 686.969 30.8378   7
   3  -2  -3 724.848 30.3102  10
  -3   2  -3 730.017 32.7962   1
  -3   2  -3 676.346 30.6930   4
  -3  -2   3 741.227 30.2993  10
   3   2   3 733.478 32.2283   1
   3  -2  -3 677.619 29.8678   2
  -3   2  -3 696.934 31.0476   7
   3   2   3 730.478 30.0382  10
   3  -2  -3 717.479 30.4185   6
  -3  -2   3 687.114 31.4175   5
   4   2  -3 114.082 5.77903   7
  -4   2   3 116.288 5.76933   7
   4  -2   3 119.024 6.06818  10
   4   2  -3 120.328 7.20865   1
  -4   2   3 114.128 5.59053   4
   4   2  -3 117.660 5.53784   6
   4  -2   3 112.839 8.28011   5
   4   2  -3 107.279 5.76532   4
   4   2   3 111.590 6.06569   5
  -4  -2   3 116.794 6.50028   5
   4  -2  -3 118.075 5.58004   6
   4  -2  -3 113.942 5.54984  10
   4   2   3 110.810 6.15318   7
   4   2   3 116.976 5.23660  10
   4  -2  -3 109.628 7.02191   1
   4   2   3 113.089 7.13009   1
   4  -2  -3 113.070 4.99235   2
   4   2   3 109.318 6.21264   4
   5  -2   3 49.1035 3.41060   1
   5   2  -3 46.7583 3.14647   7
   5   2  -3 50.6971 3.27004   4
   5  -2   3 46.3084 2.47335   6
  -5   2   3 47.5504 3.13685   7
   5   2  -3 49.6177 4.33719   1
   5  -2   3 48.2999 3.66336  10
   5   2  -3 47.6409 2.79615   6
  -5   2   3 46.0689 2.84842   4
   5   2  -3 50.0909 2.42202  10
   5   2   3 45.1992 4.21082   1
   5  -2  -3 46.5087 2.25473   2
   5   2   3 49.4423 2.63080  10
   5  -2  -3 42.8764 4.19188   1
   5  -2  -3 54.2809 2.97258   1
   5  -2  -3 49.0818 3.03524  10
   5   2   3 49.8874 3.66182   5
   5   2   3 48.2476 3.75247   4
   5   2   3 50.4151 3.70933   7
   5  -2  -3 50.5471 2.87126   6
   6   2  -3 50.1595 3.83316   7
   6   2  -3 59.3348 4.93395   1
   6   2  -3 54.8152 4.02725   4
   6  -2   3 54.8422 2.89231   6
   6  -2   3 52.9919 4.01799  10
   6   2  -3 55.9310 2.90413  10
   6  -2   3 47.1292 5.50632   4
   6  -2   3 51.9811 6.24853   5
   6  -2   3 55.5740 3.87310   1
   6   2  -3 56.3229 3.30055   6
   6   2   3 61.3181 3.16945  10
   6  -2  -3 52.8392 3.37585  10
   6   2   3 64.9093 4.48938   5
   6  -2  -3 62.7282 3.37406   6
   6   2   3 65.2948 4.66841   4
   6  -2  -3 61.4496 2.66516   2
   6   2   3 62.0105 4.42082   7
   6  -2  -3 55.8605 5.34769   1
   7  -2   3 15.7267 2.48816  10
   7   2  -3 13.5939 1.37344   6
   7   2  -3 11.6550 1.17887  10
   7  -2   3 13.9062 1.78759   1
   7  -2   3 14.6045 3.40941   4
   7  -2   3 10.1046 0.95651   6
   7   2  -3 13.6247 2.56559   1
   7  -2   3 15.6327 3.82968   5
   7   2  -3 10.8969 1.82930   7
   7   2  -3 11.9404 2.11840   4
   7   2   3 12.0088 2.34489   4
   7   2   3 12.3825 1.14529   6
   7   2   3 16.1948 2.66247   1
   7  -2  -3 11.9870 1.26863   6
   7   2   3 12.5687 1.44974  10
   7   2   3 15.0990 2.75638   5
   7  -2  -3 13.9850 1.92271  10
   7  -2  -3 11.5751 0.79604   2
   7   2   3 13.8933 2.43503   7
   8  -2   3 214.369 15.2129   5
   8  -2   3 236.473 11.9686   1
   8  -2   3 226.718 11.4331  10
   8   2  -3 237.859 10.7857   6
   8   2  -3 227.069 10.2647  10
   8   2  -3 218.469 12.9763   1
   8   2  -3 206.554 11.8468   7
   8  -2   3 218.049 10.1318   6
   8   2  -3 210.090 12.1555   4
   8   2   3 218.258 12.7534   4
   8   2   3 223.672 10.5067  10
   8   2   3 213.212 13.2143   1
   8   2   3 230.595 12.9813   5
   8  -2  -3 221.095 10.6489   6
   8  -2  -3 227.418 11.1470   1
   8   2   3 220.617 12.4991   7
   8   2   3 228.757 10.3889   6
   8  -2  -3 237.509 14.1556   1
   8  -2  -3 224.077 9.70950   2
   9  -2   3 26.2620 2.91784   1
  -9   2   3 24.4373 1.33627  15
   9  -2   3 26.1677 10.2738   5
   9  -2   3 26.3308 1.80056   6
   9  -2   3 23.8165 3.15500  10
   9   2  -3 24.7443 2.20553   6
   9   2  -3 24.8886 3.67608   1
   9   2   3 25.1640 4.35255   4
   9  -2  -3 21.9126 2.02893   6
   9   2   3 26.4255 3.70230   7
   9  -2  -3 25.2212 2.62792   1
   9   2   3 29.2728 4.07585   1
  -9   2  -3 28.0654 1.33207  15
   9  -2  -3 25.6858 1.42494   2
   9   2   3 26.0216 2.35678  10
   9   2   3 26.9648 1.98075   6
   9  -2  -3 16.4534 5.16831   1
  -9  -2   3 24.9953 1.26157  15
 -10   2   3 5.40376 0.54000  15
  10   2  -3 4.73896 0.99431   6
  10  -2   3 3.73614 1.72110  10
 -10   2  -3 4.84472 0.45258  15
  10   2   3 3.39330 2.72308   4
 -10  -2   3 5.01575 0.41838  15
  10  -2  -3 6.40188 6.88553   1
  10  -2  -3 3.72738 0.54614   2
  10   2   3 4.38710 0.85558   6
  10   2   3 5.20983 1.51681  10
  10  -2  -3 4.30132 0.94422   6
  10   2   3 4.04222 1.96701   1
  10   2   3 3.49978 2.03105   7
 -11  -2  -3 12.2622 0.68142  14
  11  -2   3 10.9121 2.42182   1
  11   2  -3 12.0360 1.58534   6
 -11   2   3 11.9993 0.82559  15
  11  -2   3 8.30662 2.42107  10
  11   2  -3 15.1401 3.61798   1
  11  -2  -3 10.6739 2.25551   1
  11   2   3 16.7771 2.61220  10
 -11   2  -3 10.4543 0.75751  15
 -11   2  -3 10.7512 0.71369  14
  11   2   3 5.67119 3.70736   4
  11   2   3 12.6279 1.38115   6
  11  -2  -3 12.1312 0.89557   2
 -11  -2   3 13.0683 0.75137  15
  11   2   3 12.7259 3.23798   1
  11   2   3 8.46751 3.27162   7
 -11  -2   3 11.2796 0.66500  14
  12   2  -3 105.859 5.97459   6
  12  -2   3 97.1820 7.30507  10
 -12   2   3 97.5993 4.44194  15
 -12  -2  -3 97.7240 4.31889  14
 -12   2   3 91.6533 4.37845  14
  12   2  -3 110.807 9.56041   1
 -12   2   3 98.8066 6.25762   4
 -12  -2   3 101.560 4.32460  14
  12   2   3 94.7994 8.97117   1
 -12   2  -3 98.4825 4.35528  14
  12  -2  -3 89.6893 5.72403   6
  12  -2  -3 94.0459 4.53325   2
  12   2   3 96.9406 6.39107  10
  12  -2  -3 93.8612 7.30114   1
  12   2   3 95.4951 9.44687   7
 -12  -2   3 102.954 4.41431  15
 -12   2  -3 100.825 4.43885  15
  12   2   3 105.133 10.8306   4
 -13   2   3 40.4802 2.00361  14
 -13   2   3 44.5093 2.08391  15
 -13   2   3 41.0986 3.67693   4
  13   2  -3 40.7331 3.25235   6
  13   2  -3 43.9545 6.48412   1
 -13  -2  -3 40.9304 1.93828  14
 -13   2   3 34.4876 4.67081   7
  13   2   3 32.4851 5.63486   1
 -13   2  -3 43.6305 1.97423  14
 -13   2  -3 42.9321 2.05591  15
  13  -2  -3 41.4772 3.27742   6
  13  -2  -3 38.4131 4.67796   1
 -13  -2   3 41.1486 1.93825  14
  13  -2  -3 37.5222 2.13647   2
 -13  -2   3 42.9970 2.03916  15
 -14   2   3 14.1184 0.91261  15
  14   2  -3 13.7302 1.96577   6
  14  -2   3 13.7928 1.27879  13
 -14   2   3 13.7265 0.86878  14
 -14   2   3 12.5440 0.93450   9
 -14   2   3 11.3060 0.86583  12
 -14  -2  -3 12.9151 0.76251  12
  14  -2   3 13.1013 1.07489   2
 -14  -2  -3 14.8396 0.81566  14
 -14   2   3 17.0695 3.23875   7
  14   2   3 15.0459 1.32350  13
 -14  -2   3 14.1755 0.79566  14
 -14  -2   3 12.5799 0.77888  12
 -14   2  -3 11.9050 0.94469   9
 -14   2  -3 13.3662 0.83652  12
 -14   2  -3 14.6653 0.90660  15
  14  -2  -3 14.1381 1.02969   2
 -14   2  -3 13.7116 0.81159  14
  14  -2  -3 13.2742 1.11917  13
  15  -2   3 53.5967 2.88872  13
 -15  -2  -3 51.9608 2.39923  12
 -15   2   3 54.9897 2.56630  15
 -15   2   3 54.5174 2.48596  14
 -15   2   3 51.3099 2.51417  12
 -15   2   3 50.7279 2.55859   9
 -15  -2  -3 52.6538 2.43433  14
  15  -2   3 52.5973 2.77507   2
 -15  -2   3 53.1684 2.43589  14
 -15   2  -3 54.8973 2.56086  15
 -15   2  -3 56.0728 2.45725  14
 -15  -2   3 51.6570 2.42917  12
  15  -2  -3 54.2639 2.73600  13
 -15   2  -3 51.2851 2.59565   9
  15   2   3 52.5582 2.91260  13
  15  -2  -3 47.5816 2.63372   2
 -15   2  -3 51.9141 2.45194  12
 -16   2   3 10.1890 0.78858   9
 -16  -2  -3 9.83805 0.62861  12
 -16   2   3 9.44230 0.69642  14
 -16  -2  -3 9.57916 0.67976  14
  16  -2   3 10.8354 1.09421   2
  16  -2   3 10.7459 1.19307  13
 -16   2   3 9.21566 0.71242  12
 -16   2   3 9.07952 0.74147  15
  16  -2  -3 11.9510 1.04370  13
 -16   2  -3 10.0799 0.74155  15
 -16  -2   3 11.2340 0.67068  12
  16   2   3 9.91912 1.13905  13
 -16  -2   3 11.1792 0.68544  14
 -16   2  -3 10.8294 0.66604  14
 -16   2  -3 11.8119 0.85894   9
 -16   2  -3 11.1948 0.68194  12
 -17   2   3 2.99733 0.43453  15
 -17  -2  -3 3.24543 0.36602  14
  17  -2   3 2.39798 0.66115  13
 -17   2   3 2.86730 0.43571  12
 -17   2   3 2.92745 0.45477   9
 -17  -2  -3 2.77360 0.33814  12
 -17   2   3 2.78698 0.38213  14
  17  -2  -3 2.67895 0.55976  13
 -17   2  -3 3.00535 0.40676  15
 -17   2  -3 2.81529 0.34669  14
 -17  -2   3 2.90557 0.36965  12
 -17   2  -3 2.72683 0.36208  12
 -17  -2   3 3.22085 0.38195  14
 -17   2  -3 2.89079 0.46471   9
  18  -2   3 0.88194 0.51170  13
 -18   2   3 1.51490 0.27720  12
 -18   2   3 1.89642 0.34689   9
 -18  -2  -3 1.37841 0.21510  12
 -18  -2   3 1.37275 0.24512  12
 -18   2  -3 1.60205 0.35219   9
 -18  -2   3 1.29155 0.27690  14
 -18   2  -3 0.84814 0.20845  14
 -18   2  -3 1.27202 0.21692  12
 -19   2   3 3.47645 0.33030  12
 -19   2   3 2.95178 0.29654  14
  19  -2   3 2.48469 0.53881  13
 -19  -2  -3 2.83817 0.25646  12
 -19  -2   3 2.89254 0.31787  14
 -19   2  -3 2.92384 0.29032  14
 -19  -2   3 2.63002 0.30153  12
 -19   2  -3 2.37844 0.24750  12
 -20   2   3 1.05069 0.17693  14
 -20   2   3 1.26273 0.19677  12
 -20  -2   3 1.37924 0.20418  14
 -20  -2   3 1.64700 0.21674  12
   0  -3   3 -2.7984 1.65318   5
   0   3  -3 2.01747 1.68244   1
   0   3   3 -0.3856 0.47757   7
   0   3  -3 0.33167 0.60347   4
   0   3   3 -0.2254 0.51955   4
   0  -3  -3 -0.0294 0.15816   2
   0  -3  -3 0.43890 0.78767  10
   0   3  -3 0.05780 0.62041   7
   0  -3   3 0.42335 1.12126  10
   1  -3   3 7.83999 1.66930  10
  -1   3   3 9.41658 1.24385   7
  -1  -3  -3 8.39776 1.21951  10
   1   3  -3 8.93098 1.35134   7
  -1   3   3 8.76874 1.17140   4
   1  -3   3 7.94611 2.66555   5
   1   3  -3 8.99378 1.26440   4
   1   3  -3 10.0992 2.47108   1
  -1  -3  -3 9.48641 0.53728   2
  -1  -3   3 8.60268 1.54140  10
   1   3   3 8.11447 1.28251   4
   1   3   3 7.14265 1.29244   7
  -1   3  -3 8.40854 2.49960   1
  -1   3  -3 6.70973 1.22348   7
   1  -3  -3 7.98536 1.29497  10
  -1   3  -3 8.14422 1.26462   4
  -1  -3   3 8.62772 2.33905   5
  -2   3   3 421.391 19.4799   4
  -2  -3  -3 425.375 18.6642   2
   2  -3   3 448.867 19.8204  10
   2  -3   3 437.753 22.3259   5
   2   3  -3 462.622 22.3884   1
   2   3  -3 440.896 19.7231   4
  -2   3   3 424.521 19.4948   7
   2   3  -3 440.665 19.6884   7
  -2  -3   3 435.331 21.1929   5
   2  -3  -3 457.020 19.4334   6
  -2  -3   3 459.498 19.4532  10
   2  -3  -3 469.059 19.3632  10
   2   3   3 431.123 21.7962   1
   2  -3  -3 451.806 21.3295   1
   2   3   3 437.365 19.7587   4
   2   3   3 425.191 19.6893   7
  -2   3  -3 435.900 22.4802   1
  -2   3  -3 433.511 19.9331   7
  -2   3  -3 437.168 19.8391   4
   2  -3  -3 432.931 18.7117   2
  -3   3   3 163.456 7.91400   7
   3   3  -3 160.680 8.03279   4
   3  -3   3 155.146 8.16471  10
  -3  -3  -3 161.281 6.97850   2
   3   3  -3 161.630 8.01087   7
  -3   3   3 161.754 7.87275   4
   3  -3   3 156.128 10.7838   5
   3   3  -3 160.686 10.2133   1
   3  -3  -3 171.157 9.70342   1
  -3   3  -3 161.104 8.38441   7
  -3  -3   3 167.522 7.71501  10
  -3   3  -3 178.981 10.7488   1
   3   3   3 161.942 9.92093   1
   3   3   3 161.242 8.19605   4
   3  -3  -3 167.559 7.76218  10
  -3   3  -3 159.769 8.16679   4
   3   3   3 158.711 8.13301   7
   3  -3  -3 169.272 7.75849   6
  -3  -3   3 160.570 9.30699   5
   3  -3  -3 158.578 7.03852   2
  -4   3   3 152.295 7.68819   7
   4   3  -3 155.271 7.79350   7
   4  -3   3 159.266 8.11561  10
   4  -3   3 171.212 11.0696   5
  -4   3   3 148.839 7.59257   4
   4   3  -3 164.431 10.1616   1
   4   3  -3 161.769 7.90456   4
   4   3   3 136.079 9.40596   1
   4  -3  -3 145.568 6.72922   2
   4   3   3 151.950 8.10985   7
  -4   3  -3 149.726 7.91610   4
  -4   3  -3 178.312 10.5355   1
  -4  -3   3 162.851 7.40939  10
   4  -3  -3 145.582 7.49250  10
  -4  -3   3 157.119 8.86791   5
  -4   3  -3 155.342 8.23696   7
   4  -3  -3 151.038 7.44521   6
   4   3   3 161.438 8.28313   4
   4  -3  -3 151.208 9.45939   1
   4   3   3 152.496 6.94648  10
   5   3  -3 261.345 14.7615   1
   5   3  -3 260.832 11.9895   6
   5  -3   3 259.045 15.7062   5
   5   3  -3 256.618 12.4949   7
  -5   3   3 254.807 12.3446   7
   5   3  -3 267.161 12.6170   4
  -5   3   3 255.176 12.2138   4
   5  -3   3 260.610 12.6359  10
   5   3   3 268.201 12.7520   5
  -5  -3   3 259.329 13.2479   5
   5  -3  -3 266.219 12.0535   6
  -5   3  -3 263.097 12.9648   7
  -5   3  -3 260.939 12.5947   4
   5   3   3 254.188 12.9263   4
   5   3   3 264.413 14.6882   1
   5   3   3 255.420 12.8186   7
   5  -3  -3 255.890 12.0664  10
   5  -3  -3 261.872 11.2483   2
   5   3   3 270.991 11.5529  10
   5  -3  -3 266.012 14.7749   1
   6   3  -3 222.816 11.1988   4
   6  -3   3 220.152 14.5248   5
   6   3  -3 232.411 13.2891   1
   6   3  -3 226.035 9.82323  10
   6   3  -3 220.177 11.0695   7
   6  -3   3 226.208 11.2127  10
  -6   3   3 220.374 10.8747   7
  -6   3   3 223.581 10.6922   4
   6  -3   3 219.679 11.2907   1
   6   3  -3 233.353 10.4925   6
   6  -3  -3 223.305 13.3802   1
   6   3   3 212.354 11.3436   7
  -6   3  -3 220.472 11.0579   4
   6  -3  -3 219.671 9.58842   2
  -6   3  -3 213.894 11.4975   7
   6   3   3 211.195 13.0501   1
   6  -3  -3 207.868 10.4636  10
   6   3   3 215.502 11.5587   4
   6   3   3 221.431 9.99552  10
   6   3   3 224.518 11.5638   5
   6  -3  -3 222.458 10.4621   6
   6  -3  -3 220.146 10.6826   1
   7  -3   3 131.817 7.57092  10
   7   3  -3 137.292 9.35872   1
   7   3  -3 132.023 6.62171   6
  -7   3   3 133.786 6.91820   4
   7   3  -3 132.091 7.73820   4
  -7   3   3 135.927 7.21694   7
   7   3  -3 130.001 7.51713   7
   7  -3   3 122.279 7.48407   1
   7  -3   3 114.894 10.6383   5
   7   3  -3 132.674 6.07540  10
   7  -3  -3 126.754 9.72548   1
   7   3   3 123.594 8.01033   4
   7   3   3 125.555 6.24309  10
   7   3   3 122.494 7.76637   7
   7  -3  -3 124.279 6.58702   6
  -7   3  -3 128.106 7.73370   7
  -7   3  -3 125.082 7.18258   4
   7  -3  -3 119.762 6.72802  10
   7  -3  -3 135.147 6.94045   1
   7  -3  -3 126.869 5.69800   2
   7   3   3 126.492 9.26234   1
   7   3   3 125.379 8.03012   5
   8   3  -3 429.131 21.0761   4
  -8   3   3 404.988 18.2452  15
   8  -3   3 430.405 20.3227  10
   8   3  -3 444.096 18.8410  10
   8   3  -3 435.944 22.8915   1
   8   3  -3 442.530 19.4494   6
  -8   3   3 435.722 20.1353   7
   8   3  -3 415.418 20.6416   7
   8  -3   3 443.542 20.7112   1
  -8   3   3 430.437 19.7738   4
   8  -3   3 420.927 25.1505   5
  -8   3  -3 425.972 20.1049   4
  -8   3  -3 432.798 20.8594   7
   8   3   3 427.576 19.0301  10
   8  -3  -3 436.453 19.8910   1
   8   3   3 413.670 21.3938   5
   8   3   3 420.241 21.1639   7
   8  -3  -3 416.707 18.2963   2
   8  -3  -3 383.416 23.3823   1
   8   3   3 438.597 19.2329   6
   8   3   3 429.742 21.5700   4
   8  -3  -3 417.136 19.3848   6
   8   3   3 396.209 22.7999   1
  -8   3  -3 446.805 18.2294  15
   9   3  -3 131.992 7.58441   6
   9   3  -3 140.498 10.6328   1
   9  -3   3 128.394 8.74968   1
  -9   3   3 139.596 6.40737  15
  -9   3   3 141.874 8.34834   7
  -9   3   3 144.825 8.00031   4
   9  -3   3 128.308 7.55462   6
   9  -3   3 132.209 8.62021  10
   9   3   3 150.118 7.45372  10
   9  -3  -3 134.465 8.08833   1
   9   3   3 143.156 9.52655   7
  -9   3  -3 122.617 6.32834  15
  -9   3  -3 137.497 9.00923   7
   9  -3  -3 140.518 7.60113   6
   9  -3  -3 127.584 12.8533   1
   9  -3  -3 139.913 6.46511   2
  -9   3  -3 136.305 8.26986   4
   9   3   3 149.847 11.3297   1
   9   3   3 141.699 9.90521   4
   9   3   3 144.684 7.41108   6
  10   3  -3 39.7997 3.03912   6
  10  -3   3 37.9470 3.85032   1
  10   3  -3 35.3619 5.06575   1
 -10   3   3 34.6852 1.86392  15
 -10   3   3 39.4016 3.73333   7
  10  -3   3 34.1924 4.06572  10
 -10   3   3 38.7643 3.24056   4
  10   3   3 38.3810 3.02922  10
  10   3   3 41.7486 5.12675   7
 -10   3  -3 39.3489 1.84805  15
  10   3   3 34.0598 2.60999   6
  10   3   3 32.9582 5.48586   4
  10  -3  -3 35.2616 2.84113   6
  10  -3  -3 35.4443 3.39449   1
 -10   3  -3 38.3921 3.52009   4
  10   3   3 28.5644 5.13334   1
 -10   3  -3 36.1028 4.08391   7
  10  -3  -3 35.6948 1.94135   2
  11   3  -3 4.97837 2.68928   1
 -11  -3  -3 3.06450 0.33412  14
 -11   3   3 3.01864 0.54389  14
  11   3  -3 2.16163 0.84911   6
  11  -3   3 1.88022 1.20581   1
  11  -3   3 2.86864 2.35483  10
 -11   3   3 2.90310 1.13215   4
 -11   3   3 3.04546 0.48972  15
 -11   3   3 4.16407 1.55515   7
 -11   3  -3 3.27690 0.44816  15
  11   3   3 2.64321 0.80297   6
 -11   3  -3 2.29853 1.59193   7
 -11  -3   3 3.89564 0.35085  14
 -11   3  -3 3.04214 0.39541  14
  11   3   3 3.67409 1.52873  10
 -11   3  -3 1.93124 1.17235   4
  11  -3  -3 3.49836 1.04768   6
  11   3   3 4.40641 2.66003   7
  11   3   3 3.36566 3.58431   4
  11  -3  -3 3.17494 0.56829   2
  12   3  -3 19.4020 2.18912   6
 -12   3   3 20.8931 1.23636  14
 -12   3   3 21.9697 1.28675  15
 -12   3   3 19.8762 2.74846   4
 -12   3   3 19.1958 3.61765   7
  12  -3   3 21.1040 3.22261   1
 -12  -3  -3 18.1554 1.09356  14
  12   3  -3 27.7048 5.67582   1
 -12  -3   3 20.5571 1.09708  14
  12  -3  -3 19.3986 3.13499   1
 -12   3  -3 21.3529 1.22701  15
  12   3   3 14.9079 2.77686  10
  12  -3  -3 17.7408 2.15955   6
 -12   3  -3 24.8097 3.05586   4
 -12   3  -3 19.7429 1.15247  14
  12   3   3 17.8277 4.66353   1
  12   3   3 14.5444 5.25936   4
  12  -3  -3 20.2021 1.35628   2
 -13   3   3 17.8101 1.07501  14
 -13  -3  -3 17.7379 0.92324  12
 -13   3   3 20.4498 3.07998   7
  13  -3   3 16.3686 1.39785  13
 -13   3   3 17.3292 1.53312   9
  13   3  -3 18.2493 4.83098   1
  13  -3   3 19.3827 1.35094   2
 -13  -3  -3 16.9260 0.96986  14
 -13   3   3 18.3300 1.11280  15
 -13   3   3 17.8019 2.52169   4
  13  -3  -3 18.1367 1.21694   2
 -13   3  -3 21.4614 2.99592   4
 -13  -3   3 17.8476 0.95242  14
 -13   3  -3 16.1546 1.17807   9
  13  -3  -3 14.4388 3.04452   1
 -13   3  -3 16.1407 1.03963  15
  13  -3  -3 19.1133 1.27234  13
 -13   3  -3 16.7347 1.01750  12
  13   3   3 14.7383 4.50960   1
  13   3   3 16.1609 1.37988  13
 -13   3  -3 15.9685 0.98042  14
 -13  -3   3 16.9123 0.93561  12
 -13   3  -3 21.5053 3.38521   7
  13  -3  -3 18.5680 2.37939   6
 -14   3   3 10.5924 0.84223  12
  14  -3   3 13.8451 1.22407  13
 -14   3   3 11.0638 0.82631  15
  14  -3   3 11.9641 1.06623   2
 -14   3   3 9.98904 0.86924   9
 -14   3   3 10.8796 0.77160  14
 -14  -3  -3 12.2575 0.68309  12
  14   3   3 11.3761 1.15626  13
 -14   3  -3 11.1263 0.90945   9
 -14  -3   3 10.9924 0.67928  12
 -14   3  -3 9.58034 0.75909  15
 -14   3  -3 10.0893 0.71980  14
  14  -3  -3 11.4019 1.01608  13
 -14   3  -3 9.65435 0.73478  12
 -14  -3   3 10.6563 0.69876  14
  14  -3  -3 12.6733 0.96830   2
 -15  -3  -3 12.5760 0.74357  12
 -15   3   3 13.2608 0.96888   9
 -15   3   3 12.8556 0.89977  15
 -15   3   3 12.7769 0.88548  12
 -15   3   3 12.8004 0.84617  14
  15  -3   3 13.5181 1.24018  13
  15  -3   3 13.8779 1.08813   2
 -15  -3  -3 11.8280 0.76926  14
 -15   3  -3 13.2186 0.79568  14
  15   3   3 14.1282 1.22085  13
 -15   3  -3 11.9872 0.84991  15
 -15  -3   3 13.4195 0.77321  12
 -15  -3   3 12.9100 0.79420  14
  15  -3  -3 13.1810 1.00802   2
  15  -3  -3 12.5013 1.16141  13
 -15   3  -3 13.2245 0.99300   9
 -15   3  -3 13.2196 0.82465  12
 -16   3   3 49.3473 2.24587   9
 -16   3   3 45.2323 2.17536  12
  16  -3   3 46.4187 2.51260  13
 -16   3   3 45.2197 2.13934  14
 -16   3   3 43.3205 2.20286  15
 -16  -3  -3 45.5029 2.04821  12
 -16  -3  -3 42.8266 2.07004  14
  16  -3  -3 48.4531 2.38154  13
 -16   3  -3 44.8583 2.10636  12
 -16   3  -3 42.6122 2.08574  14
 -16  -3   3 44.2918 2.11931  14
 -16   3  -3 41.7379 2.18023  15
 -16  -3   3 43.7854 2.07021  12
 -16   3  -3 44.8757 2.25395   9
 -17   3   3 1.13499 0.33967   9
 -17   3   3 1.07120 0.29488  12
 -17   3   3 0.67561 0.25974  15
 -17  -3  -3 0.99760 0.21588  12
  17  -3   3 1.24517 0.54547  13
 -17   3  -3 0.63373 0.22578  12
  17  -3  -3 1.02064 0.44218  13
 -17  -3   3 1.11336 0.24843  12
 -17   3  -3 1.02181 0.33479   9
 -18   3   3 4.03966 0.37768  14
 -18   3   3 3.95656 0.42961  15
 -18   3   3 5.03477 0.43217  12
  18  -3   3 4.77144 0.70545  13
 -18  -3  -3 4.26225 0.33950  12
 -18   3  -3 4.91942 0.37350  12
 -18  -3   3 4.33064 0.41040  14
 -18   3  -3 4.23969 0.34867  14
 -18  -3   3 4.59132 0.39296  12
 -18   3  -3 4.92755 0.52127   9
 -19   3   3 1.12040 0.20936  12
 -19   3   3 1.30937 0.25569   9
  19  -3   3 1.17809 0.44555  13
 -19  -3   3 1.77308 0.25674  12
 -19   3  -3 1.60199 0.30560   9
 -19   3  -3 1.63005 0.19836  12
 -19  -3   3 1.23249 0.22754  14
   0  -4   3 75.0226 6.63760   5
   0   4  -3 74.4542 7.07534   1
   0   4  -3 69.1762 4.34493   7
   0  -4  -3 76.9877 5.09498   5
   0  -4  -3 69.1218 3.90700  10
   0   4   3 69.3936 4.22726   7
   0  -4   3 75.2463 4.55563  10
   0   4   3 69.0959 4.24957   4
   0  -4  -3 66.7848 3.13602   2
   0   4  -3 69.2654 4.35246   4
   1   4  -3 556.811 24.6454   4
  -1  -4  -3 572.553 24.0025  10
  -1  -4  -3 521.180 23.2031   2
   1   4  -3 529.139 27.9430   1
   1  -4   3 556.958 27.2482   5
  -1   4   3 553.330 24.4478   4
   1   4  -3 550.654 24.5798   7
   1  -4   3 567.189 24.5866  10
  -1   4   3 546.015 24.3676   7
   1   4   3 475.850 27.4164   1
   1  -4  -3 562.571 24.0210  10
   1   4   3 550.470 24.4504   7
  -1  -4   3 582.917 24.3856  10
  -1   4  -3 549.767 24.6384   4
  -1   4  -3 539.993 24.6237   7
  -1  -4   3 565.565 26.8064   5
   1   4   3 538.651 24.4512   4
   1  -4  -3 521.571 23.2304   2
   1  -4  -3 529.977 25.2603   5
  -1   4  -3 572.422 28.3316   1
  -2   4   3 273.190 12.9123   7
   2  -4   3 264.197 15.6608   5
  -2  -4  -3 283.712 11.7262   2
   2   4  -3 274.185 13.1011   4
  -2   4   3 268.795 12.9165   4
   2   4  -3 264.619 13.0154   7
   2   4  -3 259.988 16.1379   1
   2  -4   3 272.568 13.1295  10
  -2   4  -3 279.331 13.2153   4
  -2  -4   3 276.351 14.9018   5
   2   4   3 286.557 13.1630   4
   2  -4  -3 275.413 11.7721   2
  -2   4  -3 277.913 16.4250   1
   2   4   3 283.951 13.0934   7
   2   4   3 264.069 15.9206   1
  -2  -4   3 286.175 12.7925  10
  -2   4  -3 269.891 13.2097   7
   2  -4  -3 277.936 12.6081  10
   3   4  -3 5.76050 1.10734   7
   3   4  -3 5.78092 1.19211   4
  -3   4   3 3.80980 1.05467   4
  -3  -4  -3 4.81093 0.41100   2
   3  -4   3 2.12221 1.59745  10
  -3   4   3 3.59724 1.01798   7
  -3   4  -3 6.05148 2.45104   1
   3   4   3 3.57624 1.17743   4
  -3   4  -3 3.61702 1.24167   7
   3  -4  -3 1.38238 2.37474   1
   3  -4  -3 4.73540 0.49774   2
   3   4   3 4.17965 1.95730   1
  -3   4  -3 3.90887 1.16905   4
  -3  -4   3 4.72940 1.39199  10
   3  -4  -3 3.84006 1.40301  10
  -3  -4   3 8.83600 2.45147   5
   4   4  -3 19.2836 3.62852   1
   4   4  -3 11.8045 2.00787   4
   4   4  -3 15.3715 1.98977   7
   4  -4   3 14.3663 2.39596  10
  -4   4   3 13.3356 1.84516   7
  -4   4   3 12.9320 1.71914   4
   4   4   3 14.0349 2.07025   7
   4   4   3 16.7461 2.99091   1
   4  -4  -3 12.5287 1.88527  10
   4  -4  -3 14.5965 1.48769   6
   4   4   3 16.2596 2.19328   4
  -4   4  -3 13.6493 2.19250   7
   4  -4  -3 14.3256 0.88424   2
  -4   4  -3 12.7081 3.57452   1
  -4   4  -3 13.8849 1.94539   4
   4  -4  -3 8.70191 3.39677   1
  -4  -4   3 12.5818 1.69196  10
  -5   4   3 387.674 18.4227   4
   5   4  -3 397.805 18.6962   7
   5   4  -3 395.873 22.2026   1
  -5   4   3 401.492 18.5251   7
   5   4  -3 401.878 18.8031   4
   5  -4   3 422.469 22.9718   5
   5  -4   3 398.967 18.8033  10
   5   4   3 416.816 19.0234   5
   5  -4  -3 397.392 18.1035   6
   5  -4  -3 392.213 18.1347  10
  -5   4  -3 379.466 21.7114   1
  -5   4  -3 402.803 19.1186   7
   5  -4  -3 397.672 21.6296   1
   5  -4  -3 388.837 17.1117   2
  -5   4  -3 401.658 18.8605   4
   5   4   3 382.597 21.6835   1
   5   4   3 413.370 19.1033   7
   5   4   3 414.995 19.2308   4
   5   4   3 402.337 17.4406  10
  -5  -4   3 397.582 19.7175   5
  -6   4   3 3.01484 0.97444   4
   6   4  -3 4.85679 1.49557   7
   6  -4   3 2.24325 1.58709  10
   6   4  -3 4.90456 2.39961   1
   6   4  -3 4.61073 1.56358   4
   6   4  -3 2.95526 0.77843   6
   6  -4   3 3.38201 3.77199   5
  -6   4   3 2.69303 1.05156   7
   6   4   3 1.25792 1.14248   5
   6   4   3 3.38774 0.82615  10
   6  -4  -3 3.60864 0.87103   6
   6   4   3 0.78274 1.33005   4
   6   4   3 2.70325 2.17383   1
  -6   4  -3 2.66200 1.35414   7
   6  -4  -3 2.58457 3.76691   1
  -6   4  -3 4.51819 1.28417   4
   6  -4  -3 3.46996 0.52812   2
  -7   4   3 23.9873 2.44815   4
  -7   4   3 24.5566 1.38380  15
   7   4  -3 21.8195 2.00279   6
  -7   4   3 25.1446 2.70999   7
   7   4  -3 22.4085 4.31601   1
   7  -4   3 22.5926 3.02489  10
   7   4  -3 19.9524 2.95732   7
   7   4  -3 21.9920 1.63308  10
  -7   4  -3 19.9618 1.23395  15
   7   4   3 25.6104 1.90911  10
   7  -4  -3 14.9871 5.77865   1
   7  -4  -3 27.4238 2.46601   1
   7   4   3 26.8509 3.46370   4
  -7   4  -3 21.9472 2.59423   4
   7  -4  -3 23.7921 2.10223   6
   7   4   3 24.3636 3.02602   7
   7  -4  -3 23.4546 1.33829   2
  -7   4  -3 20.8110 2.90177   7
   7   4   3 21.5950 3.45912   5
   7   4   3 21.8136 4.49249   1
   8   4  -3 5.82698 2.71168   4
  -8   4   3 10.5334 1.87685   7
   8  -4   3 10.3305 2.78667  10
   8   4  -3 8.54425 1.34274  10
   8   4  -3 6.43012 2.50283   7
   8   4  -3 9.25103 1.39905   6
   8   4  -3 5.57693 2.83059   1
  -8   4   3 7.82072 0.80656  15
  -8   4  -3 7.85895 1.93713   7
   8   4   3 6.94186 2.79236   1
   8  -4  -3 8.99707 1.66293   1
   8   4   3 4.87386 2.63977   5
   8  -4  -3 8.76405 1.33268   6
   8   4   3 8.52665 2.25825   4
   8   4   3 7.93081 2.08148   7
  -8   4  -3 7.04906 1.61345   4
   8   4   3 10.5624 1.30235   6
  -8   4  -3 8.47647 0.67598  15
   8  -4  -3 9.98654 0.80421   2
   8   4   3 9.98993 1.41509  10
   9   4  -3 21.2644 2.12580   6
  -9   4   3 21.4042 1.32198  15
   9   4  -3 15.5790 4.39493   1
  -9   4   3 19.7816 2.74487   7
  -9   4   3 22.2948 2.51653   4
   9  -4   3 18.0135 3.33756  10
   9   4   3 20.1993 4.47960   1
   9  -4  -3 20.7974 2.50011   1
   9   4   3 22.1359 2.11828  10
   9   4   3 22.4667 4.26964   4
  -9   4  -3 21.4242 2.68986   4
   9  -4  -3 22.1002 1.33318   2
  -9   4  -3 25.2132 3.29980   7
   9   4   3 24.9950 2.16315   6
   9  -4  -3 20.8768 2.11562   6
   9   4   3 23.4253 3.76670   7
  -9   4  -3 18.8707 1.19964  15
  10   4  -3 65.8239 4.32969   6
  10  -4   3 62.2008 5.33425   1
 -10   4   3 53.0355 2.86061  14
 -10  -4  -3 59.8106 2.70515  14
 -10   4   3 64.2811 5.01445   7
  10   4  -3 62.5277 7.56540   1
 -10   4   3 61.9820 4.55001   4
  10  -4   3 58.6472 5.16581  10
 -10   4   3 59.8832 2.89402  15
  10  -4  -3 57.1106 4.06265   6
 -10   4  -3 54.0120 5.43767   7
  10   4   3 60.8241 3.90570   6
  10   4   3 56.0364 6.28175   7
  10  -4  -3 57.8692 4.66330   1
 -10  -4   3 61.4067 2.71789  14
  10   4   3 67.9203 7.06377   4
 -10   4  -3 57.8182 4.92861   4
  10  -4  -3 59.9727 2.97122   2
  10   4   3 62.9318 4.08793  10
  10   4   3 53.9141 7.02773   1
 -10   4  -3 64.0557 2.86200  15
 -10   4  -3 58.0213 2.77809  14
  11  -4   3 13.4009 3.77370  10
 -11   4   3 9.46477 0.87949  14
 -11  -4  -3 9.33160 0.63948  14
 -11   4   3 9.73953 0.86747  15
  11  -4   3 11.5289 2.41623   1
 -11   4   3 12.1497 2.18612   4
  11   4  -3 11.5761 4.41756   1
 -11   4   3 9.55842 2.20121   7
  11   4   3 8.63115 1.83243  10
  11  -4  -3 9.32688 2.13811   1
  11   4   3 8.42721 4.28985   4
 -11   4  -3 11.5228 0.80845  15
 -11   4  -3 14.5559 2.70653   4
  11  -4  -3 12.4170 1.69060   6
  11   4   3 7.69075 3.26795   1
  11  -4  -3 12.0692 0.95030   2
  11   4   3 7.21189 3.26970   7
 -11   4  -3 12.3318 0.76654  14
  11   4   3 8.28128 1.50808   6
 -11   4  -3 11.6920 2.99446   7
 -11  -4   3 11.0325 0.67410  14
 -12  -4  -3 -0.0098 0.18319  14
 -12   4   3 -0.0327 0.32005  15
  12   4  -3 -0.5682 2.30188   1
  12  -4   3 0.62027 0.77003  13
  12  -4   3 2.48802 1.34506   1
  12  -4   3 -0.0169 0.35176   2
 -12   4   3 0.12051 0.36265  14
 -12   4  -3 -1.4780 1.25369   4
 -12   4  -3 0.02550 0.23743  15
  12  -4  -3 1.29090 1.25848   1
  12   4   3 -4.6651 2.55161   1
 -12  -4   3 -0.1444 0.18929  14
  12  -4  -3 0.32099 0.39086   2
  12  -4  -3 -1.1782 0.73155   6
 -12   4  -3 0.10375 0.24368  14
 -12   4  -3 0.27878 0.43025  12
  12   4   3 -8.7827 4.51600   4
  12   4   3 0.34964 1.50244  10
 -12   4  -3 -0.9534 2.00590   7
  12   4   3 -2.1929 3.39525   7
 -13   4   3 53.3823 5.17750   4
  13   4  -3 43.6109 4.01888   6
  13  -4   3 53.8644 2.77281  13
 -13   4   3 55.1508 2.54386  14
 -13  -4  -3 53.9247 2.37741  12
 -13   4   3 58.6964 7.98982   7
 -13   4   3 54.9714 2.58412  15
  13  -4   3 55.4488 2.83998   2
 -13   4   3 50.5941 2.59794  12
 -13   4   3 53.5863 2.64242   9
 -13  -4  -3 54.0790 2.41297  14
 -13   4  -3 49.1183 2.62817   9
  13  -4  -3 56.1194 2.66812  13
 -13   4  -3 49.1543 2.47939  12
  13  -4  -3 45.8898 3.93226   6
 -13   4  -3 50.9895 2.54069  15
 -13   4  -3 52.6091 2.45085  14
 -13  -4   3 47.9133 2.37807  12
  13  -4  -3 53.8616 2.71509   2
 -13  -4   3 52.3753 2.44170  14
  14  -4   3 0.23638 0.36494   2
 -14   4   3 0.64581 0.39843   9
 -14   4   3 0.67280 0.33316  15
  14  -4   3 0.35749 0.54645  13
 -14   4   3 0.62782 0.32583  14
 -14  -4  -3 0.65981 0.24144  14
 -14   4   3 -0.0980 0.33397  12
 -14  -4  -3 0.24599 0.20929  12
 -14   4  -3 0.42565 0.43404   9
  14  -4  -3 0.74632 0.38365   2
 -14  -4   3 0.62025 0.23122  12
 -14   4  -3 0.53938 0.25306  14
 -14   4  -3 0.48978 0.27324  15
 -14  -4   3 0.36952 0.24730  14
  14  -4  -3 0.55696 0.49601  13
 -14   4  -3 0.70729 0.31729  12
 -15  -4  -3 0.73167 0.24172  14
 -15  -4  -3 1.11098 0.23861  12
 -15   4   3 1.91069 0.42926   9
  15  -4   3 1.10699 0.59685  13
 -15  -4  -3 0.79782 0.45008  15
 -15   4   3 0.85135 0.32742  15
  15  -4   3 0.97340 0.38644   2
 -15   4   3 1.04625 0.31750  14
 -15  -4   3 1.27925 0.29210  14
 -15   4  -3 1.06226 0.30455  15
  15  -4  -3 1.30084 0.41018   2
 -15  -4   3 1.33413 0.27515  12
 -15   4  -3 1.13364 0.26001  14
 -15   4  -3 1.51831 0.33444  12
  15  -4  -3 1.14988 0.54859  13
 -15   4  -3 1.52374 0.46456   9
 -16   4   3 16.2376 0.98002  15
  16  -4   3 15.8862 1.29490  13
 -16   4   3 16.9550 0.93336  14
 -16  -4  -3 14.7808 0.84502  14
 -16   4   3 17.6376 1.04994   9
 -16   4   3 17.2759 0.98032  12
 -16  -4  -3 16.0705 0.82931  12
 -16  -4   3 15.0805 0.88553  14
 -16  -4   3 14.6451 0.84715  12
 -16   4  -3 16.3057 1.04915   9
 -16   4  -3 15.5199 0.89381  12
 -16   4  -3 15.0867 0.85663  14
  16  -4  -3 15.7730 1.11856  13
 -16   4  -3 14.6163 0.94602  15
 -17   4   3 27.6588 1.48297  15
 -17   4   3 28.9719 1.43714  12
 -17  -4  -3 26.7925 1.31310  12
 -17   4   3 28.7991 1.41791  14
  17  -4   3 28.1133 1.75584  13
 -17   4   3 30.4753 1.51733   9
 -17   4  -3 27.1349 1.44569  15
 -17  -4   3 29.6775 1.37383  12
 -17   4  -3 28.8659 1.37114  12
 -17   4  -3 31.3227 1.54533   9
 -17   4  -3 28.3045 1.36597  14
  17  -4  -3 28.6687 1.54460  13
 -17  -4   3 27.8282 1.40137  14
 -18   4   3 4.95668 0.38780  14
 -18   4   3 4.58178 0.47811   9
  18  -4   3 4.41685 0.64581  13
 -18   4   3 4.64697 0.42521  15
 -18   4   3 5.17746 0.45148  12
 -18  -4   3 4.97057 0.39099  12
 -18  -4   3 4.64188 0.39953  14
 -18  -4   3 4.41110 0.48013  15
 -18   4  -3 4.62985 0.49193   9
 -18   4  -3 4.08596 0.32124  14
 -18   4  -3 4.63310 0.34088  12
 -19   4   3 -0.0741 0.16724   9
 -19   4   3 0.08803 0.12337  14
 -19   4   3 0.04941 0.14901  12
  19  -4   3 0.29588 0.34536  13
 -19  -4   3 0.03358 0.14434  14
 -19   4  -3 -0.0342 0.17176   9
 -19  -4   3 0.09192 0.15174  12
 -19   4  -3 -0.0437 0.08316  12
   0   5  -3 0.17199 1.92829   1
   0   5   3 -4.4207 2.77410   1
   0   5   3 -1.1588 0.78456   4
   0   5  -3 -0.4804 0.72918   4
   0  -5  -3 -3.4407 2.32905   5
   0  -5  -3 0.14908 0.20968   2
   0  -5  -3 0.19363 0.96918  10
   0   5   3 -0.7751 0.73676   7
   0  -5   3 -1.2860 1.24766  10
   0   5  -3 -0.4377 0.85104   7
  -1   5   3 226.200 11.1005   7
   1  -5   3 222.320 13.6335   5
   1  -5   3 241.706 11.3679  10
  -1  -5  -3 232.018 10.6635  10
   1   5  -3 226.093 11.2637   4
  -1  -5  -3 216.864 9.63700   2
   1   5  -3 222.665 11.2028   7
  -1   5   3 225.709 11.1453   4
   1   5  -3 222.554 15.0681   1
   1  -5  -3 224.252 10.6551  10
  -1   5  -3 234.019 11.4355   4
   1  -5  -3 217.672 9.67302   2
  -1  -5   3 220.042 9.60166   2
   1   5   3 197.823 14.7720   1
  -1  -5   3 231.074 13.4974   5
  -1   5  -3 223.028 15.1829   1
  -1  -5   3 229.033 11.0642  10
   1   5   3 226.462 11.1770   7
   1   5   3 222.275 11.2065   4
  -1   5  -3 226.906 11.4015   7
   2  -5   3 62.2202 6.76077   5
   2  -5   3 63.6549 4.57429  10
  -2   5   3 63.1514 4.14479   4
   2   5  -3 60.2177 4.23547   4
   2   5  -3 59.3550 4.16224   7
   2   5  -3 61.7481 7.00492   1
  -2   5   3 63.3831 4.15774   7
   2  -5  -3 56.1338 2.80098   2
  -2  -5   3 71.1990 6.09682   5
  -2  -5   3 58.3071 4.02065  10
   2   5   3 62.1434 4.24813   7
   2  -5  -3 63.1888 3.93332  10
  -2   5  -3 62.4538 7.09689   1
  -2   5  -3 57.7350 4.25865   4
  -2   5  -3 58.0170 4.30356   7
   2   5   3 64.3201 4.37710   4
   3   5  -3 43.8672 3.50213   7
   3  -5   3 45.6261 3.89935  10
  -3   5   3 45.9073 3.44101   4
   3  -5   3 33.9757 6.21429   5
  -3  -5  -3 43.1316 2.01992   2
   3   5  -3 42.6513 6.03500   1
   3   5  -3 46.5226 3.56990   4
  -3   5   3 42.9289 3.38668   7
  -3   5  -3 48.1952 3.74151   4
   3  -5  -3 44.1948 2.12768   2
   3  -5  -3 45.8202 3.21812  10
  -3   5  -3 36.5247 5.79141   1
  -3  -5   3 44.2305 3.24540  10
   3   5   3 47.5843 3.70998   7
   3   5   3 39.2659 5.79869   1
  -3   5  -3 42.4329 3.66176   7
   3   5   3 45.3413 3.60271   4
  -3  -5   3 46.2172 5.33387   5
   4   5  -3 207.295 15.3839   1
   4   5  -3 232.974 11.8278   4
   4  -5   3 221.229 15.1602   5
  -4  -5  -3 239.052 9.85291   2
  -4   5   3 243.303 11.6551   7
  -4   5   3 233.151 11.5689   4
   4   5  -3 233.678 11.7782   7
  -4   5   3 230.821 10.1621  15
   4  -5   3 227.908 11.7869  10
  -4   5  -3 225.974 11.8222   4
   4   5   3 242.253 11.9637   7
   4   5   3 236.323 12.0154   4
  -4  -5   3 231.557 11.0641  10
   4   5   3 210.996 15.0040   1
   4  -5  -3 231.004 9.98283   2
   4  -5  -3 229.539 11.1537  10
  -4  -5   3 240.170 9.94126  15
  -4  -5   3 241.582 13.3414   5
  -4   5  -3 219.674 11.8756   7
  -4   5  -3 203.821 14.9438   1
  -5   5   3 4.61111 1.26047   4
  -5   5   3 3.97956 0.76444  15
   5   5  -3 10.9984 3.41991   1
   5   5  -3 4.37982 1.53251   7
   5  -5   3 6.96501 2.20191  10
   5   5  -3 7.11198 1.74227   4
  -5   5   3 6.00309 1.41317   7
   5  -5   3 -1.4865 3.89959   5
   5   5   3 4.81567 2.74804   1
   5   5   3 8.73626 1.84094   4
  -5   5  -3 6.26946 1.65505   7
  -5   5  -3 8.07276 3.34902   1
  -5   5  -3 5.75493 1.54201   4
   5  -5  -3 5.83091 0.61353   2
   5  -5  -3 6.10686 1.79557  10
   5   5   3 4.71081 1.53254   7
  -5  -5   3 4.62212 0.50736  15
  -5  -5   3 2.52975 2.13813   5
   6   5  -3 16.6153 4.36995   1
   6   5  -3 12.4274 2.38145   7
   6   5  -3 14.7460 2.70022   4
   6   5  -3 15.2059 1.74704   6
  -6   5   3 18.5798 1.23480  15
   6   5   3 21.3379 4.50249   1
  -6   5  -3 14.6699 4.26643   1
   6   5   3 20.1767 3.08740   5
  -6   5  -3 15.5376 1.04362  15
  -6   5  -3 16.9142 2.44113   4
   6   5   3 20.1995 3.08523   4
  -6   5  -3 15.1010 2.69596   7
   6   5   3 20.0883 1.53050  10
  -6  -5   3 14.7195 0.94992  15
   7  -5   3 92.3008 6.77044  10
  -7   5   3 108.961 6.66460   7
   7   5  -3 117.370 7.59092   7
   7   5  -3 106.535 7.55651   4
  -7  -5  -3 102.526 4.72127  15
  -7   5   3 104.911 4.87975  15
   7   5  -3 99.2458 5.26494  10
  -7   5   3 111.356 6.63406   4
   7   5  -3 104.694 6.03669   6
   7   5  -3 108.723 10.0452   1
   7   5   3 108.787 5.45982  10
   7   5   3 100.739 5.23721  15
   7   5   3 118.655 7.63471   4
   7  -5  -3 108.376 4.83869   2
   7   5   3 117.172 7.49866   7
   7  -5  -3 105.288 5.96643   6
   7   5   3 92.6950 9.52558   1
  -7   5  -3 105.232 7.17498   7
  -7   5  -3 98.9753 4.76195  15
  -7   5  -3 109.193 7.01508   4
  -8   5   3 108.975 4.76272  15
   8  -5   3 93.6419 6.92393   1
   8  -5   3 90.7829 6.85639  10
  -8   5   3 109.705 6.73529   7
   8   5  -3 108.468 10.3529   1
  -8   5   3 106.384 6.48924   4
   8   5  -3 110.623 6.14847   6
  -8  -5  -3 107.166 4.59827  15
   8   5   3 89.6019 7.59540   7
  -8  -5   3 104.030 4.59739  14
  -8   5  -3 108.412 4.65311  15
  -8   5  -3 99.1551 7.06885   7
  -8   5  -3 106.077 6.95768   4
   8   5   3 86.4387 9.27787   1
   8  -5  -3 98.6614 6.46280   1
   8  -5  -3 102.776 4.71842   2
   8  -5  -3 97.1738 5.92545   6
   8   5   3 103.192 5.47081  10
   8   5   3 89.9696 7.81093   4
   9   5  -3 35.4624 2.96025   6
  -9   5   3 33.0911 3.23367   4
  -9  -5  -3 30.6425 1.61480  15
   9  -5   3 30.7197 4.04962  10
  -9   5   3 30.9928 1.76340  15
   9  -5   3 34.0492 3.74637   1
  -9  -5  -3 28.4432 1.47049  14
   9   5  -3 39.4204 6.02428   1
  -9   5   3 30.4597 3.43055   7
  -9   5  -3 25.5142 3.32342   4
   9  -5  -3 33.6360 2.84284   6
   9   5   3 29.3477 4.75488   4
   9  -5  -3 27.2193 3.05602   1
  -9   5  -3 31.3158 1.66700  15
   9   5   3 30.6041 2.74967   6
   9   5   3 31.1146 2.60741  10
   9  -5  -3 32.5854 1.76960   2
   9   5   3 24.8782 4.34871   7
  -9   5  -3 31.2152 1.61133  14
  -9  -5   3 31.9515 1.50760  14
 -10   5   3 33.9340 1.90007  15
 -10   5   3 34.8964 3.42537   4
  10  -5   3 32.9114 4.00151   1
  10  -5   3 38.4089 4.90008  10
 -10   5   3 30.7327 1.86405  14
 -10  -5  -3 32.4338 1.63386  14
  10   5  -3 37.5026 3.23985   6
 -10  -5  -3 33.6340 1.78834  15
  10  -5   3 36.4189 2.05837   2
  10   5  -3 40.2550 6.80504   1
 -10   5   3 40.7551 3.82883   7
  10   5   3 35.1338 2.90670  10
 -10   5  -3 37.2098 3.91442   4
  10  -5  -3 30.8976 3.61314   1
  10   5   3 28.5005 6.26438   1
  10   5   3 26.1779 4.55076   7
  10   5   3 35.4094 2.85707   6
  10  -5  -3 34.8308 1.94618   2
  10   5   3 28.0852 5.20689   4
  10  -5  -3 29.8044 2.85873   6
 -10   5  -3 36.3377 1.81860  15
 -10   5  -3 38.7523 4.50618   7
 -10  -5   3 36.9112 1.67707  14
 -10   5  -3 36.2098 1.76491  14
 -11  -5  -3 6.75585 0.69511  15
  11  -5   3 9.35816 0.96465   2
 -11   5   3 6.70656 0.80704  15
  11   5  -3 13.1581 4.38412   1
  11  -5   3 12.1946 2.95800   1
  11   5  -3 10.7118 1.73887   6
 -11   5   3 7.50611 0.88930  14
 -11   5   3 8.02264 2.23308   7
 -11  -5  -3 7.76976 0.56483  14
  11  -5  -3 8.95853 0.89079   2
 -11   5  -3 7.80713 0.70607  15
  11   5   3 6.65622 1.81314  10
 -11  -5   3 7.92424 0.58052  14
 -11   5  -3 5.86508 1.97516   4
 -11   5  -3 7.73052 0.68377  14
  11   5   3 1.81055 4.65635   4
  11   5   3 8.89508 1.57141   6
  11  -5  -3 9.01071 1.53302   6
  11  -5  -3 4.74139 1.58888   1
 -11   5  -3 9.37356 2.60700   7
 -12   5   3 -0.8729 2.27205   7
  12   5  -3 1.83744 0.98254   6
 -12  -5  -3 0.50870 0.22727  14
 -12   5   3 1.21507 0.51101   9
  12  -5   3 0.60402 0.55425  13
 -12   5   3 -1.0925 1.32963   4
 -12  -5  -3 1.12299 0.26046  12
 -12  -5  -3 0.50027 0.35238  15
  12  -5   3 1.02328 0.47630   2
 -12  -5  -3 0.76567 0.46359  13
 -12   5   3 0.83419 0.44054  14
 -12   5   3 0.55280 0.34477  15
 -12   5   3 1.33448 0.53800  12
 -12   5  -3 0.30659 0.28555  14
 -12   5  -3 1.75466 2.88408   7
  12   5   3 14.2664 7.61049   4
 -12  -5   3 0.70071 0.23236  12
 -12   5  -3 1.02501 0.50847   9
 -12   5  -3 2.17042 1.66685   4
  12   5   3 0.61840 0.92933   6
  12   5   3 -2.0432 1.46446   9
  12  -5  -3 1.17909 0.44557   2
  12  -5  -3 0.71872 0.47667  13
 -12   5  -3 0.65048 0.36673  12
 -12  -5   3 0.62928 0.23719  14
  12   5   3 -1.0900 5.56115   7
 -12   5  -3 0.55714 0.29150  15
  13  -5   3 -0.2628 0.35034   2
 -13   5   3 0.32051 0.37431  14
 -13  -5  -3 0.15960 0.21385  14
  13  -5   3 0.61087 0.56178  13
 -13  -5  -3 0.43725 0.22684  12
 -13   5   3 0.48940 0.35477  15
 -13   5   3 0.93374 0.46793   9
 -13   5   3 0.86372 0.47088  12
 -13  -5  -3 0.51990 0.43281  15
 -13  -5   3 0.44296 0.24061  12
 -13   5  -3 0.07241 0.24778  15
 -13   5  -3 0.19825 0.31788  12
  13  -5  -3 0.56354 0.39020   2
  13   5   3 -0.1333 1.63499   9
 -13   5  -3 0.76388 0.28539  14
 -13  -5   3 0.35374 0.23107  14
 -13   5  -3 1.30829 0.52653   9
  13  -5  -3 0.41421 0.47495  13
 -14  -5  -3 0.32046 0.21016  12
 -14   5   3 0.36976 0.32490  14
  14  -5   3 0.15275 0.53427  13
  14  -5   3 0.37377 0.40128   2
 -14   5   3 0.93850 0.44564   9
 -14   5   3 0.19737 0.30074  15
 -14   5   3 0.93633 0.43626  12
 -14  -5  -3 0.69906 0.24198  14
  14  -5  -3 1.01541 0.38387   2
 -14   5  -3 0.68454 0.31847  12
 -14   5  -3 0.36003 0.24497  15
 -14   5  -3 0.31653 0.24298  14
 -14  -5   3 0.74853 0.24379  12
 -14   5  -3 0.17138 0.43628   9
  14  -5  -3 0.60958 0.45582  13
 -14  -5   3 0.53964 0.24982  14
  15  -5   3 1.08406 0.60143  13
 -15   5   3 0.89734 0.30799  14
 -15  -5  -3 0.77748 0.27619  14
 -15   5   3 1.01899 0.38360  12
 -15  -5  -3 1.43672 0.25031  12
 -15   5   3 0.87383 0.33204  15
 -15   5   3 1.56169 0.43779   9
 -15  -5   3 1.07768 0.28349  14
 -15  -5   3 1.27426 0.27076  12
 -15   5  -3 0.62993 0.26720  15
  15  -5  -3 0.49550 0.48620  13
 -15   5  -3 1.12878 0.30491  12
 -15   5  -3 0.80876 0.24142  14
 -15  -5   3 1.05155 0.34776  15
 -15   5  -3 1.10948 0.42015   9
 -16   5   3 3.55513 0.50343  12
  16  -5   3 2.06604 0.59903  13
 -16   5   3 2.92537 0.40645  14
 -16   5   3 2.53192 0.39306  15
 -16  -5   3 2.49119 0.37558  14
 -16  -5   3 3.18336 0.36792  12
 -16   5  -3 3.64792 0.54401   9
 -16   5  -3 2.76653 0.38005  12
  16  -5  -3 2.75204 0.50505  13
  17  -5   3 0.71570 0.52327  13
 -17   5   3 1.33997 0.26398  14
 -17   5   3 1.33270 0.31985   9
 -17  -5  -3 0.97192 0.21107  12
 -17   5   3 1.34306 0.27947  15
 -17   5   3 1.66760 0.30730  12
  17  -5  -3 1.39309 0.31888  13
 -17  -5   3 1.67493 0.34538  15
 -17   5  -3 1.22978 0.21041  12
 -17   5  -3 1.41584 0.33091   9
 -17  -5   3 1.58118 0.24987  12
 -17   5  -3 1.08365 0.20218  14
 -17  -5   3 1.70566 0.26961  14
 -18   5   3 3.45009 0.32659  14
 -18   5   3 3.74987 0.40291   9
 -18   5   3 4.17859 0.40814  12
  18  -5   3 3.46581 0.54988  13
 -18  -5   3 4.44428 0.35141  12
 -18  -5   3 4.23517 0.35931  14
 -18   5  -3 4.39068 0.42591   9
 -18   5  -3 4.39426 0.28939  12
 -19   5   3 0.21039 0.13131  14
 -19   5   3 0.30290 0.15643   9
 -19   5   3 0.30810 0.13170  12
 -19   5  -3 0.62306 0.18417   9
   0   6   3 25.6521 2.72651   7
   0  -6   3 29.0705 1.74807  15
   0  -6   3 26.0838 1.31290   2
   0  -6  -3 24.1359 1.33777   2
   0  -6   3 21.4026 4.62812   5
   0  -6  -3 26.2439 2.54456  10
   0   6   3 24.5200 2.69030   4
   0   6   3 27.5564 1.86945  15
   0   6  -3 27.9102 2.92678   4
   0   6  -3 18.7843 4.83832   1
   0  -6   3 24.6015 2.98745  10
   0   6  -3 26.1223 2.90851   7
   1  -6   3 101.684 4.62046   2
   1   6  -3 98.4187 10.0567   1
   1   6  -3 106.557 6.43873   4
   1  -6   3 107.561 9.53656   5
   1   6  -3 106.242 6.40438   7
  -1  -6  -3 103.213 4.58963   2
  -1   6   3 105.978 5.01576  15
  -1   6   3 106.035 6.32809   7
  -1   6   3 102.445 6.31661   4
  -1  -6  -3 104.340 5.81659  10
   1  -6   3 103.261 6.39976  10
  -1   6  -3 106.248 6.62955   4
  -1   6  -3 87.6386 9.65702   1
  -1   6  -3 101.402 6.62533   7
   1   6   3 106.436 6.41410   4
   1  -6  -3 102.351 4.62341   2
  -1  -6   3 96.1545 4.51570   2
  -1  -6   3 105.162 6.25005  10
   1   6   3 108.341 5.06702  15
   1  -6  -3 102.170 5.80446  10
  -1  -6   3 109.082 8.88568   5
   1   6   3 107.798 6.41436   7
  -1  -6   3 105.673 4.71101  15
   2   6  -3 18.5180 4.83717   1
  -2   6   3 21.8476 2.42940   4
  -2   6   3 20.4017 2.39849   7
   2  -6   3 14.2920 5.22334   5
  -2  -6  -3 18.1059 1.01362   2
   2   6  -3 19.1727 2.59314   7
   2   6  -3 19.4414 2.71431   4
   2  -6   3 15.9951 2.71805  10
  -2  -6   3 20.5913 4.28059   5
   2   6   3 22.1660 2.62747   7
  -2   6  -3 21.3008 2.63982   7
   2  -6  -3 18.6955 1.09326   2
  -2  -6   3 14.6850 2.37191  10
  -2   6  -3 15.7148 4.99860   1
  -2   6  -3 18.8952 2.64972   4
   2   6   3 9.28802 5.28446   1
   2   6   3 22.1777 2.64142   4
   3   6  -3 101.420 6.35678   7
   3  -6   3 87.5126 9.74625   5
  -3  -6  -3 88.3550 4.25747   2
  -3   6   3 94.3647 4.64892  15
  -3   6   3 102.772 6.21302   7
  -3   6   3 99.6856 6.18016   4
   3   6  -3 89.7982 9.90615   1
   3   6  -3 105.773 6.52720   4
   3  -6   3 94.8658 6.32510  10
  -3   6  -3 86.6461 9.79860   1
  -3  -6   3 92.7200 8.08057   5
  -3   6  -3 99.7327 6.43554   4
   3   6   3 100.875 6.36693   4
   3  -6  -3 95.1088 5.69637  10
   3   6   3 102.352 6.40224   7
   3   6   3 96.1528 4.80246  15
  -3   6  -3 99.1365 6.46188   7
  -3  -6   3 99.7875 4.39302  15
   3  -6  -3 91.9168 4.37784   2
  -3  -6   3 88.9596 5.63574  10
   4   6  -3 241.421 12.4133   4
   4  -6   3 205.592 11.9033  10
   4  -6   3 212.428 16.5085   5
   4   6  -3 224.385 16.5953   1
  -4   6   3 229.938 10.1784  15
  -4   6   3 243.333 12.1131   4
  -4   6   3 240.573 12.0803   7
   4   6   3 242.307 17.5573   1
   4   6   3 253.086 12.5615   4
  -4   6  -3 206.675 9.98989  15
  -4  -6   3 224.108 9.95227  15
   4  -6  -3 219.563 11.3550  10
   4   6   3 254.760 12.4302   7
  -4  -6   3 235.209 13.9491   5
  -4   6  -3 205.705 16.0078   1
   4   6   3 232.459 10.3698  15
  -4   6  -3 225.865 12.1658   7
  -4  -6   3 216.204 11.2319  10
   4  -6  -3 235.978 9.98117   2
   5  -6   3 29.4223 8.41272   5
   5   6  -3 36.3451 4.09908   4
  -5   6   3 37.0768 3.52319   4
   5   6  -3 37.2600 6.31300   1
   5  -6   3 39.1179 3.98960  10
   5   6  -3 33.7049 3.78387   7
  -5   6   3 34.6005 3.61193   7
   5   6   3 43.6887 2.55524  15
   5   6   3 36.4364 6.72253   1
  -5  -6   3 43.2948 5.01655   5
  -5   6  -3 47.1426 4.12090   4
  -5   6  -3 41.9705 6.81620   1
  -5  -6   3 39.4703 1.96400  15
  -5   6  -3 36.5845 1.99974  15
   6   6  -3 3.44388 2.11186   4
   6  -6   3 9.57541 2.64304  10
  -6   6   3 3.90704 1.28682   4
   6   6  -3 1.61317 1.90414   7
  -6   6   3 3.58077 0.69749  15
  -6   6   3 4.71723 1.56842   7
  -6  -6   3 4.16232 0.57833  15
   6  -6  -3 5.45680 0.65960   2
  -6   6  -3 4.55748 0.66236  15
   6  -6  -3 4.33074 0.50789   8
   6   6   3 5.87290 1.71040   7
  -6   6  -3 6.04065 3.54845   1
  -6   6  -3 3.92298 1.64299   4
   6   6   3 5.72514 1.01131  15
   6   6   3 3.39914 0.91410  10
  -6   6  -3 4.42590 1.72932   7
   6   6   3 8.01369 1.96333   4
  -7   6   3 2.34253 0.62502  15
  -7   6   3 5.21258 1.65119   7
   7   6  -3 8.01003 3.79185   1
   7   6  -3 1.44620 0.85941   6
   7  -6   3 4.85064 2.50186  10
   7   6  -3 2.48197 0.87558  10
  -7   6   3 4.80103 1.34307   4
  -7   6   3 2.50656 0.70611  14
   7  -6   3 2.27848 0.52297   2
   7   6  -3 -0.7964 2.59870   7
   7   6  -3 5.57818 3.13148   4
  -7  -6   3 3.05121 0.37394  14
   7   6   3 5.22531 3.01134   5
  -7   6  -3 2.43749 1.63988   4
   7   6   3 4.77689 1.96643   4
   7   6   3 4.72548 1.93780   7
  -7   6  -3 3.49448 2.04170   7
   7   6   3 0.34934 2.91136   1
  -7   6  -3 3.70530 0.57374  15
   7  -6  -3 1.98623 0.46328   2
  -7   6  -3 2.91482 0.49636  14
   7   6   3 2.41159 0.94170  10
  -7  -6   3 3.14504 0.49078  15
  -8   6   3 7.57306 2.05420   7
  -8   6   3 8.11527 0.98623  14
  -8  -6  -3 6.31805 0.53248  14
   8  -6   3 7.92358 0.86506   2
  -8   6   3 6.79097 1.76371   4
   8  -6   3 6.69816 2.61834  10
  -8   6   3 7.74604 0.90989  15
  -8   6  -3 5.14640 0.66879  14
  -8   6  -3 4.62397 0.64742  15
   8   6   3 7.27423 3.48805   1
   8   6   3 10.9597 2.94801   4
   8   6   3 8.82929 1.59201  10
   8  -6  -3 7.93615 1.93169   1
   8   6   3 7.71883 2.60032   7
  -8  -6   3 5.80406 0.66408  15
  -8  -6   3 5.55492 0.49003  14
  -8   6  -3 5.45399 1.75728   4
  -8   6  -3 8.25757 2.06392   7
   8  -6  -3 7.75382 0.78509   2
  -9   6   3 17.4174 2.97585   7
  -9   6   3 18.9127 2.80745   4
   9   6  -3 14.7412 4.91289   1
   9  -6   3 20.2877 1.48263   2
   9   6  -3 19.5454 2.35962   6
  -9   6   3 24.1517 1.51488  15
  -9   6   3 20.1095 1.48228  14
   9  -6   3 15.6165 3.76745  10
  -9  -6  -3 19.7562 1.12550  14
  -9   6  -3 21.0315 1.28865  14
   9   6   3 27.0321 4.68883   7
  -9   6  -3 21.8409 1.34575  15
   9   6   3 21.5843 4.56339   4
   9  -6  -3 15.8830 2.73501   1
  -9  -6   3 23.3347 1.17749  14
   9  -6  -3 21.0608 1.42780   2
  -9   6  -3 24.1614 3.79395   7
  -9  -6   3 23.9456 1.35795  15
  -9   6  -3 18.5935 3.07932   4
 -10  -6  -3 86.2164 3.79744  14
  10  -6   3 85.1530 4.19433   2
  10   6  -3 81.4839 5.56897   6
  10  -6   3 83.8024 4.05899  13
 -10   6   3 87.8189 6.01321   4
 -10   6   3 87.6023 6.39839   7
 -10   6   3 89.2172 4.10824  15
  10   6  -3 75.6941 10.4148   1
 -10   6   3 93.7558 4.08978  14
  10   6   3 85.7082 7.98985   7
 -10  -6   3 91.6769 3.83799  14
  10   6   3 68.8322 9.65103   1
 -10   6  -3 91.0800 3.93028  14
  10   6   3 76.4606 5.40112   6
  10  -6  -3 88.8994 4.06912  13
 -10   6  -3 76.7066 6.33991   4
 -10   6  -3 82.0875 4.13983   9
  10  -6  -3 82.8849 4.10735   2
 -10  -6   3 89.7951 4.00789  15
 -10   6  -3 83.1614 6.96387   7
 -10   6  -3 89.7927 4.00531  15
  10   6   3 93.8941 8.80239   4
 -10   6  -3 84.1109 3.98900  12
 -10  -6   3 84.3568 3.79487  12
  10   6   3 78.0770 5.20059  10
 -11   6   3 4.66440 0.72684  14
 -11  -6  -3 3.98996 0.48595  14
 -11   6   3 4.79196 0.87317   9
 -11  -6  -3 3.57924 0.63448  13
 -11   6   3 3.42510 0.63269  15
  11  -6   3 4.80338 0.73777  13
  11   6  -3 4.90346 1.90250   6
  11  -6   3 5.08996 0.80634   2
 -11   6   3 3.42293 0.79263  12
 -11  -6   3 5.05064 0.48734  12
 -11  -6   3 4.86817 0.66476  15
 -11   6  -3 5.32271 0.62712  15
  11   6   3 6.41159 1.77163   9
  11  -6  -3 4.59044 0.65787  13
 -11   6  -3 6.17767 0.73250  12
  11   6   3 7.18775 4.96723   7
  11   6   3 2.44255 1.25247   6
 -11   6  -3 4.79115 0.59355  14
 -11  -6   3 4.76473 0.49797  14
  11  -6  -3 4.96203 0.73138   2
 -11   6  -3 6.35067 0.88537   9
  11   6   3 2.86871 5.71201   4
 -12  -6  -3 6.61841 0.90820  13
  12  -6   3 7.60669 0.92456  13
 -12   6   3 6.07192 0.94235   9
 -12   6   3 7.13745 0.95692  12
 -12   6   3 5.94580 0.78718  14
 -12  -6  -3 6.06882 0.50217  12
 -12  -6   3 7.89712 0.56965  12
 -12  -6   3 6.07804 0.69917  15
  12  -6  -3 7.50616 0.89004  13
 -12   6  -3 7.07233 0.65705  15
 -12   6  -3 8.09984 0.63924  14
 -12   6  -3 8.82688 0.90269   9
 -12  -6   3 7.01257 0.58882  14
  12  -6  -3 8.38342 0.90028   2
 -13  -6  -3 -0.0673 0.41475  13
 -13   6   3 0.51912 0.50821   9
  13  -6   3 0.99076 0.40157   2
 -13   6   3 0.23808 0.37241  14
 -13  -6  -3 0.46267 0.22128  12
 -13   6   3 0.96414 0.50454  12
 -13   6   3 -0.0941 0.31516  15
  13  -6   3 0.35971 0.55492  13
 -13  -6   3 0.58792 0.26393  14
  13  -6  -3 0.26337 0.46305  13
 -13   6  -3 0.30332 0.25447  14
  13  -6  -3 0.34875 0.35829   2
 -13   6  -3 0.64755 0.29456  15
  13   6   3 0.18690 1.64059   9
 -13  -6   3 0.91178 0.28178  12
 -13  -6   3 0.31295 0.33407  15
 -13   6  -3 0.59315 0.34295  12
 -13   6  -3 1.13700 0.54495   9
 -14   6   3 17.3502 1.12528  12
 -14  -6  -3 15.5846 1.21249  13
 -14   6   3 17.1141 1.08916  15
  14  -6   3 17.9780 1.33284  13
 -14   6   3 18.4251 1.04420  14
 -14  -6  -3 16.4690 0.84820  12
 -14   6   3 17.9112 1.17533   9
 -14  -6   3 15.5971 0.92651  14
 -14   6  -3 16.5742 1.13861   9
 -14  -6   3 14.5650 1.07866  15
 -14  -6   3 16.1974 0.89378  12
  14  -6  -3 17.8403 1.18274  13
 -14   6  -3 16.5778 0.98942  12
 -14   6  -3 15.2081 0.91591  14
  15  -6   3 12.1250 1.09522  13
 -15   6   3 10.2844 0.73620  14
 -15   6   3 9.88192 0.81533  12
 -15   6   3 10.1942 0.87643   9
 -15   6   3 10.6831 0.79052  15
  15  -6  -3 12.7506 0.95162  13
 -15  -6   3 10.8658 0.66267  12
 -15  -6   3 11.4258 0.70218  14
 -15   6  -3 12.1638 0.71754  12
 -15   6  -3 12.2610 0.76261  15
 -15  -6   3 10.6001 0.84237  15
 -15   6  -3 11.3497 0.66802  14
 -16   6   3 3.80009 0.42299  15
 -16   6   3 4.26190 0.42889  14
  16  -6   3 4.09568 0.66758  13
 -16   6   3 5.26270 0.51970  12
 -16  -6   3 4.28226 0.37501  12
  16  -6  -3 3.36865 0.47445  13
 -16   6  -3 3.38681 0.32702  14
 -16  -6   3 3.26401 0.49511  15
 -16   6  -3 4.80282 0.40802  12
 -16   6  -3 4.72576 0.55963   9
 -16  -6   3 3.95922 0.40543  14
 -17   6   3 0.24377 0.17683  14
 -17   6   3 0.16478 0.20153  12
 -17   6   3 0.07951 0.22213   9
 -17   6   3 0.08897 0.17028  15
  17  -6   3 0.32771 0.43813  13
 -17   6  -3 0.03726 0.13138  12
 -17  -6   3 0.44201 0.19977  12
 -17  -6   3 0.12614 0.17675  14
 -17   6  -3 0.16198 0.24487   9
 -18   6   3 0.23605 0.13346  14
 -18   6   3 0.33643 0.20134  12
  18  -6   3 0.08122 0.31577  13
 -18   6   3 0.17291 0.18005   9
 -18   6  -3 0.22749 0.18709   9
   0   7  -3 1.41743 1.48246   4
   0   7   3 -0.3728 1.06713   7
   0   7   3 -0.5674 1.01618   4
   0  -7   3 0.22559 0.22378   2
   0   7  -3 5.26668 3.62759   1
   0  -7   3 -0.9827 1.33883  10
   0  -7   3 1.13366 4.07970   5
   0   7   3 0.56553 0.76788  15
   1  -7   3 15.4956 4.85187   5
  -1   7   3 13.3764 1.42370  15
  -1   7   3 14.9523 2.42822   4
   1  -7   3 12.6965 1.15734  15
   1   7  -3 15.9971 2.92316   4
   1   7  -3 10.1189 4.54790   1
  -1   7   3 18.5150 2.69211   7
   1  -7   3 12.4675 2.49953  10
  -1  -7  -3 12.9515 0.84045   2
   1  -7   3 12.9592 0.86832   2
  -1  -7  -3 11.5860 2.07990  10
   1   7  -3 18.1806 2.74940   7
  -1   7  -3 9.31814 2.19209   7
   1  -7  -3 13.0575 2.19827  10
  -1  -7   3 11.1738 2.47293  10
   1  -7  -3 12.5402 0.86987   2
  -1  -7   3 10.0178 4.73938   5
   1   7   3 15.2958 2.65942   4
  -1  -7   3 12.2981 1.04482  15
   1   7   3 16.5202 2.71287   7
   2  -7   3 25.7651 5.98907   5
   2  -7   3 28.7602 3.38292  10
  -2   7   3 32.3213 2.10331  15
   2   7  -3 37.4009 7.15301   1
  -2   7   3 26.5838 3.26456   4
   2   7  -3 37.2337 3.68283   7
   2   7  -3 38.3336 3.89253   4
   2  -7   3 32.4344 1.68375   2
  -2   7   3 31.6438 3.36979   7
  -2   7  -3 23.8450 6.47660   1
  -2  -7   3 27.5701 3.03766  10
   2  -7  -3 38.1886 3.15459  10
  -2  -7   3 31.0273 5.68702   5
   2   7   3 18.5899 7.36153   1
  -2   7  -3 39.2309 3.73271   4
  -2  -7   3 27.3441 1.73331  15
   2   7   3 32.9727 3.56413   4
   2   7   3 36.1524 3.70050   7
   2  -7  -3 34.9864 1.71115   2
   3  -7   3 2.31792 1.73569  10
   3   7  -3 0.25677 3.12825   1
  -3   7   3 7.03708 1.10124  15
  -3   7   3 4.50541 1.46338   4
  -3   7   3 6.15908 1.71452   7
  -3  -7  -3 4.97711 0.48489   2
   3   7  -3 4.99947 1.79500   7
  -3   7   3 7.39880 1.17485  14
   3  -7   3 18.3739 6.98474   5
   3  -7   3 6.18502 0.68791   2
  -3  -7   3 12.6714 3.86514   5
  -3  -7   3 3.17954 1.74041  10
  -3   7  -3 4.11435 4.00963   1
  -3   7  -3 2.68974 1.57880   4
   3   7   3 3.42469 4.21398   1
  -3  -7   3 7.29429 0.77389  15
   3  -7  -3 5.62411 0.62852   2
  -3   7  -3 3.55550 1.74035   7
   3   7   3 5.59491 1.72500   4
   3   7   3 6.74753 1.21254  15
   3   7   3 4.81062 1.68716   7
  -3   7  -3 7.00913 0.73717  15
   4  -7   3 8.68679 2.61445  10
  -4   7   3 13.2577 1.25566  15
  -4   7   3 7.97208 1.98960   4
   4   7  -3 9.71613 2.31608   7
   4  -7   3 11.0467 0.91728   2
  -4   7   3 9.90187 2.15628   7
   4   7  -3 10.2599 2.49861   4
   4   7  -3 4.67228 4.73390   1
  -4   7   3 11.6202 1.36696  14
  -4   7  -3 9.38651 2.37418   7
   4   7   3 8.95600 2.21967   4
  -4   7  -3 8.18365 4.62436   1
  -4   7  -3 9.99892 2.35672   4
  -4  -7   3 11.7058 0.73123  14
  -4  -7   3 12.7628 0.96020  15
  -4   7  -3 13.4162 0.98378  15
   4   7   3 10.3362 1.42884  15
   4   7   3 10.5534 1.38868  14
  -4  -7   3 9.54842 3.93129   5
  -4  -7   3 8.15825 1.90712  10
   4   7   3 8.05097 2.08428   7
   4  -7  -3 10.9136 0.86691   2
  -5   7   3 10.8326 1.14361  15
  -5   7   3 10.0973 1.30616  14
  -5   7   3 14.1836 2.62861   4
  -5   7   3 11.0956 2.30259   7
   5   7  -3 17.2184 6.02714   1
   5  -7   3 10.0979 2.86850  10
   5   7  -3 8.15063 2.76926   4
   5  -7  -3 13.1140 0.95034   2
  -5   7  -3 12.9946 2.45540   4
  -5   7  -3 11.2720 0.91838  15
  -5  -7   3 11.1710 0.73717  14
  -5   7  -3 11.3423 2.43509   7
  -5   7  -3 5.81660 5.09177   1
   5   7   3 12.6301 2.38498   4
  -5   7  -3 11.6986 0.92295  14
   5   7   3 10.8539 1.38013  14
  -5  -7   3 10.8611 0.90574  15
  -5  -7   3 11.9308 3.79491   5
   5  -7  -3 10.7959 0.77447   8
   5   7   3 3.84533 4.71771   1
   5   7   3 10.5302 1.52524  15
   5   7   3 9.10866 2.27240   7
  -6   7   3 75.4862 5.68635   4
   6  -7   3 62.7349 5.58177  10
   6   7  -3 71.4330 6.77779   7
  -6   7   3 69.9528 5.76035   7
   6  -7   3 71.7960 3.62156   2
  -6   7   3 73.4468 3.70158  14
   6   7  -3 84.1331 7.26678   4
  -6   7  -3 68.9742 5.84687   4
   6   7   3 76.6526 6.71410   4
   6  -7  -3 78.9971 3.60996   2
   6   7   3 74.1163 3.89964  14
  -6   7  -3 82.8098 3.61157  15
  -6   7  -3 70.7892 5.99021   7
  -6  -7   3 79.2890 3.56882  15
   6  -7  -3 69.9537 3.40185   8
   6   7   3 68.3405 4.13911  10
   6   7   3 77.4882 6.58910   7
   6   7   3 82.3864 4.08772  15
  -6   7  -3 74.1390 3.50673  14
   6   7   3 77.6017 7.52766   5
  -6  -7   3 76.9035 3.36985  14
  -7   7   3 13.9475 2.56111   4
   7  -7   3 9.80743 2.98632  10
   7  -7   3 12.6208 1.06888   2
   7   7  -3 9.37141 1.79915   6
  -7   7   3 12.0266 1.14066  15
  -7   7   3 11.6646 1.29229  14
  -7   7  -3 13.4774 0.99323  15
  -7  -7   3 12.5501 0.80505  14
   7   7   3 10.0504 2.86114   7
   7  -7  -3 12.3597 1.01066   2
  -7   7  -3 11.3874 2.49382   7
  -7  -7   3 12.9801 0.99541  15
  -7   7  -3 14.6048 0.99312  14
  -7   7  -3 17.2071 3.06269   4
   7   7   3 10.3043 1.74250  14
   7   7   3 13.7299 2.97787   4
  -8   7   3 60.9397 5.11305   4
  -8   7   3 51.4180 5.29842   7
   8   7  -3 55.8128 4.43005   6
  -8   7   3 68.1577 3.20449  15
   8  -7   3 50.3297 5.73921  10
  -8   7   3 63.3815 3.17117  14
   8  -7   3 59.4358 3.15031   2
  -8  -7   3 64.7473 2.84723  14
  -8   7  -3 60.3038 5.57984   7
  -8  -7   3 65.7211 3.06043  15
  -8   7  -3 65.4905 3.04061  15
   8   7   3 59.2595 6.19139   7
   8   7   3 64.7042 6.37674   4
  -8   7  -3 61.4470 5.55929   4
  -8   7  -3 64.4016 2.96520  14
   8  -7  -3 60.1034 3.10035   2
  -9  -7  -3 0.35780 0.45748  13
   9  -7   3 0.03765 0.41083  13
  -9  -7  -3 0.31292 0.23750  12
   9  -7   3 0.49347 0.42899   2
  -9   7   3 0.58596 0.72644  12
  -9   7   3 0.35755 0.56691  14
   9   7  -3 -0.8816 0.88762   6
  -9   7   3 0.22829 0.42803  15
  -9   7   3 -0.6490 0.64464   9
  -9   7  -3 0.34647 0.64623   9
   9   7   3 -3.6480 3.25953   4
  -9  -7   3 0.43143 0.23745  12
  -9   7  -3 -3.0854 1.76481   4
  -9   7  -3 0.25938 0.49394  12
   9   7   3 1.18452 1.43161   9
   9   7   3 -0.9688 0.86203   6
  -9  -7   3 -0.1203 0.24696  14
  -9  -7   3 -0.0064 0.35981  15
  -9   7  -3 -0.1782 0.34233  14
   9  -7  -3 0.42936 0.39685   2
  -9   7  -3 0.49405 0.35931  15
  -9   7  -3 4.21838 2.82286   7
   9  -7  -3 0.38715 0.41950  13
   9   7   3 -2.8799 3.26169   7
 -10  -7  -3 94.5331 4.56103  13
 -10   7   3 95.5151 4.53712  14
  10  -7   3 93.9326 4.67697   2
 -10   7   3 102.213 4.59524  15
 -10  -7  -3 88.2014 4.22075  12
  10  -7   3 98.2566 4.55983  13
 -10   7   3 91.9330 4.66927   9
 -10   7   3 91.4567 4.63649  12
  10  -7  -3 106.287 4.51488  13
 -10   7  -3 99.5151 4.49292  15
 -10  -7   3 102.287 4.54364  15
  10  -7  -3 95.6507 4.63447   2
 -10  -7   3 93.3233 4.26428  12
 -10   7  -3 101.284 4.67512   9
 -10  -7   3 100.487 4.33367  14
 -10   7  -3 95.6921 4.45982  12
 -10   7  -3 100.844 4.40519  14
  10   7   3 100.202 5.53069   9
 -11  -7  -3 2.60300 0.34912  12
 -11  -7  -3 2.85858 0.59457  13
  11  -7   3 3.55414 0.63737   2
 -11   7   3 3.06762 0.62354  14
 -11   7   3 2.33866 0.54460  15
 -11   7   3 3.21275 0.77382  12
  11  -7   3 2.08982 0.61585  13
  11   7   3 6.27370 1.89986   9
 -11  -7   3 1.91483 0.47283  15
  11  -7  -3 3.84995 0.66440   2
 -11  -7   3 2.82247 0.41096  12
 -11   7  -3 1.83018 0.38954  14
  11  -7  -3 2.23552 0.57761  13
 -11   7  -3 3.21111 0.68319   9
 -11   7  -3 2.92856 0.55668  12
 -11  -7   3 2.04043 0.37984  14
 -12   7   3 5.36988 0.77029  14
 -12   7   3 5.98346 0.94738   9
 -12  -7  -3 6.17286 0.79023  13
  12  -7   3 6.95641 0.93828  13
  12  -7   3 7.88772 0.85109   2
 -12   7   3 5.25615 0.72729  15
 -12   7   3 6.45401 0.91413  12
 -12  -7   3 8.01515 0.74814  15
 -12  -7   3 6.95586 0.54208  12
  12  -7  -3 6.25299 0.77383   2
  12  -7  -3 6.95262 0.88889  13
 -12   7  -3 7.29124 0.64058  15
 -12   7  -3 7.39734 0.63263  14
 -12   7  -3 6.99471 0.69070  12
 -12  -7   3 6.75891 0.60479  14
  12   7   3 5.71148 1.67025   9
 -12   7  -3 7.44453 0.86089   9
 -13   7   3 1.70635 0.42970  15
  13  -7   3 1.63565 0.59914  13
 -13  -7  -3 1.61463 0.26632  12
 -13  -7  -3 1.56657 0.52969  13
 -13   7   3 1.25360 0.57502   9
 -13   7   3 1.53020 0.54624  12
 -13  -7   3 1.39347 0.32701  14
 -13  -7   3 1.34254 0.30086  12
 -13   7  -3 1.51027 0.30781  14
 -13  -7   3 1.83393 0.45979  15
 -13   7  -3 2.25730 0.39358  12
 -13   7  -3 1.29755 0.53223   9
 -13   7  -3 1.30556 0.31750  15
  13  -7  -3 1.20052 0.51951  13
 -14   7   3 1.44522 0.47842  12
 -14   7   3 1.28651 0.52145   9
 -14   7   3 0.60923 0.30793  14
 -14   7   3 0.37463 0.28380  15
  14  -7   3 1.01447 0.56437  13
 -14  -7  -3 0.35186 0.43410  13
 -14   7  -3 0.31720 0.20177  14
 -14   7  -3 1.38891 0.44852   9
 -14  -7   3 1.16726 0.28102  12
 -14  -7   3 0.19350 0.32154  15
 -14   7  -3 0.80243 0.28656  12
 -14  -7   3 0.65370 0.25807  14
  14  -7  -3 0.87008 0.41104  13
 -15   7   3 15.2894 0.94564  15
 -15   7   3 16.4711 0.92025  14
  15  -7   3 17.8510 1.21978  13
 -15  -7  -3 15.4992 1.05145  13
 -15   7   3 16.0066 0.96131  12
 -15   7   3 16.6906 1.03842   9
 -15   7  -3 16.7556 1.02195   9
  15  -7  -3 15.8212 1.00232  13
 -15  -7   3 14.4331 0.83518  14
 -15  -7   3 13.3289 0.97897  15
 -15  -7   3 15.7187 0.82270  12
 -15   7  -3 15.1607 0.79801  14
 -15   7  -3 15.9295 0.83534  12
 -16   7   3 1.14242 0.30927   9
 -16   7   3 0.91797 0.21969  14
  16  -7   3 0.53903 0.42882  13
 -16   7   3 0.87313 0.25063  15
 -16   7   3 0.96951 0.27656  12
 -16   7  -3 1.35589 0.22699  12
 -16   7  -3 1.43350 0.32215   9
  17  -7   3 0.72905 0.38536  13
 -17   7   3 0.96724 0.17379  14
 -17   7   3 1.23888 0.20892  12
 -17   7   3 0.93189 0.22802   9
 -17   7  -3 1.00720 0.23693   9
 -17  -7   3 1.44783 0.20011  12
   0  -8   3 4.41187 2.03993  10
   0   8  -3 -5.9320 4.83684   1
   0  -8   3 1.59284 0.45705  14
   0   8  -3 -0.2921 1.97024   7
   0  -8   3 -3.1992 7.17807   5
   0   8   3 4.09947 1.90267   4
   0  -8  -3 -0.5995 1.86937  10
   0   8   3 2.72919 1.06884  14
   0   8   3 4.86532 2.11575   7
   0   8  -3 1.69760 2.46026   4
   0   8   3 2.34023 0.77996  15
   1  -8   3 18.3548 1.19340  14
   1  -8   3 12.1421 2.68446  10
   1   8  -3 21.7597 6.07071   1
   1  -8   3 16.6478 1.00345   2
  -1   8   3 18.6657 3.28197   7
   1   8  -3 16.9480 3.18642   7
  -1   8   3 14.2591 2.71986   4
   1   8  -3 19.2761 3.68025   4
  -1   8   3 21.3414 1.64233  14
  -1  -8  -3 16.8007 1.03207   2
  -1  -8   3 16.7049 1.36611  15
  -1  -8   3 23.0117 6.88628   5
   1   8   3 16.6878 3.06934   4
   1  -8  -3 18.0296 1.10588   2
   1   8   3 17.9068 1.64486  15
   1   8   3 19.8041 1.71892  14
  -1   8  -3 19.6438 3.32389   4
   1   8   3 12.8178 2.69313   7
  -1   8  -3 23.1467 3.62479   7
  -1   8  -3 22.8033 6.71418   1
  -1  -8   3 17.1894 1.05110  14
   2   8  -3 3.12932 2.04854   7
   2   8  -3 1.76783 4.90910   1
  -2   8   3 2.55942 1.49493   4
  -2   8   3 0.46197 0.64958  15
  -2   8   3 3.42934 1.75071   7
   2  -8   3 0.51213 1.62100  10
  -2   8   3 -0.2269 0.78091  14
   2  -8   3 0.18304 0.28024   2
   2  -8  -3 0.11043 0.33289   2
  -2  -8   3 1.34868 1.29863  10
  -2  -8   3 -9.0064 5.17928   5
   2   8   3 -0.1483 1.61875   7
  -2   8  -3 1.31670 0.59928  14
   2   8   3 0.14855 0.74705  15
  -2  -8   3 0.76103 0.33757  14
  -2   8  -3 3.99012 1.86700   4
   2   8   3 -0.1943 0.86426  14
  -2  -8   3 0.63685 0.58031  15
   2   8   3 1.41195 1.52497   4
  -3   8   3 103.970 4.75211  15
   3  -8   3 86.0897 6.32294  10
[truncated: 1,053,952 more chars]
