# Supplementary material for: Microwave Radiation for Organolithium Chemistry: Mechanistic Studies on the Direct α‐Metalation of a Tertiary Amine
Source: Chemistry. 2025 Aug 14;31(54):e02149. doi: 10.1002/chem.202502149 (PMC12462239; doi:10.1002/chem.202502149)
Supplement: Supplementary file 2 — Supporting Information [file CHEM-31-e02149-s002.zip › B1697_0m.cif]

data_b1697_0m
_audit_creation_date               2023-12-25
_audit_creation_method
;
Olex2 1.5
(compiled 2023.03.06 svn.rbb2c1857 for OlexSys, GUI svn.r6748)
;
_shelx_SHELXL_version_number       '2019/1'
_audit_contact_author_address      ?
_audit_contact_author_email        ?
_audit_contact_author_name         ''
_audit_contact_author_phone        ?
_publ_contact_author_id_orcid      ?
_publ_section_references
;
Dolomanov, O.V., Bourhis, L.J., Gildea, R.J, Howard, J.A.K. & Puschmann, H.
 (2009), J. Appl. Cryst. 42, 339-341.

Sheldrick, G.M. (2008). Acta Cryst. A64, 112-122.
;
_chemical_name_common              ?
_chemical_name_systematic          ?
_chemical_formula_moiety           'C20 H44 Li2 N2'
_chemical_formula_sum              'C20 H44 Li2 N2'
_chemical_formula_weight           326.45
_chemical_absolute_configuration   ?
_chemical_melting_point            ?
loop_
  _atom_type_symbol
  _atom_type_description
  _atom_type_scat_dispersion_real
  _atom_type_scat_dispersion_imag
  _atom_type_scat_source
 'C' 'C' 0.0181 0.0091 'International Tables Vol C Tables 4.2.6.8 and 6.1.1.4'
 'H' 'H' 0.0000 0.0000 'International Tables Vol C Tables 4.2.6.8 and 6.1.1.4'
 'Li' 'Li' 0.0008 0.0003 'International Tables Vol C Tables 4.2.6.8 and 6.1.1.4'
 'N' 'N' 0.0311 0.0180 'International Tables Vol C Tables 4.2.6.8 and 6.1.1.4'

_shelx_space_group_comment
;
The symmetry employed for this shelxl refinement is uniquely defined
by the following loop, which should always be used as a source of
symmetry information in preference to the above space-group names.
They are only intended as comments.
;
_space_group_crystal_system        'orthorhombic'
_space_group_IT_number             19
_space_group_name_H-M_alt          'P 21 21 21'
_space_group_name_Hall             'P 2ac 2ab'
loop_
  _space_group_symop_operation_xyz
 'x, y, z'
 '-x+1/2, -y, z+1/2'
 '-x, y+1/2, -z+1/2'
 'x+1/2, -y+1/2, -z'

_cell_length_a                     9.1567(3)
_cell_length_b                     15.4688(5)
_cell_length_c                     15.8126(5)
_cell_angle_alpha                  90
_cell_angle_beta                   90
_cell_angle_gamma                  90
_cell_volume                       2239.75(13)
_cell_formula_units_Z              4
_cell_measurement_reflns_used      4421
_cell_measurement_temperature      100.0
_cell_measurement_theta_max        79.01
_cell_measurement_theta_min        2.86
_shelx_estimated_absorpt_T_max     0.912
_shelx_estimated_absorpt_T_min     0.720
_exptl_absorpt_coefficient_mu      0.390
_exptl_absorpt_correction_T_max    0.5883
_exptl_absorpt_correction_T_min    0.4422
_exptl_absorpt_correction_type     multi-scan
_exptl_absorpt_process_details
;
SADABS-2016/2 (Bruker,2016/2) was used for absorption correction.
wR2(int) was 0.1738 before and 0.0514 after correction.
The Ratio of minimum to maximum transmission is 0.7517.
The \l/2 correction factor is Not present.
;
_exptl_absorpt_special_details     ?
_exptl_crystal_colour              colourless
_exptl_crystal_colour_lustre       ?
_exptl_crystal_colour_modifier     .
_exptl_crystal_colour_primary      colourless
_exptl_crystal_density_diffrn      0.968
_exptl_crystal_density_meas        ?
_exptl_crystal_density_method      ?
_exptl_crystal_description         plate
_exptl_crystal_F_000               736
_exptl_crystal_size_max            0.9
_exptl_crystal_size_mid            0.388
_exptl_crystal_size_min            0.242
_exptl_transmission_factor_max     ?
_exptl_transmission_factor_min     ?
_diffrn_reflns_av_R_equivalents    0.0359
_diffrn_reflns_av_unetI/netI       0.0166
_diffrn_reflns_Laue_measured_fraction_full  1.000
_diffrn_reflns_Laue_measured_fraction_max  0.980
_diffrn_reflns_limit_h_max         11
_diffrn_reflns_limit_h_min         -11
_diffrn_reflns_limit_k_max         19
_diffrn_reflns_limit_k_min         -19
_diffrn_reflns_limit_l_max         14
_diffrn_reflns_limit_l_min         -19
_diffrn_reflns_number              33358
_diffrn_reflns_point_group_measured_fraction_full  1.000
_diffrn_reflns_point_group_measured_fraction_max  0.973
_diffrn_reflns_theta_full          67.679
_diffrn_reflns_theta_max           78.998
_diffrn_reflns_theta_min           3.998
_diffrn_ambient_temperature        100.00
_diffrn_detector_area_resol_mean   10.4167
_diffrn_detector_type              'CPAD PHOTON II area detector'
_diffrn_measured_fraction_theta_full  1.000
_diffrn_measured_fraction_theta_max  0.980
_diffrn_measurement_device         'four-circle diffractometer'
_diffrn_measurement_device_type    'Bruker D8 VENTURE area detector'
_diffrn_measurement_method         '\w and \f scans'
_diffrn_radiation_type             CuK\a
_diffrn_radiation_wavelength       1.54178
_diffrn_source                     ?
_reflns_Friedel_coverage           0.750
_reflns_Friedel_fraction_full      1.000
_reflns_Friedel_fraction_max       0.962
_reflns_number_gt                  4669
_reflns_number_total               4724
_reflns_special_details
;
 Reflections were merged by SHELXL according to the crystal
 class for the calculation of statistics and refinement.
 
 _reflns_Friedel_fraction is defined as the number of unique
 Friedel pairs measured divided by the number that would be
 possible theoretically, ignoring centric projections and
 systematic absences.
;
_reflns_threshold_expression       'I > 2\s(I)'
_computing_cell_refinement         'SAINT V8.38A (Bruker, 2018)'
_computing_data_collection         ?
_computing_data_reduction          'SAINT V8.38A (Bruker, 2018)'
_computing_molecular_graphics      'Olex2 1.5 (Dolomanov et al., 2009)'
_computing_publication_material    'Olex2 1.5 (Dolomanov et al., 2009)'
_computing_structure_refinement    'XL  (Sheldrick, 2008)'
_computing_structure_solution      'XT  (Sheldrick, 2015)'
_refine_diff_density_max           0.164
_refine_diff_density_min           -0.129
_refine_diff_density_rms           0.025
_refine_ls_abs_structure_details
;
 Flack x determined using 1985 quotients [(I+)-(I-)]/[(I+)+(I-)]
 (Parsons, Flack and Wagner, Acta Cryst. B69 (2013) 249-259).
;
_refine_ls_abs_structure_Flack     -0.06(9)
_refine_ls_extinction_coef         .
_refine_ls_extinction_method       none
_refine_ls_goodness_of_fit_ref     1.070
_refine_ls_hydrogen_treatment      mixed
_refine_ls_matrix_type             full
_refine_ls_number_parameters       269
_refine_ls_number_reflns           4724
_refine_ls_number_restraints       0
_refine_ls_R_factor_all            0.0303
_refine_ls_R_factor_gt             0.0300
_refine_ls_restrained_S_all        1.070
_refine_ls_shift/su_max            0.000
_refine_ls_shift/su_mean           0.000
_refine_ls_structure_factor_coef   Fsqd
_refine_ls_weighting_details      
 'w=1/[\s^2^(Fo^2^)+(0.0499P)^2^+0.2204P] where P=(Fo^2^+2Fc^2^)/3'
_refine_ls_weighting_scheme        calc
_refine_ls_wR_factor_gt            0.0853
_refine_ls_wR_factor_ref           0.0856
_refine_special_details            ?
_olex2_refinement_description
;
1. Fixed Uiso
 At 1.2 times of:
  All C(H,H) groups
 At 1.5 times of:
  All C(H,H,H) groups
2.a Secondary CH2 refined with riding coordinates:
 C2(H2A,H2B), C3(H3A,H3B), C4(H4A,H4B), C5(H5A,H5B), C6(H6A,H6B), C8(H8A,H8B),
 C9(H9A,H9B), C10(H10A,H10B), C11(H11A,H11B), C12(H12A,H12B)
2.b Idealised Me refined as rotating group:
 C1(H1A,H1B,H1C), C7(H7A,H7B,H7C), C15(H15A,H15B,H15C), C20(H20A,H20B,H20C)
;
_atom_sites_solution_hydrogens     mixed
_atom_sites_solution_primary       ?
_atom_sites_solution_secondary     ?
loop_
  _atom_site_label
  _atom_site_type_symbol
  _atom_site_fract_x
  _atom_site_fract_y
  _atom_site_fract_z
  _atom_site_U_iso_or_equiv
  _atom_site_adp_type
  _atom_site_occupancy
  _atom_site_site_symmetry_order
  _atom_site_calc_flag
  _atom_site_refinement_flags_posn
  _atom_site_refinement_flags_adp
  _atom_site_refinement_flags_occupancy
  _atom_site_disorder_assembly
  _atom_site_disorder_group
 N1 N 0.61502(11) 0.38988(7) 0.55549(6) 0.0234(2) Uani 1 1 d . . . . .
 N2 N 0.15698(12) 0.64950(6) 0.66787(7) 0.0237(2) Uani 1 1 d . . . . .
 C1 C 0.68431(17) 0.30836(9) 0.58094(10) 0.0344(3) Uani 1 1 d . . . . .
 H1A H 0.608787 0.265032 0.592420 0.052 Uiso 1 1 calc R U . . .
 H1B H 0.742558 0.317825 0.632105 0.052 Uiso 1 1 calc R U . . .
 H1C H 0.747837 0.287808 0.535300 0.052 Uiso 1 1 calc R U . . .
 C2 C 0.73070(14) 0.45416(9) 0.53818(8) 0.0270(3) Uani 1 1 d . . . . .
 H2A H 0.796396 0.431610 0.493613 0.032 Uiso 1 1 calc R U . . .
 H2B H 0.789467 0.463099 0.589999 0.032 Uiso 1 1 calc R U . . .
 C3 C 0.66736(15) 0.54000(9) 0.50981(8) 0.0297(3) Uani 1 1 d . . . . .
 H3A H 0.747954 0.580312 0.496163 0.036 Uiso 1 1 calc R U . . .
 H3B H 0.609874 0.565483 0.556613 0.036 Uiso 1 1 calc R U . . .
 C4 C 0.56978(16) 0.52933(10) 0.43257(8) 0.0333(3) Uani 1 1 d . . . . .
 H4A H 0.519921 0.584649 0.420017 0.040 Uiso 1 1 calc R U . . .
 H4B H 0.629807 0.513368 0.382891 0.040 Uiso 1 1 calc R U . . .
 C5 C 0.45709(14) 0.45935(10) 0.44931(8) 0.0302(3) Uani 1 1 d . . . . .
 H5A H 0.399669 0.448775 0.397282 0.036 Uiso 1 1 calc R U . . .
 H5B H 0.389072 0.478947 0.494039 0.036 Uiso 1 1 calc R U . . .
 C6 C 0.53060(14) 0.37593(9) 0.47690(8) 0.0280(3) Uani 1 1 d . . . . .
 H6A H 0.455630 0.330892 0.486598 0.034 Uiso 1 1 calc R U . . .
 H6B H 0.596719 0.355447 0.431602 0.034 Uiso 1 1 calc R U . . .
 C7 C 0.06645(17) 0.66712(9) 0.74304(9) 0.0337(3) Uani 1 1 d . . . . .
 H7A H 0.129801 0.676570 0.792129 0.051 Uiso 1 1 calc R U . . .
 H7B H 0.002269 0.617643 0.753844 0.051 Uiso 1 1 calc R U . . .
 H7C H 0.007124 0.718861 0.733099 0.051 Uiso 1 1 calc R U . . .
 C8 C 0.25155(16) 0.72539(9) 0.65251(9) 0.0310(3) Uani 1 1 d . . . . .
 H8A H 0.316849 0.733978 0.701700 0.037 Uiso 1 1 calc R U . . .
 H8B H 0.190065 0.777677 0.646545 0.037 Uiso 1 1 calc R U . . .
 C9 C 0.34299(16) 0.71384(10) 0.57328(10) 0.0355(3) Uani 1 1 d . . . . .
 H9A H 0.409753 0.664094 0.580811 0.043 Uiso 1 1 calc R U . . .
 H9B H 0.403151 0.766166 0.564020 0.043 Uiso 1 1 calc R U . . .
 C10 C 0.24638(18) 0.69841(10) 0.49625(9) 0.0367(3) Uani 1 1 d . . . . .
 H10A H 0.188846 0.751093 0.483855 0.044 Uiso 1 1 calc R U . . .
 H10B H 0.307922 0.685384 0.446374 0.044 Uiso 1 1 calc R U . . .
 C11 C 0.14397(16) 0.62310(9) 0.51350(8) 0.0313(3) Uani 1 1 d . . . . .
 H11A H 0.075100 0.616630 0.465651 0.038 Uiso 1 1 calc R U . . .
 H11B H 0.201327 0.569059 0.518191 0.038 Uiso 1 1 calc R U . . .
 C12 C 0.05879(14) 0.63749(8) 0.59460(8) 0.0275(3) Uani 1 1 d . . . . .
 H12A H -0.003861 0.689247 0.588229 0.033 Uiso 1 1 calc R U . . .
 H12B H -0.005522 0.587153 0.604987 0.033 Uiso 1 1 calc R U . . .
 C13 C 0.22295(14) 0.40196(8) 0.65205(8) 0.0246(3) Uani 1 1 d . . . . .
 C14 C 0.1153(2) 0.41941(10) 0.72452(11) 0.0418(4) Uani 1 1 d . . . . .
 H14A H 0.038(2) 0.3720(16) 0.7286(13) 0.061(6) Uiso 1 1 d . . . . .
 H14B H 0.169(2) 0.4205(14) 0.7798(14) 0.054(6) Uiso 1 1 d . . . . .
 H14C H 0.064(2) 0.4769(14) 0.7182(12) 0.050(5) Uiso 1 1 d . . . . .
 C15 C 0.13142(15) 0.39074(9) 0.57219(9) 0.0308(3) Uani 1 1 d . . . . .
 H15A H 0.195407 0.376172 0.524602 0.046 Uiso 1 1 calc R U . . .
 H15B H 0.079561 0.444714 0.559907 0.046 Uiso 1 1 calc R U . . .
 H15C H 0.060485 0.344112 0.580768 0.046 Uiso 1 1 calc R U . . .
 C16 C 0.29011(17) 0.31311(9) 0.67077(10) 0.0321(3) Uani 1 1 d . . . . .
 H16A H 0.345(2) 0.3110(14) 0.7220(13) 0.054(6) Uiso 1 1 d . . . . .
 H16B H 0.216(2) 0.2684(13) 0.6755(12) 0.044(5) Uiso 1 1 d . . . . .
 H16C H 0.359(2) 0.2924(13) 0.6252(12) 0.045(5) Uiso 1 1 d . . . . .
 C17 C 0.51058(15) 0.52828(9) 0.74890(8) 0.0256(3) Uani 1 1 d . . . . .
 C18 C 0.57743(18) 0.44519(11) 0.78449(10) 0.0371(3) Uani 1 1 d . . . . .
 H18A H 0.634(2) 0.4559(12) 0.8371(12) 0.043(5) Uiso 1 1 d . . . . .
 H18B H 0.505(2) 0.3982(15) 0.7969(13) 0.057(6) Uiso 1 1 d . . . . .
 H18C H 0.651(3) 0.4180(15) 0.7461(14) 0.061(6) Uiso 1 1 d . . . . .
 C19 C 0.4183(2) 0.56523(15) 0.82058(10) 0.0463(4) Uani 1 1 d . . . . .
 H19A H 0.334(3) 0.5301(15) 0.8346(14) 0.065(7) Uiso 1 1 d . . . . .
 H19B H 0.375(3) 0.6216(15) 0.8069(13) 0.059(6) Uiso 1 1 d . . . . .
 H19C H 0.477(2) 0.5748(13) 0.8744(12) 0.050(6) Uiso 1 1 d . . . . .
 C20 C 0.63606(18) 0.59121(11) 0.73511(9) 0.0402(4) Uani 1 1 d . . . . .
 H20A H 0.685037 0.602361 0.789128 0.060 Uiso 1 1 calc R U . . .
 H20B H 0.597961 0.645597 0.712243 0.060 Uiso 1 1 calc R U . . .
 H20C H 0.705995 0.566187 0.695090 0.060 Uiso 1 1 calc R U . . .
 Li1 Li 0.4623(2) 0.43271(14) 0.64868(13) 0.0249(4) Uani 1 1 d . . . . .
 Li2 Li 0.2879(2) 0.53555(14) 0.69003(13) 0.0253(4) Uani 1 1 d . . . . .

loop_
  _atom_site_aniso_label
  _atom_site_aniso_U_11
  _atom_site_aniso_U_22
  _atom_site_aniso_U_33
  _atom_site_aniso_U_23
  _atom_site_aniso_U_13
  _atom_site_aniso_U_12
 N1 0.0211(5) 0.0231(5) 0.0260(5) -0.0029(4) -0.0007(4) 0.0036(4)
 N2 0.0236(5) 0.0190(5) 0.0284(5) -0.0009(4) 0.0029(4) 0.0015(4)
 C1 0.0331(7) 0.0267(7) 0.0434(8) -0.0009(6) 0.0026(6) 0.0100(6)
 C2 0.0200(6) 0.0317(7) 0.0293(6) -0.0024(5) -0.0007(5) 0.0012(5)
 C3 0.0272(6) 0.0289(7) 0.0331(6) 0.0017(5) 0.0011(5) -0.0023(5)
 C4 0.0298(7) 0.0419(8) 0.0282(6) 0.0067(6) 0.0024(5) 0.0039(6)
 C5 0.0235(6) 0.0427(8) 0.0244(6) -0.0030(5) -0.0017(5) 0.0026(6)
 C6 0.0246(6) 0.0321(7) 0.0274(6) -0.0100(5) 0.0005(5) -0.0001(5)
 C7 0.0367(7) 0.0274(7) 0.0369(7) -0.0041(5) 0.0104(6) 0.0050(6)
 C8 0.0334(7) 0.0196(6) 0.0400(7) -0.0002(5) 0.0009(6) -0.0023(5)
 C9 0.0317(7) 0.0299(7) 0.0449(8) 0.0075(6) 0.0069(6) -0.0045(6)
 C10 0.0416(8) 0.0330(7) 0.0354(7) 0.0089(6) 0.0069(6) 0.0032(6)
 C11 0.0350(7) 0.0286(7) 0.0302(6) 0.0016(5) -0.0026(5) 0.0045(6)
 C12 0.0236(6) 0.0232(6) 0.0357(6) 0.0018(5) -0.0015(5) 0.0044(5)
 C13 0.0249(6) 0.0188(6) 0.0302(6) -0.0007(4) 0.0045(5) -0.0019(5)
 C14 0.0505(9) 0.0258(7) 0.0490(9) -0.0021(6) 0.0254(8) -0.0060(7)
 C15 0.0237(6) 0.0237(6) 0.0449(7) -0.0027(5) -0.0028(5) -0.0033(5)
 C16 0.0328(7) 0.0210(6) 0.0425(8) 0.0031(5) -0.0008(6) -0.0019(5)
 C17 0.0253(6) 0.0294(6) 0.0220(5) -0.0042(5) -0.0026(4) 0.0008(5)
 C18 0.0377(8) 0.0391(8) 0.0345(7) 0.0002(6) -0.0146(6) 0.0022(7)
 C19 0.0397(9) 0.0727(12) 0.0266(7) -0.0141(7) -0.0037(6) 0.0165(9)
 C20 0.0448(8) 0.0430(8) 0.0327(7) -0.0052(6) -0.0109(6) -0.0160(7)
 Li1 0.0245(10) 0.0242(10) 0.0258(9) -0.0023(8) 0.0013(8) 0.0017(8)
 Li2 0.0272(10) 0.0221(10) 0.0268(10) -0.0020(8) 0.0005(8) 0.0012(9)

_geom_special_details
;
 All esds (except the esd in the dihedral angle between two l.s. planes)
 are estimated using the full covariance matrix.  The cell esds are taken
 into account individually in the estimation of esds in distances, angles
 and torsion angles; correlations between esds in cell parameters are only
 used when they are defined by crystal symmetry.  An approximate (isotropic)
 treatment of cell esds is used for estimating esds involving l.s. planes.
;
loop_
  _geom_bond_atom_site_label_1
  _geom_bond_atom_site_label_2
  _geom_bond_distance
  _geom_bond_site_symmetry_2
  _geom_bond_publ_flag
 N1 C1 1.4679(16) . ?
 N1 C2 1.4783(16) . ?
 N1 C6 1.4792(15) . ?
 N1 Li1 2.137(2) . ?
 N2 C7 1.4746(16) . ?
 N2 C8 1.4788(16) . ?
 N2 C12 1.4783(16) . ?
 N2 Li2 2.160(2) . ?
 C1 H1A 0.9800 . ?
 C1 H1B 0.9800 . ?
 C1 H1C 0.9800 . ?
 C2 H2A 0.9900 . ?
 C2 H2B 0.9900 . ?
 C2 C3 1.5169(19) . ?
 C3 H3A 0.9900 . ?
 C3 H3B 0.9900 . ?
 C3 C4 1.5224(19) . ?
 C4 H4A 0.9900 . ?
 C4 H4B 0.9900 . ?
 C4 C5 1.519(2) . ?
 C5 H5A 0.9900 . ?
 C5 H5B 0.9900 . ?
 C5 C6 1.5193(19) . ?
 C6 H6A 0.9900 . ?
 C6 H6B 0.9900 . ?
 C7 H7A 0.9800 . ?
 C7 H7B 0.9800 . ?
 C7 H7C 0.9800 . ?
 C8 H8A 0.9900 . ?
 C8 H8B 0.9900 . ?
 C8 C9 1.518(2) . ?
 C9 H9A 0.9900 . ?
 C9 H9B 0.9900 . ?
 C9 C10 1.524(2) . ?
 C10 H10A 0.9900 . ?
 C10 H10B 0.9900 . ?
 C10 C11 1.520(2) . ?
 C11 H11A 0.9900 . ?
 C11 H11B 0.9900 . ?
 C11 C12 1.5174(18) . ?
 C12 H12A 0.9900 . ?
 C12 H12B 0.9900 . ?
 C13 C14 1.5351(18) . ?
 C13 C15 1.5256(18) . ?
 C13 C16 1.5346(18) . ?
 C13 Li1 2.243(3) . ?
 C13 Li2 2.233(2) . ?
 C14 H14A 1.02(2) . ?
 C14 H14B 1.00(2) . ?
 C14 H14C 1.01(2) . ?
 C14 Li2 2.454(3) . ?
 C15 H15A 0.9800 . ?
 C15 H15B 0.9800 . ?
 C15 H15C 0.9800 . ?
 C16 H16A 0.96(2) . ?
 C16 H16B 0.97(2) . ?
 C16 H16C 1.01(2) . ?
 C16 Li1 2.456(3) . ?
 C17 C18 1.5307(19) . ?
 C17 C19 1.5251(19) . ?
 C17 C20 1.522(2) . ?
 C17 Li1 2.212(2) . ?
 C17 Li2 2.244(3) . ?
 C18 H18A 0.992(19) . ?
 C18 H18B 1.01(2) . ?
 C18 H18C 1.00(2) . ?
 C18 Li1 2.400(3) . ?
 C19 H19A 0.97(3) . ?
 C19 H19B 0.98(2) . ?
 C19 H19C 1.02(2) . ?
 C19 Li2 2.428(3) . ?
 C20 H20A 0.9800 . ?
 C20 H20B 0.9800 . ?
 C20 H20C 0.9800 . ?
 Li1 H18C 2.33(2) . ?
 Li1 Li2 2.347(3) . ?
 Li2 H14C 2.29(2) . ?
 Li2 H19A 2.33(2) . ?

loop_
  _geom_angle_atom_site_label_1
  _geom_angle_atom_site_label_2
  _geom_angle_atom_site_label_3
  _geom_angle
  _geom_angle_site_symmetry_1
  _geom_angle_site_symmetry_3
  _geom_angle_publ_flag
 C1 N1 C2 108.59(10) . . ?
 C1 N1 C6 109.32(10) . . ?
 C1 N1 Li1 111.11(10) . . ?
 C2 N1 C6 108.49(10) . . ?
 C2 N1 Li1 112.84(10) . . ?
 C6 N1 Li1 106.41(9) . . ?
 C7 N2 C8 108.35(10) . . ?
 C7 N2 C12 108.24(10) . . ?
 C7 N2 Li2 109.39(10) . . ?
 C8 N2 Li2 110.45(10) . . ?
 C12 N2 C8 109.10(10) . . ?
 C12 N2 Li2 111.23(9) . . ?
 N1 C1 H1A 109.5 . . ?
 N1 C1 H1B 109.5 . . ?
 N1 C1 H1C 109.5 . . ?
 H1A C1 H1B 109.5 . . ?
 H1A C1 H1C 109.5 . . ?
 H1B C1 H1C 109.5 . . ?
 N1 C2 H2A 109.3 . . ?
 N1 C2 H2B 109.3 . . ?
 N1 C2 C3 111.68(10) . . ?
 H2A C2 H2B 107.9 . . ?
 C3 C2 H2A 109.3 . . ?
 C3 C2 H2B 109.3 . . ?
 C2 C3 H3A 109.3 . . ?
 C2 C3 H3B 109.3 . . ?
 C2 C3 C4 111.52(12) . . ?
 H3A C3 H3B 108.0 . . ?
 C4 C3 H3A 109.3 . . ?
 C4 C3 H3B 109.3 . . ?
 C3 C4 H4A 109.7 . . ?
 C3 C4 H4B 109.7 . . ?
 H4A C4 H4B 108.2 . . ?
 C5 C4 C3 109.64(11) . . ?
 C5 C4 H4A 109.7 . . ?
 C5 C4 H4B 109.7 . . ?
 C4 C5 H5A 109.5 . . ?
 C4 C5 H5B 109.5 . . ?
 C4 C5 C6 110.76(11) . . ?
 H5A C5 H5B 108.1 . . ?
 C6 C5 H5A 109.5 . . ?
 C6 C5 H5B 109.5 . . ?
 N1 C6 C5 110.42(10) . . ?
 N1 C6 H6A 109.6 . . ?
 N1 C6 H6B 109.6 . . ?
 C5 C6 H6A 109.6 . . ?
 C5 C6 H6B 109.6 . . ?
 H6A C6 H6B 108.1 . . ?
 N2 C7 H7A 109.5 . . ?
 N2 C7 H7B 109.5 . . ?
 N2 C7 H7C 109.5 . . ?
 H7A C7 H7B 109.5 . . ?
 H7A C7 H7C 109.5 . . ?
 H7B C7 H7C 109.5 . . ?
 N2 C8 H8A 109.3 . . ?
 N2 C8 H8B 109.3 . . ?
 N2 C8 C9 111.42(11) . . ?
 H8A C8 H8B 108.0 . . ?
 C9 C8 H8A 109.3 . . ?
 C9 C8 H8B 109.3 . . ?
 C8 C9 H9A 109.4 . . ?
 C8 C9 H9B 109.4 . . ?
 C8 C9 C10 110.98(12) . . ?
 H9A C9 H9B 108.0 . . ?
 C10 C9 H9A 109.4 . . ?
 C10 C9 H9B 109.4 . . ?
 C9 C10 H10A 109.8 . . ?
 C9 C10 H10B 109.8 . . ?
 H10A C10 H10B 108.2 . . ?
 C11 C10 C9 109.55(11) . . ?
 C11 C10 H10A 109.8 . . ?
 C11 C10 H10B 109.8 . . ?
 C10 C11 H11A 109.5 . . ?
 C10 C11 H11B 109.5 . . ?
 H11A C11 H11B 108.1 . . ?
 C12 C11 C10 110.87(12) . . ?
 C12 C11 H11A 109.5 . . ?
 C12 C11 H11B 109.5 . . ?
 N2 C12 C11 111.60(10) . . ?
 N2 C12 H12A 109.3 . . ?
 N2 C12 H12B 109.3 . . ?
 C11 C12 H12A 109.3 . . ?
 C11 C12 H12B 109.3 . . ?
 H12A C12 H12B 108.0 . . ?
 C14 C13 Li1 127.41(12) . . ?
 C14 C13 Li2 78.90(10) . . ?
 C15 C13 C14 106.57(12) . . ?
 C15 C13 C16 106.13(11) . . ?
 C15 C13 Li1 122.76(10) . . ?
 C15 C13 Li2 118.32(10) . . ?
 C16 C13 C14 105.71(12) . . ?
 C16 C13 Li1 78.64(9) . . ?
 C16 C13 Li2 132.10(11) . . ?
 Li2 C13 Li1 63.25(8) . . ?
 C13 C14 H14A 111.4(12) . . ?
 C13 C14 H14B 109.9(12) . . ?
 C13 C14 H14C 112.4(11) . . ?
 C13 C14 Li2 63.23(8) . . ?
 H14A C14 H14B 107.2(17) . . ?
 H14A C14 H14C 108.3(17) . . ?
 H14B C14 H14C 107.4(17) . . ?
 Li2 C14 H14A 170.4(12) . . ?
 Li2 C14 H14B 82.3(12) . . ?
 Li2 C14 H14C 68.7(12) . . ?
 C13 C15 H15A 109.5 . . ?
 C13 C15 H15B 109.5 . . ?
 C13 C15 H15C 109.5 . . ?
 H15A C15 H15B 109.5 . . ?
 H15A C15 H15C 109.5 . . ?
 H15B C15 H15C 109.5 . . ?
 C13 C16 H16A 114.0(13) . . ?
 C13 C16 H16B 112.0(12) . . ?
 C13 C16 H16C 113.4(11) . . ?
 C13 C16 Li1 63.58(8) . . ?
 H16A C16 H16B 106.2(16) . . ?
 H16A C16 H16C 105.2(16) . . ?
 H16B C16 H16C 105.4(16) . . ?
 Li1 C16 H16A 78.9(13) . . ?
 Li1 C16 H16B 174.6(12) . . ?
 Li1 C16 H16C 74.6(11) . . ?
 C18 C17 Li1 77.42(10) . . ?
 C18 C17 Li2 123.91(11) . . ?
 C19 C17 C18 105.26(13) . . ?
 C19 C17 Li1 132.23(12) . . ?
 C19 C17 Li2 77.64(10) . . ?
 C20 C17 C18 106.73(12) . . ?
 C20 C17 C19 106.57(13) . . ?
 C20 C17 Li1 118.42(11) . . ?
 C20 C17 Li2 126.48(11) . . ?
 Li1 C17 Li2 63.55(9) . . ?
 C17 C18 H18A 112.0(11) . . ?
 C17 C18 H18B 114.4(13) . . ?
 C17 C18 H18C 113.5(13) . . ?
 C17 C18 Li1 64.08(8) . . ?
 H18A C18 H18B 107.6(16) . . ?
 H18A C18 H18C 103.3(16) . . ?
 H18B C18 H18C 105.3(17) . . ?
 Li1 C18 H18A 172.5(11) . . ?
 Li1 C18 H18B 79.9(12) . . ?
 Li1 C18 H18C 73.7(13) . . ?
 C17 C19 H19A 113.6(14) . . ?
 C17 C19 H19B 113.1(13) . . ?
 C17 C19 H19C 112.5(12) . . ?
 C17 C19 Li2 64.52(9) . . ?
 H19A C19 H19B 103.3(18) . . ?
 H19A C19 H19C 108.1(17) . . ?
 H19B C19 H19C 105.5(17) . . ?
 Li2 C19 H19A 72.4(14) . . ?
 Li2 C19 H19B 77.5(13) . . ?
 Li2 C19 H19C 176.6(12) . . ?
 C17 C20 H20A 109.5 . . ?
 C17 C20 H20B 109.5 . . ?
 C17 C20 H20C 109.5 . . ?
 H20A C20 H20B 109.5 . . ?
 H20A C20 H20C 109.5 . . ?
 H20B C20 H20C 109.5 . . ?
 N1 Li1 C13 126.16(11) . . ?
 N1 Li1 C16 106.54(10) . . ?
 N1 Li1 C17 124.78(11) . . ?
 N1 Li1 C18 110.75(10) . . ?
 N1 Li1 H18C 86.5(6) . . ?
 N1 Li1 Li2 147.95(12) . . ?
 C13 Li1 C16 37.78(6) . . ?
 C13 Li1 C18 115.15(10) . . ?
 C13 Li1 H18C 133.6(6) . . ?
 C13 Li1 Li2 58.16(8) . . ?
 C16 Li1 H18C 108.0(6) . . ?
 C17 Li1 C13 108.66(10) . . ?
 C17 Li1 C16 122.00(10) . . ?
 C17 Li1 C18 38.49(6) . . ?
 C17 Li1 H18C 56.1(6) . . ?
 C17 Li1 Li2 58.90(8) . . ?
 C18 Li1 C16 102.44(10) . . ?
 C18 Li1 H18C 24.4(6) . . ?
 Li2 Li1 C16 91.96(10) . . ?
 Li2 Li1 C18 89.72(10) . . ?
 Li2 Li1 H18C 112.8(6) . . ?
 N2 Li2 C13 124.32(11) . . ?
 N2 Li2 C14 106.03(11) . . ?
 N2 Li2 H14C 81.8(6) . . ?
 N2 Li2 C17 127.76(11) . . ?
 N2 Li2 C19 104.85(10) . . ?
 N2 Li2 H19A 106.9(6) . . ?
 N2 Li2 Li1 152.30(12) . . ?
 C13 Li2 C14 37.87(6) . . ?
 C13 Li2 H14C 56.4(6) . . ?
 C13 Li2 C17 107.89(10) . . ?
 C13 Li2 C19 122.32(11) . . ?
 C13 Li2 H19A 106.2(6) . . ?
 C13 Li2 Li1 58.59(8) . . ?
 C14 Li2 H14C 24.3(6) . . ?
 C14 Li2 H19A 82.7(6) . . ?
 H14C Li2 H19A 87.6(9) . . ?
 C17 Li2 C14 117.14(11) . . ?
 C17 Li2 H14C 135.6(5) . . ?
 C17 Li2 C19 37.84(6) . . ?
 C17 Li2 H19A 54.9(6) . . ?
 C17 Li2 Li1 57.55(8) . . ?
 C19 Li2 C14 105.43(11) . . ?
 C19 Li2 H14C 110.5(5) . . ?
 C19 Li2 H19A 23.3(6) . . ?
 Li1 Li2 C14 90.22(10) . . ?
 Li1 Li2 H14C 113.3(6) . . ?
 Li1 Li2 C19 91.75(10) . . ?
 Li1 Li2 H19A 97.2(6) . . ?

loop_
  _geom_torsion_atom_site_label_1
  _geom_torsion_atom_site_label_2
  _geom_torsion_atom_site_label_3
  _geom_torsion_atom_site_label_4
  _geom_torsion
  _geom_torsion_site_symmetry_1
  _geom_torsion_site_symmetry_2
  _geom_torsion_site_symmetry_3
  _geom_torsion_site_symmetry_4
  _geom_torsion_publ_flag
 N1 C2 C3 C4 -56.24(14) . . . . ?
 N2 C8 C9 C10 57.76(15) . . . . ?
 C1 N1 C2 C3 178.95(11) . . . . ?
 C1 N1 C6 C5 179.76(11) . . . . ?
 C2 N1 C6 C5 -61.98(13) . . . . ?
 C2 C3 C4 C5 52.03(15) . . . . ?
 C3 C4 C5 C6 -54.01(15) . . . . ?
 C4 C5 C6 N1 60.15(14) . . . . ?
 C6 N1 C2 C3 60.23(13) . . . . ?
 C7 N2 C8 C9 -177.19(11) . . . . ?
 C7 N2 C12 C11 177.37(11) . . . . ?
 C8 N2 C12 C11 59.67(13) . . . . ?
 C8 C9 C10 C11 -53.93(15) . . . . ?
 C9 C10 C11 C12 53.86(15) . . . . ?
 C10 C11 C12 N2 -57.87(14) . . . . ?
 C12 N2 C8 C9 -59.55(14) . . . . ?
 C14 C13 C16 Li1 -125.96(13) . . . . ?
 C15 C13 C14 Li2 -116.48(11) . . . . ?
 C15 C13 C16 Li1 121.10(11) . . . . ?
 C16 C13 C14 Li2 130.88(11) . . . . ?
 C18 C17 C19 Li2 -122.15(12) . . . . ?
 C19 C17 C18 Li1 130.77(13) . . . . ?
 C20 C17 C18 Li1 -116.24(11) . . . . ?
 C20 C17 C19 Li2 124.74(12) . . . . ?
 Li1 N1 C2 C3 -57.42(13) . . . . ?
 Li1 N1 C6 C5 59.69(13) . . . . ?
 Li1 C13 C14 Li2 43.32(12) . . . . ?
 Li1 C17 C19 Li2 -35.43(15) . . . . ?
 Li2 N2 C8 C9 63.01(14) . . . . ?
 Li2 N2 C12 C11 -62.43(13) . . . . ?
 Li2 C13 C16 Li1 -36.85(13) . . . . ?
 Li2 C17 C18 Li1 45.59(12) . . . . ?

_shelx_res_file
;
TITL b1697_0m_a.res in P2(1)2(1)2(1)
    b1697_0m.res
    created by SHELXL-2019/1 at 16:33:24 on 25-Dec-2023
REM Old TITL B1697_0m in P2(1)2(1)2(1)
REM SHELXT solution in P2(1)2(1)2(1)
REM R1 0.135, Rweak 0.030, Alpha 0.003, Orientation as input
REM Flack x = 0.135 ( 0.281 ) from Parsons' quotients
REM Formula found by SHELXT: C20 Li2 N2
CELL 1.54178 9.1567 15.4688 15.8126 90 90 90
ZERR 4 0.0003 0.0005 0.0005 0 0 0
LATT -1
SYMM 0.5-X,-Y,0.5+Z
SYMM -X,0.5+Y,0.5-Z
SYMM 0.5+X,0.5-Y,-Z
SFAC C H Li N
UNIT 80 176 8 8

L.S. 4 0 0
PLAN  11
SIZE 0.242 0.388 0.9
TEMP -173.15
CONF
FREE H14c Li2
FREE Li1 H18c
FREE Li2 H19a
BOND $H
list 4
MORE -1
fmap 2 53
acta
OMIT -7 15 4
REM <olex2.extras>
REM <HklSrc "%.\\B1697_0m.hkl">
REM </olex2.extras>

WGHT    0.049900    0.220400
FVAR       0.78355
N1    4    0.615017    0.389882    0.555486    11.00000    0.02114    0.02311 =
         0.02596   -0.00288   -0.00069    0.00355
N2    4    0.156984    0.649500    0.667868    11.00000    0.02357    0.01901 =
         0.02841   -0.00092    0.00287    0.00150
C1    1    0.684307    0.308363    0.580943    11.00000    0.03315    0.02672 =
         0.04336   -0.00086    0.00256    0.00997
AFIX 137
H1A   2    0.608787    0.265032    0.592420    11.00000   -1.50000
H1B   2    0.742558    0.317825    0.632105    11.00000   -1.50000
H1C   2    0.747837    0.287808    0.535300    11.00000   -1.50000
AFIX   0
C2    1    0.730701    0.454155    0.538180    11.00000    0.01996    0.03174 =
         0.02931   -0.00245   -0.00066    0.00117
AFIX  23
H2A   2    0.796396    0.431610    0.493613    11.00000   -1.20000
H2B   2    0.789467    0.463099    0.589999    11.00000   -1.20000
AFIX   0
C3    1    0.667358    0.539998    0.509814    11.00000    0.02718    0.02894 =
         0.03310    0.00167    0.00108   -0.00229
AFIX  23
H3A   2    0.747954    0.580312    0.496163    11.00000   -1.20000
H3B   2    0.609874    0.565483    0.556613    11.00000   -1.20000
AFIX   0
C4    1    0.569778    0.529328    0.432567    11.00000    0.02981    0.04189 =
         0.02820    0.00667    0.00241    0.00389
AFIX  23
H4A   2    0.519921    0.584649    0.420017    11.00000   -1.20000
H4B   2    0.629807    0.513368    0.382891    11.00000   -1.20000
AFIX   0
C5    1    0.457093    0.459346    0.449312    11.00000    0.02347    0.04265 =
         0.02439   -0.00301   -0.00165    0.00264
AFIX  23
H5A   2    0.399669    0.448775    0.397282    11.00000   -1.20000
H5B   2    0.389072    0.478947    0.494039    11.00000   -1.20000
AFIX   0
C6    1    0.530599    0.375930    0.476904    11.00000    0.02458    0.03208 =
         0.02737   -0.01002    0.00051   -0.00008
AFIX  23
H6A   2    0.455630    0.330892    0.486598    11.00000   -1.20000
H6B   2    0.596719    0.355447    0.431602    11.00000   -1.20000
AFIX   0
C7    1    0.066453    0.667121    0.743038    11.00000    0.03670    0.02743 =
         0.03688   -0.00405    0.01037    0.00499
AFIX 137
H7A   2    0.129801    0.676570    0.792129    11.00000   -1.50000
H7B   2    0.002269    0.617643    0.753844    11.00000   -1.50000
H7C   2    0.007124    0.718861    0.733099    11.00000   -1.50000
AFIX   0
C8    1    0.251549    0.725388    0.652514    11.00000    0.03343    0.01962 =
         0.04004   -0.00022    0.00089   -0.00232
AFIX  23
H8A   2    0.316849    0.733978    0.701700    11.00000   -1.20000
H8B   2    0.190065    0.777677    0.646545    11.00000   -1.20000
AFIX   0
C9    1    0.342986    0.713839    0.573276    11.00000    0.03171    0.02987 =
         0.04486    0.00750    0.00687   -0.00450
AFIX  23
H9A   2    0.409753    0.664094    0.580811    11.00000   -1.20000
H9B   2    0.403151    0.766166    0.564020    11.00000   -1.20000
AFIX   0
C10   1    0.246380    0.698409    0.496248    11.00000    0.04157    0.03303 =
         0.03543    0.00890    0.00688    0.00315
AFIX  23
H10A  2    0.188846    0.751093    0.483855    11.00000   -1.20000
H10B  2    0.307922    0.685384    0.446374    11.00000   -1.20000
AFIX   0
C11   1    0.143970    0.623098    0.513498    11.00000    0.03498    0.02859 =
         0.03025    0.00162   -0.00263    0.00450
AFIX  23
H11A  2    0.075100    0.616630    0.465651    11.00000   -1.20000
H11B  2    0.201327    0.569059    0.518191    11.00000   -1.20000
AFIX   0
C12   1    0.058785    0.637493    0.594597    11.00000    0.02358    0.02321 =
         0.03569    0.00180   -0.00151    0.00442
AFIX  23
H12A  2   -0.003861    0.689247    0.588229    11.00000   -1.20000
H12B  2   -0.005522    0.587153    0.604987    11.00000   -1.20000
AFIX   0
C13   1    0.222950    0.401960    0.652055    11.00000    0.02492    0.01879 =
         0.03021   -0.00074    0.00453   -0.00194
C14   1    0.115340    0.419406    0.724516    11.00000    0.05054    0.02582 =
         0.04899   -0.00214    0.02544   -0.00600
H14A  2    0.038235    0.371990    0.728579    11.00000    0.06093
H14B  2    0.168894    0.420496    0.779804    11.00000    0.05419
H14C  2    0.063680    0.476861    0.718217    11.00000    0.05006
C15   1    0.131418    0.390736    0.572193    11.00000    0.02372    0.02372 =
         0.04487   -0.00270   -0.00282   -0.00334
AFIX 137
H15A  2    0.195407    0.376172    0.524602    11.00000   -1.50000
H15B  2    0.079561    0.444714    0.559907    11.00000   -1.50000
H15C  2    0.060485    0.344112    0.580768    11.00000   -1.50000
AFIX   0
C16   1    0.290108    0.313105    0.670772    11.00000    0.03280    0.02102 =
         0.04249    0.00310   -0.00083   -0.00188
H16A  2    0.345282    0.310963    0.722027    11.00000    0.05395
H16B  2    0.216257    0.268352    0.675500    11.00000    0.04422
H16C  2    0.359343    0.292444    0.625155    11.00000    0.04539
C17   1    0.510577    0.528275    0.748903    11.00000    0.02534    0.02943 =
         0.02195   -0.00422   -0.00264    0.00082
C18   1    0.577430    0.445193    0.784487    11.00000    0.03774    0.03907 =
         0.03449    0.00018   -0.01456    0.00217
H18A  2    0.633593    0.455943    0.837120    11.00000    0.04256
H18B  2    0.504546    0.398235    0.796869    11.00000    0.05696
H18C  2    0.651288    0.418049    0.746051    11.00000    0.06068
C19   1    0.418260    0.565230    0.820579    11.00000    0.03971    0.07270 =
         0.02656   -0.01408   -0.00372    0.01654
H19A  2    0.334276    0.530092    0.834557    11.00000    0.06495
H19B  2    0.375256    0.621577    0.806921    11.00000    0.05940
H19C  2    0.477062    0.574801    0.874371    11.00000    0.05023
C20   1    0.636059    0.591205    0.735114    11.00000    0.04483    0.04296 =
         0.03272   -0.00524   -0.01090   -0.01605
AFIX 137
H20A  2    0.685037    0.602361    0.789128    11.00000   -1.50000
H20B  2    0.597961    0.645597    0.712243    11.00000   -1.50000
H20C  2    0.705995    0.566187    0.695090    11.00000   -1.50000
AFIX   0
LI1   3    0.462271    0.432711    0.648677    11.00000    0.02455    0.02422 =
         0.02579   -0.00234    0.00128    0.00174
LI2   3    0.287894    0.535545    0.690032    11.00000    0.02715    0.02208 =
         0.02678   -0.00204    0.00055    0.00125
HKLF 4


REM  b1697_0m_a.res in P2(1)2(1)2(1)
REM wR2 = 0.0856, GooF = S = 1.070, Restrained GooF = 1.070 for all data
REM R1 = 0.0300 for 4669 Fo > 4sig(Fo) and 0.0303 for all 4724 data
REM 269 parameters refined using 0 restraints

END

WGHT      0.0499      0.2204

REM Highest difference peak  0.164,  deepest hole -0.129,  1-sigma level  0.025
Q1    1   0.2630  0.3599  0.6630  11.00000  0.05    0.16
Q2    1   0.1683  0.4049  0.6872  11.00000  0.05    0.15
Q3    1   0.3031  0.7171  0.6134  11.00000  0.05    0.14
Q4    1   0.7001  0.4994  0.5224  11.00000  0.05    0.14
Q5    1   0.4885  0.4180  0.4609  11.00000  0.05    0.13
Q6    1   0.2052  0.5986  0.6762  11.00000  0.05    0.13
Q7    1   0.6110  0.5353  0.4740  11.00000  0.05    0.13
Q8    1   0.2863  0.4358  0.6414  11.00000  0.05    0.12
Q9    1   0.5559  0.4053  0.5969  11.00000  0.05    0.12
Q10   1   0.1114  0.6410  0.6339  11.00000  0.05    0.12
Q11   1   0.1751  0.3973  0.6145  11.00000  0.05    0.12
;
_shelx_res_checksum                21733
_shelx_hkl_file
;
   1   0   0 -0.3455 0.15038  16
   1   0   0 -0.1201 0.08668   7
  -1   0   0 -0.0486 0.27967  18
   1   0   0 -0.2024 0.18556  18
  -1   0   0 0.14745 0.24740  16
   1   0   0 0.11141 0.11562  20
   1   0   0 0.01767 0.21891  15
  -2   0   0 293.310 11.8124  16
   2   0   0 290.614 11.6747  16
   2   0   0 290.419 10.4423   7
   2   0   0 289.134 10.4106   2
   2   0   0 281.434 12.3240  18
   2   0   0 284.277 10.5053  20
   2   0   0 285.536 12.2996  15
  -2   0   0 284.965 12.7126  18
   3   0   0 0.08350 0.17732   2
  -3   0   0 0.55339 0.88105  18
  -3   0   0 1.23022 1.10944  16
   3   0   0 -0.0205 0.19108  20
   3   0   0 -0.0884 0.24739   7
   3   0   0 -0.1409 0.59644  15
   4   0   0 143.091 8.96402  15
   4   0   0 138.360 5.46151   2
   4   0   0 139.521 5.59593   7
  -4   0   0 149.346 9.99001  18
   5   0   0 0.16527 0.25364   2
  -5   0   0 0.42464 1.09049   5
  -5   0   0 1.54336 1.78023  18
   5   0   0 -1.7081 0.89230  15
   6   0   0 60.2941 6.46541  15
  -6   0   0 50.0003 5.91570   5
   6   0   0 52.1452 4.75654  13
   6   0   0 57.5656 2.45022   2
  -6   0   0 70.8495 8.07333  17
  -7   0   0 0.01256 1.15831   5
  -7   0   0 -2.2198 3.15403  17
   7   0   0 0.68224 0.91841  13
   7   0   0 2.42417 3.40647  15
  -8   0   0 8.02756 3.07144   5
   8   0   0 6.56160 2.18211  13
  -9   0   0 0.34841 1.45033   5
   9   0   0 0.19679 1.15054  13
   9   0   0 0.01494 0.52960   9
  10   0   0 185.044 8.13842   9
 -10   0   0 178.227 11.0422   5
  10   0   0 180.656 7.96730   9
  11   0   0 0.10666 0.15800   9
 -11   0   0 0.12178 0.81873   5
  11   0   0 -0.0222 0.17219   9
   0  -1   0 0.09566 0.10506  14
   0  -1   0 0.55047 0.09219  18
   0  -1   0 0.36774 0.05657   2
   1   1   0 531.554 18.6798   7
   1  -1   0 534.402 19.4830  15
  -1   1   0 522.486 18.6925   2
   1  -1   0 506.394 18.6454   2
   1  -1   0 523.242 19.8509  18
  -1  -1   0 500.287 19.7477  18
  -1   1   0 531.434 19.5489  15
  -1  -1   0 535.495 19.2765  16
   1   1   0 538.546 19.3734  16
   1   1   0 546.028 19.4891  19
  -1   1   0 521.413 18.6995  20
   1   1   0 520.968 19.5689  18
   2   1   0 62.0414 3.93488  19
   2  -1   0 62.7477 4.18403  18
  -2   1   0 61.4914 3.87734  16
  -2   1   0 59.8351 3.90952  15
   2   1   0 59.8846 2.55067  20
   2  -1   0 64.2923 3.90600  15
   2  -1   0 58.1454 2.41172   2
  -2   1   0 60.5127 2.65499   2
   2   1   0 59.4103 2.47780   7
   2   1   0 57.4616 3.82740  18
  -2   1   0 60.0218 2.56587  20
   2   1   0 61.5182 3.51443  16
  -2  -1   0 66.6342 3.53509  16
   2  -1   0 60.8653 2.49212   7
  -2  -1   0 62.2331 4.39830  18
  -2   1   0 57.0630 4.13677  18
   2   1   0 56.2937 4.06323  15
   3   1   0 152.960 5.96781   2
  -3  -1   0 169.864 7.80860  16
   3  -1   0 158.451 8.35131  15
   3   1   0 152.494 6.11827  20
   3   1   0 152.457 6.00420   7
   3  -1   0 143.810 8.51543  18
   3   1   0 168.724 8.98640  19
  -3   1   0 158.230 9.02678  18
   3   1   0 150.600 8.29913  18
   3   1   0 160.592 7.69126  16
   3  -1   0 157.783 5.90578   2
   3   1   0 158.458 8.84895  15
   4   1   0 17.1974 1.11256   2
   4  -1   0 20.6673 3.03478  15
   4   1   0 16.2441 3.16423  15
   4   1   0 14.4975 3.50034  19
   4  -1   0 17.1440 1.04642   2
  -4   1   0 15.8631 3.10231  18
   4   1   0 18.1123 1.34291  20
   4   1   0 19.8901 2.44486  16
   4   1   0 15.4897 1.18259   7
  -4  -1   0 22.4519 3.92878  18
  -5   1   0 20.9736 3.58686   5
   5   1   0 27.4520 1.43560   2
   5   1   0 26.0537 1.58639   7
  -5   1   0 32.3231 4.67533  17
  -5  -1   0 23.7808 5.21677  18
   5  -1   0 27.8316 1.37607   2
   5   1   0 29.2653 4.34724  15
   5  -1   0 29.4214 3.96924  15
  -5  -1   0 21.9908 3.62431   5
   5  -1   0 22.4497 2.78800  13
   6  -1   0 62.5077 6.53101  15
   6   1   0 49.8558 4.68410  13
  -6  -1   0 53.7067 8.13975  18
  -6  -1   0 48.4456 5.71762   5
  -6   1   0 67.3466 7.19386  17
   6   1   0 54.7096 6.64055  15
   6  -1   0 53.2869 2.35860   2
  -6   1   0 46.8126 5.82296   5
   6   1   0 57.9985 2.36698   2
   6   1   0 57.5744 4.77658  19
   6  -1   0 53.8961 4.85527  13
  -7   1   0 12.4856 4.26047  17
   7  -1   0 7.39040 2.24432  13
   7  -1   0 7.22770 0.59186   4
  -7  -1   0 7.42565 2.81135   5
  -7  -1   0 14.1814 5.00647  17
   7   1   0 9.78229 2.44279  13
   7  -1   0 2.88172 4.61170  15
   7   1   0 17.1888 4.70938  15
   8   1   0 34.1130 10.4833  15
  -8  -1   0 41.8279 5.81100   5
   8  -1   0 41.3223 4.58993  13
  -8   1   0 38.9970 10.7651  17
  -8   1   0 41.6674 6.03793   5
   8   1   0 39.4672 4.60966  13
  -9  -1   0 6.55034 2.68313   5
   9  -1   0 8.23665 2.40230  13
   9   1   0 6.82407 1.39058   9
  -9   1   0 5.67745 2.69022   5
   9  -1   0 7.26034 1.63357   9
   9   1   0 7.61955 2.30550  13
  10  -1   0 27.7227 2.29654   9
 -10   1   0 25.9774 3.94982   5
  10   1   0 29.3672 2.45110   9
 -10  -1   0 26.3517 3.75533   5
  10  -1   0 29.1056 2.24437   9
  10   1   0 26.7217 2.01720   9
  11   1   0 2.36723 0.41260   9
  11  -1   0 2.08687 0.23136   1
  11  -1   0 2.03773 0.36769   9
  11  -1   0 2.28413 0.24214  10
  11   1   0 2.50359 0.35411   9
 -11  -1   0 2.29053 1.25491   5
 -11   1   0 1.86092 1.14240   5
  11   1   0 2.11803 0.19857   1
  11  -1   0 2.41794 0.38449   9
  11   1   0 2.21197 0.20867  10
   0  -2   0 2933.94 104.553  17
   0  -2   0 2957.54 104.477  18
   0   2   0 2858.35 104.552  14
   0  -2   0 3110.66 104.735  14
  -1   2   0 2080.20 73.9578  15
  -1  -2   0 2137.52 73.6527  14
  -1   2   0 2015.83 73.3126  17
   1   2   0 2044.38 73.6609  19
   1   2   0 2040.49 73.8323  16
  -1  -2   0 2127.18 74.1904  19
   1  -2   0 2111.68 73.7727  15
  -1  -2   0 2004.82 74.0520  18
   1   2   0 2024.45 73.6637  18
   1   2   0 2116.10 73.9358  14
   1  -2   0 2042.50 73.6978  17
   2   2   0 4063.51 146.449  18
  -2   2   0 3950.89 144.784   2
  -2  -2   0 4079.73 147.363  18
   2   2   0 4186.03 146.310  16
  -2  -2   0 4216.38 146.841  14
  -2   2   0 4116.75 144.813  20
  -2   2   0 4001.75 146.216  17
   2  -2   0 4211.67 146.351  15
   2   2   0 4071.50 145.881  19
   2  -2   0 4081.56 147.294  18
  -2   2   0 4195.01 146.716  15
   3   2   0 426.422 18.8459  15
  -3   2   0 423.867 17.7031  17
   3   2   0 410.117 15.0953   7
   3   2   0 408.204 15.2160  20
   3  -2   0 407.071 18.3990  18
  -3  -2   0 413.977 18.9982  18
   3  -2   0 424.819 17.4911  15
   3   2   0 422.792 17.1559  19
   3   2   0 415.463 17.0436  16
   3  -2   0 403.024 14.9304   2
  -3   2   0 402.167 15.2304   2
  -3   2   0 411.524 15.3179  20
   4  -2   0 68.0663 5.34208  15
   4   2   0 65.1091 2.83658   2
  -4   2   0 67.6304 5.58045  17
   4   2   0 62.1632 4.88386  19
   4   2   0 63.9292 6.06076  15
   4  -2   0 63.2835 2.65924   2
   4   2   0 61.7846 2.87974   7
   4   2   0 62.1054 3.04524  20
  -4  -2   0 66.1135 6.53607  18
   4  -2   0 53.0433 4.06083  13
   4   2   0 61.9752 4.62171  16
   5   2   0 22.9814 1.48303   7
   5  -2   0 26.4081 3.68305  15
   5  -2   0 21.3431 1.21012   2
   5   2   0 19.7375 4.25570  15
   5   2   0 22.2681 1.66315  20
   5   2   0 19.2660 1.28425   2
  -5   2   0 21.6703 3.84542  17
   5  -2   0 20.0089 2.67048  13
  -5  -2   0 18.1353 3.26553   5
  -5  -2   0 25.0336 5.07728  18
   5   2   0 16.9255 4.05671  19
  -6   2   0 26.4672 4.70910  17
   6  -2   0 21.1622 1.24442   2
  -6  -2   0 19.9501 5.80515  18
   6  -2   0 26.5295 4.69459  15
   6   2   0 21.3518 3.03276  13
   6   2   0 20.3370 1.49872   7
  -6  -2   0 21.5503 3.80717   5
   6   2   0 20.5544 5.16167  15
   6   2   0 20.4745 1.27545   2
  -6   2   0 19.9930 3.90329   5
  -7  -2   0 23.8318 6.19157  17
   7  -2   0 25.3140 3.49316  13
   7  -2   0 23.5697 1.23813   4
   7  -2   0 22.5065 5.18635  15
   7  -2   0 23.8911 5.72936  19
  -7  -2   0 22.2546 4.19789   5
  -7   2   0 21.7931 4.46178   5
  -7   2   0 32.9807 5.67299  17
   7   2   0 24.7447 3.58853  13
   7   2   0 26.6561 5.98540  15
   8  -2   0 1.32533 0.36763   4
   8  -2   0 1.29083 1.06811  13
  -8  -2   0 1.18415 1.71435   5
  -8   2   0 0.79398 1.70765   5
   8   2   0 1.88838 1.34190  13
  -9  -2   0 90.4077 7.87880   5
   9  -2   0 89.7048 6.41635  13
  -9   2   0 85.7945 8.42988   5
   9   2   0 85.6274 4.96049   9
   9  -2   0 85.7394 5.80122   9
   9   2   0 86.8132 8.71697  13
 -10   2   0 12.5232 2.87788   5
  10   2   0 13.9262 1.70335   9
  10   2   0 13.5867 0.65278  10
 -10  -2   0 13.1451 2.72480   5
  10   2   0 13.7828 0.63844   1
  10   2   0 13.7405 1.32224   9
  10  -2   0 12.2056 1.61022   9
  10  -2   0 13.6028 1.45181   9
 -11  -2   0 12.3603 1.79427   5
  11   2   0 12.6491 0.48708   1
 -11   2   0 12.3791 2.07018   5
  11  -2   0 10.7705 0.64433   9
  11   2   0 12.7033 0.64705   9
  11  -2   0 12.4703 0.71702   9
  11  -2   0 11.2267 0.54947  10
  11  -2   0 11.8631 0.54407   1
  11   2   0 12.2952 0.72363   9
  11   2   0 11.8410 0.48883  10
   0   3   0 0.20491 0.15163   2
   0  -3   0 0.44731 0.18604  13
   0  -3   0 0.23346 0.12403   2
   0  -3   0 -0.0281 0.17868  17
   0   3   0 0.27923 0.27992  14
   0  -3   0 0.23424 0.23189  18
   1  -3   0 7035.40 254.732  17
  -1  -3   0 7036.43 254.277  14
   1   3   0 7423.41 254.902  14
  -1   3   0 7360.30 255.295  15
   2   3   0 28.9695 2.29972  18
   2  -3   0 29.1253 2.94981  18
   2   3   0 29.6345 1.28436   2
  -2   3   0 31.7155 2.18666  17
   2  -3   0 26.4899 2.02263  13
   2  -3   0 26.5475 1.31728   2
   2   3   0 29.4054 2.89753  16
  -2  -3   0 26.2593 2.85955  18
  -2  -3   0 27.7213 2.30996  14
  -2   3   0 27.8333 1.50949   2
  -2   3   0 29.7245 1.50699  20
  -2  -3   0 29.5085 2.29461  19
  -2   3   0 30.8614 2.70293  15
   2   3   0 30.5977 1.48489   7
   2  -3   0 30.0472 2.37939  15
   3   3   0 1.20644 0.24488   2
   3   3   0 0.49407 0.35449   7
   3  -3   0 0.81796 0.73504  15
   3   3   0 3.44486 1.09701  16
   3   3   0 1.23981 0.48743  19
   3  -3   0 0.67597 1.16467  18
   3  -3   0 0.71255 0.24267   2
   3   3   0 2.45000 1.34846  15
   3   3   0 -0.2188 0.91200  18
  -3   3   0 0.89983 0.32058  20
  -3   3   0 0.99844 0.34889   2
  -3  -3   0 0.21090 1.56818  18
   3  -3   0 0.89212 0.70119  13
  -3   3   0 0.76844 0.81595  17
   4   3   0 127.567 4.85133   2
   4   3   0 127.208 9.28852  15
  -4  -3   0 128.824 9.79262  18
  -4   3   0 132.766 7.81955  17
   4  -3   0 114.826 6.62162  13
   4  -3   0 130.237 7.60843  15
  -4  -3   0 107.681 7.96346   5
   4   3   0 135.798 7.56821  16
   4   3   0 126.519 5.18889   7
   4  -3   0 133.081 4.95238   2
   4   3   0 123.115 5.33794  20
  -4   3   0 130.533 5.52467   2
   5   3   0 8.29711 1.97053  16
   5   3   0 4.66209 2.20907  15
   5   3   0 9.19365 0.91185   2
  -5   3   0 7.01842 2.08144  17
   5   3   0 8.95070 1.00502   7
  -5  -3   0 7.03570 3.15134  18
   5  -3   0 6.78718 1.78162  13
  -5  -3   0 7.70671 2.28677   5
   5   3   0 8.82587 0.88891   2
   5  -3   0 7.19309 2.19913  15
   5   3   0 7.47617 1.36891  20
   5  -3   0 8.18226 0.74861   2
   6   3   0 17.5000 1.33504   7
   6   3   0 14.3768 4.42323  15
   6  -3   0 14.8377 3.14456  15
  -6   3   0 18.3762 3.88135  17
   6  -3   0 13.5741 2.49277  13
   6  -3   0 15.2063 0.98229   2
  -6  -3   0 13.7885 3.09586   5
  -6   3   0 12.5148 3.19565   5
  -6  -3   0 20.4703 5.93618  18
   6   3   0 13.5697 2.53105  13
  -7   3   0 1.00315 1.78613   5
   7   3   0 0.15996 0.93950  13
  -7  -3   0 0.62427 1.42332   5
   7  -3   0 1.24479 3.83951  19
   7  -3   0 0.99218 1.16542  13
   7   3   0 -3.2067 2.75806  15
   8  -3   0 608.340 25.1169  13
  -8   3   0 546.257 29.0239   5
  -8  -3   0 575.213 27.4864   5
   8  -3   0 590.879 20.8240   4
   8   3   0 579.751 25.8898  13
  -9  -3   0 17.1356 3.43715   5
   9   3   0 16.4373 1.82856   9
   9  -3   0 15.9504 2.47398   9
  -9   3   0 15.8217 3.81015   5
  10  -3   0 125.016 6.31366   9
  10   3   0 124.042 4.56173  10
 -10  -3   0 125.699 7.81224   5
  10   3   0 122.431 4.55301   1
  10  -3   0 129.989 5.64724   9
  10   3   0 140.714 6.50662   9
  10   3   0 131.604 5.46104   9
 -10   3   0 115.277 8.74183   5
  11  -3   0 215.674 7.84635   1
 -11   3   0 225.043 12.8107   5
  11  -3   0 209.120 7.77689  10
 -11  -3   0 220.338 9.43359   5
  11  -3   0 218.623 7.79788   9
   0  -4   0 2336.62 82.4480  13
   0   4   0 2189.38 82.8353  14
   0  -4   0 2423.96 82.7728  18
   0  -4   0 2525.27 82.8331  17
   0   4   0 2196.10 82.3814   2
  -1   4   0 2489.63 91.2259  15
  -1  -4   0 2637.44 89.6378  14
  -1  -4   0 2749.00 90.8878  18
  -1   4   0 2566.43 89.3826   2
  -1   4   0 2518.22 89.4285  17
   1   4   0 2556.08 90.4638  14
   1  -4   0 2223.29 90.2207  17
   1   4   0 2508.89 89.7798  18
   1   4   0 2515.13 90.9443  16
   2  -4   0 642.967 25.1729  18
  -2   4   0 568.481 21.9594   2
  -2  -4   0 655.822 24.8486  18
  -2  -4   0 640.229 24.3360  19
   2   4   0 603.207 21.6068   2
   2  -4   0 582.250 21.6578   2
  -2   4   0 594.384 24.0349  15
   2  -4   0 528.808 22.3955  13
   2   4   0 610.686 21.8585   7
  -2  -4   0 629.662 22.9778  14
  -2   4   0 621.729 22.1143  17
   2   4   0 600.061 23.8639  16
   2   4   0 605.875 23.0383  18
   3   4   0 1255.25 45.6107   2
  -3   4   0 1271.88 46.2694   2
  -3   4   0 1362.23 47.3370  17
   3   4   0 1312.48 46.0140   7
   3   4   0 1327.95 48.9008  16
  -3  -4   0 1358.62 50.9351  18
   3  -4   0 1206.21 47.1461  13
   3  -4   0 1314.00 47.9260  15
   3  -4   0 1353.98 51.0278  18
   3  -4   0 1125.80 46.3072   2
   4   4   0 1357.49 47.0747   7
   4  -4   0 1351.17 46.7197   2
  -4  -4   0 1134.63 50.2588   5
   4   4   0 1302.74 46.5583   2
  -4   4   0 1384.40 49.5664  17
   4   4   0 1350.53 53.6789  15
   4   4   0 1366.10 50.6279  16
   4  -4   0 1250.40 46.6429   3
   4  -4   0 1348.63 49.7292  15
   4   4   0 1343.26 47.2570  20
  -4  -4   0 1351.80 54.1187  18
   4  -4   0 1229.08 48.7176  13
   5   4   0 74.2901 3.54138   2
   5   4   0 76.9029 3.91471  20
   5   4   0 86.0130 6.36705  16
  -5   4   0 89.3880 6.35453  17
  -5  -4   0 79.8844 8.83855  18
  -5  -4   0 68.5990 6.17607   5
   5  -4   0 75.7944 3.24558   2
   5   4   0 88.3224 8.61289  15
   5  -4   0 73.5559 3.27129   3
   5  -4   0 73.2196 5.17747  13
   5   4   0 78.5635 3.65777   7
   5  -4   0 73.4616 5.79892  15
   6   4   0 14.3197 3.36595  13
   6   4   0 19.6710 1.55718   7
  -6  -4   0 16.9081 3.31998   5
  -6  -4   0 13.7243 5.56838  18
   6  -4   0 17.9319 3.36715  15
   6  -4   0 16.2386 2.62002  13
   6  -4   0 18.2680 1.14275   2
   6   4   0 15.5344 4.12537  15
  -6   4   0 14.1180 3.44161   5
  -6   4   0 16.8177 3.33084  17
   7   4   0 1.84214 4.02856  15
  -7   4   0 11.3394 3.44787   5
   7  -4   0 10.5267 4.48611  19
   7   4   0 11.3849 2.57756  13
   7  -4   0 10.9688 2.37606  13
  -7  -4   0 12.4388 3.08997   5
  -8  -4   0 28.8830 4.41076   5
   8  -4   0 29.5588 3.50858  13
   8  -4   0 29.9374 1.50842   4
  -8   4   0 26.5526 5.05891   5
   8   4   0 28.2397 3.99130  13
  -9  -4   0 1.14581 1.83025   5
  -9   4   0 0.98676 1.67844   5
   9   4   0 0.94743 0.53898   9
   9   4   0 1.60638 0.22294   1
   9   4   0 1.56633 0.22121  10
   9  -4   0 1.04619 0.79884   9
 -10   4   0 13.3155 2.88714   5
  10   4   0 14.2707 1.10531   9
  10   4   0 14.6410 0.58886   1
  10  -4   0 12.3966 1.64390   9
  10   4   0 14.2134 0.59615  10
  10  -4   0 14.2177 1.21559   9
 -10  -4   0 14.6562 2.40899   5
  10   4   0 15.0414 1.73062   9
  11  -4   0 26.1616 1.00783   1
  11  -4   0 25.8837 1.01726  10
   0  -5   0 -0.3199 0.26020  18
   0  -5   0 -0.4391 0.47287  19
   0  -5   0 0.02429 0.15453   2
   0   5   0 -0.4407 0.32352  14
   0  -5   0 -0.0670 0.30483  17
  -1   5   0 158.972 6.55408  14
   1  -5   0 152.978 5.73086  13
   1   5   0 156.481 6.23352  18
   1   5   0 148.760 7.55597  16
   1   5   0 155.751 5.88118   2
   1  -5   0 151.333 5.69965   2
  -1  -5   0 136.959 9.61200  19
   1  -5   0 160.548 7.03589  17
  -1   5   0 142.991 5.93248   2
   1   5   0 151.199 7.01103  14
  -1  -5   0 161.035 7.32431  18
  -1  -5   0 150.071 6.16756  14
   1   5   0 149.315 5.88023   7
  -2   5   0 755.079 26.4682  17
   2  -5   0 726.051 26.2647   2
   2   5   0 724.219 26.5534   7
   2   5   0 707.528 26.2842   2
  -2  -5   0 794.788 29.7840  18
   2   5   0 715.670 29.0129  16
  -2  -5   0 777.093 30.2048  19
   2  -5   0 705.566 26.8876  13
   2   5   0 721.748 27.4590  18
   3  -5   0 104.903 4.12152   2
   3   5   0 103.556 4.46622   7
  -3   5   0 104.347 4.65593  17
   3  -5   0 108.716 7.96612  18
   3   5   0 100.207 4.06570   2
   3   5   0 106.738 6.83863  16
  -3  -5   0 112.756 7.97355  18
   3  -5   0 96.1773 5.17264  13
   4  -5   0 22.1125 1.24824   2
  -4  -5   0 22.0660 4.55138  18
   4  -5   0 20.7435 1.30263   3
   4   5   0 23.1197 5.76376  15
   4   5   0 16.6256 3.12378  16
  -4   5   0 22.2423 2.17301  17
   4  -5   0 22.2098 2.41503  13
   4   5   0 21.3475 1.61355  20
   5   5   0 48.8822 5.10405  16
   5   5   0 44.5212 2.51007   7
   5   5   0 43.4944 6.30711  15
   5  -5   0 42.2545 2.00892   2
  -5   5   0 42.3555 3.79642  17
   5   5   0 39.4310 2.53709  20
   5  -5   0 39.8713 2.06478   3
  -5  -5   0 50.2118 7.52185  18
   5  -5   0 39.7720 3.55976  13
  -5  -5   0 35.6144 4.19346   5
   6  -5   0 19.6477 5.46414  19
   6  -5   0 17.7405 1.16368   2
   6   5   0 13.0218 1.66105  20
   6   5   0 16.6669 4.85401  15
   6   5   0 14.3057 1.51089   7
   6   5   0 13.8438 2.58285  13
  -6  -5   0 15.5109 3.10301   5
   7   5   0 36.0396 4.24688  13
   7  -5   0 41.0465 3.94377  13
  -7   5   0 33.1282 5.62296   5
  -7  -5   0 37.3240 4.79556   5
   7  -5   0 28.8243 7.04994  19
   8   5   0 180.302 6.17701  10
  -8   5   0 158.429 12.7968   5
   8   5   0 174.386 6.16212   1
   8  -5   0 173.291 6.54681   4
   8   5   0 159.252 10.0434  13
  -8  -5   0 177.892 10.9783   5
   8  -5   0 172.914 9.26874  13
  -9   5   0 21.7276 4.24545   5
   9   5   0 24.6808 0.99244  10
  -9  -5   0 25.5595 3.43947   5
   9  -5   0 22.7461 3.02418   9
   9   5   0 25.5554 1.90895   9
   9   5   0 22.9102 4.05748   9
   9   5   0 25.4252 0.98440   1
   9  -5   0 25.9139 1.25318   4
  10  -5   0 20.0670 1.35073   9
 -10  -5   0 23.8287 3.71150   5
  10   5   0 23.8154 2.08956   9
 -10   5   0 19.8702 4.22467   5
  10  -5   0 18.7901 1.90485   9
  10   5   0 21.3281 1.26889   9
  10   5   0 22.3783 0.81392   1
  10   5   0 22.1218 0.82215  10
  11  -5   0 0.52710 0.12276   1
  11  -5   0 0.85248 0.14323  10
   0  -6   0 602.502 22.9245  13
   0   6   0 611.449 23.6868  14
   0  -6   0 656.970 23.6243  18
   0  -6   0 647.719 26.7189  19
   0  -6   0 634.607 22.6488   2
   1   6   0 1182.98 44.8423  16
   1   6   0 1147.32 42.2349   7
   1  -6   0 1215.56 42.3971  18
  -1  -6   0 1167.57 44.4020  18
  -1   6   0 1221.97 42.9468  14
  -1  -6   0 1266.57 46.4471  19
   1  -6   0 1217.09 42.0227  13
   1   6   0 1038.17 45.1177  14
   2  -6   0 82.7092 3.34223   2
  -2  -6   0 84.0361 6.68272  19
  -2   6   0 81.4087 4.74534  14
  -2  -6   0 84.8119 6.04721  18
   2  -6   0 79.8270 3.62328  13
   2   6   0 80.6204 5.76150  16
   2   6   0 80.0414 3.67368   7
  -3   6   0 16.0004 1.16197  17
   3  -6   0 16.2547 1.72552  13
   3   6   0 12.1480 2.52347  16
   3  -6   0 16.6971 1.04431   2
   3  -6   0 12.1300 3.54470  18
   3   6   0 15.6755 1.34434   7
  -3  -6   0 11.9496 2.98844  18
   4   6   0 114.263 8.10066  16
  -4  -6   0 101.615 6.68969   5
   4  -6   0 111.946 4.59249   3
   4   6   0 118.247 10.0585  15
   4  -6   0 118.240 4.56675   2
  -4  -6   0 119.788 9.74424  18
   4  -6   0 112.323 5.87417  13
   4   6   0 111.903 5.04964   7
   4   6   0 107.398 5.07801  20
  -5  -6   0 18.5478 4.91047  18
   5   6   0 15.2390 3.31841  16
   5   6   0 14.6316 1.49736  20
   5  -6   0 14.6089 1.06459   2
   5  -6   0 14.6284 2.15445  13
  -5   6   0 13.2685 2.15801  17
   5   6   0 11.5062 3.88239  15
   5   6   0 14.2465 1.52086   7
  -5  -6   0 15.1701 2.77475   5
  -6  -6   0 48.6700 4.98951   5
   6   6   0 45.4066 1.74977   1
   6   6   0 47.0433 1.76329  10
   6   6   0 43.2250 3.08693  20
   6  -6   0 49.1577 2.42150   2
   6   6   0 41.1676 4.69447  13
   6   6   0 46.4821 2.78622   7
   6  -6   0 39.8364 6.48590  19
   6  -6   0 47.1195 3.95993  13
   6   6   0 40.5243 7.82794  15
   7  -6   0 141.302 14.0792  19
  -7   6   0 157.585 11.2479  14
   7   6   0 141.313 16.0439  15
  -7   6   0 136.317 11.7363   5
  -7  -6   0 157.450 9.84390   5
   7   6   0 151.609 5.37047   1
   7   6   0 158.013 5.38652  10
   7   6   0 141.072 9.13284  13
   8   6   0 198.015 12.9800  13
   8   6   0 199.611 7.08546  10
   8   6   0 199.640 7.07619   1
   8  -6   0 206.787 10.6569  13
  -8  -6   0 200.727 11.2418   5
  -8   6   0 184.133 13.9112   5
   9   6   0 73.5980 3.46921   9
   9   6   0 65.6618 2.36726   1
   9  -6   0 58.5748 3.35683   9
  -9  -6   0 68.5420 5.02786   5
  -9   6   0 59.2181 6.69985   5
   9   6   0 66.1616 2.38038  10
   9   6   0 69.6422 5.04101   9
   9  -6   0 58.6224 4.94734   9
 -10  -6   0 -0.0451 0.76636   5
  10   6   0 0.23219 0.37486   9
  10  -6   0 0.03345 0.21768   9
  10   6   0 0.00396 0.19323   9
 -10   6   0 0.14690 0.89275   5
  10  -6   0 0.06795 0.34067   9
  11  -6   0 26.6869 0.96395  10
  11  -6   0 27.1849 0.96530   1
  11   6   0 22.5227 0.99201  11
   0  -7   0 0.05303 0.81415  19
   0  -7   0 -0.2683 0.26309   2
   0   7   0 -0.4704 0.52979  14
   0  -7   0 0.29863 0.36685  13
   0  -7   0 0.32952 0.58149  18
   1  -7   0 2.40090 0.62302  18
   1   7   0 3.54406 1.10080  14
   1  -7   0 2.69168 1.74778  19
   1   7   0 3.13031 0.59931   7
   1  -7   0 3.35347 0.51603   2
  -1   7   0 3.63838 0.92395  14
   1   7   0 4.14998 1.39154  16
   1  -7   0 2.89855 1.44534  17
  -1  -7   0 4.11566 1.88561  19
   1  -7   0 3.86908 0.66581  13
  -2   7   0 1062.09 40.4572  14
   2  -7   0 1029.92 39.1493  13
   2  -7   0 1112.82 39.1089   2
   2   7   0 1061.42 39.5343   7
  -2  -7   0 1198.46 45.2840  19
   2   7   0 1054.22 43.2528  16
  -2  -7   0 1157.89 43.5232  18
   3  -7   0 86.5242 3.99784   3
  -3  -7   0 109.773 8.35769  18
  -3  -7   0 92.8355 5.16275   5
   3   7   0 105.111 4.66446   7
   3  -7   0 100.037 4.07390   2
  -3   7   0 101.811 6.05645  14
  -3  -7   0 103.527 5.79601  19
   3   7   0 87.7093 8.44179  16
   3  -7   0 102.758 4.59925  13
   4  -7   0 149.377 5.84215   2
  -4  -7   0 144.850 7.76141   5
   4  -7   0 149.877 5.53469  12
  -4  -7   0 152.934 11.7509  18
  -4   7   0 154.507 8.74485  14
   4  -7   0 136.268 5.83166   3
   4   7   0 146.780 6.44182   7
   4   7   0 139.424 11.8777  15
   4  -7   0 153.206 6.88227  13
   4   7   0 130.456 9.86123  16
   5   7   0 239.887 9.83331   7
   5  -7   0 197.527 21.2095  19
   5   7   0 226.635 14.2572  16
  -5  -7   0 228.931 11.7831   5
  -5  -7   0 253.716 18.1321  18
   5  -7   0 241.531 9.19393   2
   5  -7   0 259.060 12.7603  13
   5  -7   0 242.570 9.27220   3
   5   7   0 235.787 10.0404  20
   5   7   0 245.162 17.8302  15
  -6   7   0 17.7779 3.69660  14
   6   7   0 18.9765 0.79315  10
   6  -7   0 16.9532 1.56109   2
   6   7   0 20.1389 2.88841  13
  -6  -7   0 19.2754 3.00149   5
   6  -7   0 19.4782 1.49802   3
   6  -7   0 13.0414 5.00963  19
   6   7   0 19.6984 6.03845  15
   6   7   0 18.6389 0.78577   1
   6  -7   0 20.4050 2.43839  13
   7   7   0 38.4399 4.37586  13
   7   7   0 43.8579 1.63238  10
   7   7   0 44.6410 1.62511   1
  -7  -7   0 44.7523 4.46570   5
   7  -7   0 46.1202 3.62656  13
  -7   7   0 38.1216 5.93278   5
   8   7   0 28.3102 2.03394   9
   8   7   0 28.6659 1.06477  10
  -8   7   0 24.9707 4.73113   5
   8   7   0 28.1709 1.05379   1
   8  -7   0 24.5292 2.66603  13
  -8  -7   0 27.9248 3.33347   5
   9  -7   0 17.2631 2.50379   9
   9   7   0 22.1761 2.63070   9
  -9  -7   0 20.9505 2.39803   5
  -9   7   0 16.4462 3.42787   5
   9   7   0 21.0743 1.41121   9
   9  -7   0 17.5556 1.41885   9
   9  -7   0 17.5887 1.02792   4
  10  -7   0 30.6270 1.99525   9
  10   7   0 29.1582 1.45003   9
 -10   7   0 26.6902 3.26935   5
  10  -7   0 25.6156 1.39835   9
  10   7   0 28.6199 1.95714   9
 -10  -7   0 24.9066 2.51023   5
   0  -8   0 517.572 19.4994   3
   0   8   0 544.700 21.7250  14
   0  -8   0 556.085 25.5033  19
   0  -8   0 572.490 21.8276  18
   0  -8   0 546.186 20.0524   2
  -1  -8   0 172.530 9.27889  18
   1   8   0 163.319 6.94828   7
  -1  -8   0 161.300 6.24847   3
   1   8   0 180.175 10.1526  16
   1   8   0 157.186 8.57388  14
   1  -8   0 176.972 11.8420  19
   1  -8   0 147.030 11.8501  17
   1  -8   0 156.962 6.37003   3
  -1  -8   0 186.974 11.6135  19
   1  -8   0 178.063 6.76692   2
   1  -8   0 184.198 7.01345  13
  -1   8   0 176.454 7.81870  14
   1  -8   0 182.245 7.67009  18
  -2  -8   0 328.976 16.1963  18
   2  -8   0 328.935 11.9079  13
  -2   8   0 318.961 13.1332  14
   2  -8   0 294.975 11.6752   3
   2   8   0 301.047 12.3895   7
  -2  -8   0 345.343 17.8896  19
   2  -8   0 321.856 19.1524  19
   2  -8   0 323.872 11.9349   2
   2  -8   0 326.969 12.4506  18
   2   8   0 300.724 16.1124  16
   3  -8   0 466.582 17.9019   3
  -3   8   0 493.811 19.9852  14
   3  -8   0 496.111 18.0610   2
  -3  -8   0 484.716 20.5022  19
  -3  -8   0 487.586 18.8111   5
   3   8   0 488.431 23.5916  16
   3  -8   0 490.026 18.2177  13
   3  -8   0 510.638 27.1010  19
  -3  -8   0 508.220 24.3445  18
   3   8   0 496.589 18.7947   7
   4   8   0 173.889 11.9889  16
   4  -8   0 177.674 6.93148   2
   4  -8   0 154.261 6.79937   3
  -4  -8   0 172.397 13.4205  18
   4  -8   0 174.678 6.48468  12
   4  -8   0 181.747 7.49581  13
   4   8   0 159.234 7.43856  20
  -4  -8   0 179.721 8.26374   5
   4   8   0 184.057 14.4512  15
  -4   8   0 171.961 9.31734  14
   4  -8   0 160.584 13.6478  19
   4   8   0 181.800 7.69493   7
   5  -8   0 11.3451 3.96931  19
   5   8   0 10.6978 4.07465  16
   5   8   0 12.3846 2.14144  13
   5   8   0 17.0445 1.74270   7
  -5   8   0 17.0312 3.23160  14
   5   8   0 12.5037 2.40356  20
   5  -8   0 17.1625 2.53531  13
  -5  -8   0 16.3821 2.31759   5
   5   8   0 15.2699 5.51717  15
   5  -8   0 14.4785 1.29588   3
   5  -8   0 18.1011 1.66659   2
   6  -8   0 74.5156 3.68631   3
   6   8   0 74.1532 11.3523  15
   6   8   0 70.2350 5.49471  13
  -6  -8   0 82.8532 5.53335   5
   6  -8   0 72.0001 11.4323  19
  -6   8   0 77.8609 6.91550  14
   6  -8   0 79.5946 4.62953  13
   7  -8   0 7.04957 1.54240  13
  -7  -8   0 6.61474 1.88696   5
  -7   8   0 4.98346 2.65779   5
  -8  -8   0 123.522 6.48076   5
   8   8   0 124.820 5.20443   9
  -8   8   0 99.7985 9.48805   5
   8  -8   0 107.576 8.13357   9
   9  -8   0 15.3010 0.87123   4
   9  -8   0 13.0380 1.12359   9
   9  -8   0 16.9876 2.27030   9
   9   8   0 17.5853 1.22637   9
  -9   8   0 15.0163 2.99417   5
  -9  -8   0 15.0617 2.66048   5
   9   8   0 17.1732 2.16435   9
  10   8   0 14.2697 1.02659   9
  10  -8   0 15.0178 1.26690   9
  10  -8   0 14.2908 0.87099   9
  10   8   0 14.7583 0.86977   9
   0  -9   0 0.63480 1.46752  19
   0  -9   0 0.36721 0.28332   3
   0   9   0 1.24000 0.97319  14
   1  -9   0 275.556 10.0319   2
  -1  -9   0 254.705 9.32633   3
  -1   9   0 243.886 11.1484  14
   1  -9   0 255.861 16.0627  19
   1  -9   0 261.507 10.2642  13
  -1  -9   0 267.712 13.2791  18
   1   9   0 251.240 12.3845  14
   1  -9   0 253.195 11.1713  18
   1  -9   0 246.381 9.45034   3
   1   9   0 247.921 13.8646  16
   1   9   0 258.932 10.2491   7
  -1  -9   0 264.781 16.0909  19
  -2  -9   0 713.941 26.1559   3
  -2  -9   0 743.909 34.1715  19
  -2   9   0 757.050 28.2670  14
   2  -9   0 719.327 34.6999  19
   2   9   0 709.914 32.3206  16
   2  -9   0 792.991 26.9454  13
   2  -9   0 717.624 27.5845  18
   2  -9   0 706.248 26.4239   3
   2   9   0 724.009 27.3729   7
   2  -9   0 746.768 26.8361   2
  -2  -9   0 768.503 32.3800  18
   3  -9   0 761.306 38.2206  19
  -3  -9   0 764.433 29.0674   5
   3  -9   0 798.800 29.3008  18
   3  -9   0 776.100 28.4292   3
  -3   9   0 803.199 30.5831  14
   3   9   0 770.034 35.5056  16
   3  -9   0 780.126 28.6866   2
   3   9   0 771.150 29.4980   7
   3  -9   0 853.321 28.7821  13
  -3  -9   0 805.211 36.0932  18
   4  -9   0 10.3377 1.78821   2
   4   9   0 8.24044 4.20322  15
   4  -9   0 6.77485 3.11958  19
   4  -9   0 9.66886 1.03021   3
   4   9   0 13.8221 1.50859  20
   4  -9   0 10.0910 1.26008  13
  -4  -9   0 10.8828 1.55772   5
  -4   9   0 11.6726 2.51610  14
   4   9   0 10.0902 3.74131  16
   4  -9   0 11.6822 0.86275  12
   5  -9   0 33.2108 2.40517  13
   5  -9   0 26.5512 6.11759  19
  -5  -9   0 32.3194 2.79693   5
   5   9   0 40.6736 8.79248  15
  -5   9   0 34.9040 3.74929  14
   5   9   0 35.4467 2.64582   7
   5  -9   0 30.8829 2.18032   3
   5   9   0 24.4601 6.61871  16
   6  -9   0 7.41695 0.98999   3
  -6   9   0 5.89825 2.61129   5
  -6  -9   0 7.22538 1.68549   5
   6  -9   0 7.71341 1.39191  13
  -7   9   0 38.5857 5.83199   5
   7  -9   0 41.7831 3.01619  13
  -7  -9   0 50.2182 3.52833   5
   8  -9   0 77.5715 6.10021   9
  -8  -9   0 77.1608 2.92849   3
  -8   9   0 64.6785 7.01594   5
   8   9   0 77.6520 6.10923   9
  -8  -9   0 73.9543 4.21382   5
   8   9   0 85.6623 4.01153   9
   9  -9   0 18.5667 0.90986   4
  -9   9   0 16.4597 2.86502   5
   9   9   0 19.3111 1.31522   9
   9  -9   0 18.9552 2.06835   9
   9  -9   0 16.1925 1.19252   9
  -9  -9   0 15.9048 1.48348   5
   9   9   0 18.0286 2.03804   9
  10   9   0 60.6361 2.25826  11
   0 -10   0 2.88992 1.77806  18
   0  10   0 2.00518 1.45108  16
   0 -10   0 1.88327 1.61308  19
   0  10   0 0.08629 1.26531  14
   0  10   0 2.12033 0.64069   7
   1  10   0 1.60644 1.56684  16
  -1 -10   0 0.71036 2.28230  18
   1 -10   0 -1.3313 0.99593  19
   1  10   0 0.40571 0.49160   7
  -1  10   0 -0.3666 1.06079  14
   1 -10   0 0.44068 0.37909   2
  -1 -10   0 -1.5102 2.18536  19
   1 -10   0 -0.2583 1.12043  18
   1  10   0 -1.9194 1.56684  14
  -1 -10   0 0.69448 0.30756   3
   1 -10   0 0.27798 0.31244   3
   2 -10   0 419.610 17.0638  18
  -2 -10   0 423.475 14.9813   3
   2 -10   0 379.886 23.5876  19
   2  10   0 401.063 21.4618  16
  -2 -10   0 436.635 21.5452  18
  -2  10   0 429.034 17.4738  14
  -2 -10   0 411.384 23.2754  19
   2 -10   0 422.252 15.8486   2
   2  10   0 425.497 16.3958   7
   2 -10   0 400.671 15.2279   3
   2 -10   0 424.487 15.0369  12
  -3 -10   0 18.5313 1.00054   3
  -3 -10   0 10.0438 4.22381  18
  -3  10   0 20.0577 2.45347  14
   3  10   0 17.4551 4.79831  15
   3 -10   0 18.1226 1.31219   3
   3  10   0 17.8470 3.91370  16
   3  10   0 17.0760 1.81137   7
   3 -10   0 22.4000 2.70411  18
   3 -10   0 20.7638 1.66428  13
   3 -10   0 18.8167 1.55327   2
   3 -10   0 19.7647 1.10000  12
   3 -10   0 11.4176 3.97175  19
  -4  10   0 15.2120 2.53422  14
  -4 -10   0 12.8871 1.54241   5
   4 -10   0 8.69289 4.73636  19
   4  10   0 14.4433 1.97127  20
   4  10   0 8.28641 4.11585  15
   4 -10   0 13.0780 1.20776   3
   4  10   0 6.74398 5.21868  16
   4 -10   0 14.6559 1.91854  13
   4  10   0 10.6064 1.60829   7
   5  10   0 249.999 20.7756  15
   5 -10   0 250.828 10.2027  13
   5 -10   0 207.681 18.7078  19
   5 -10   0 270.632 9.95732   3
  -5  10   0 247.216 12.6622  14
   5  10   0 250.887 10.9809   7
  -5 -10   0 261.375 10.5707   5
   6 -10   0 20.5899 2.14696  13
   6 -10   0 27.2057 1.73408   3
  -6  10   0 18.7757 4.07700   5
  -6 -10   0 23.8422 2.17041   5
  -7 -10   0 30.4125 1.35515   3
   7  10   0 32.9496 2.27983   9
  -7  10   0 25.2012 5.08595   5
  -7 -10   0 28.9154 2.40238   5
   8  10   0 193.726 7.66136   9
   8 -10   0 200.625 10.1858   9
  -8 -10   0 164.412 9.13488   5
   8 -10   0 172.809 7.43074   9
   8  10   0 191.388 10.1678   9
  -8  10   0 172.120 11.4061   5
   9 -10   0 1.80270 0.51271   9
   9  10   0 1.88433 0.53060   9
   9 -10   0 2.62416 0.47339   4
   9 -10   0 1.55131 0.55811   9
   9  10   0 1.49313 0.59093   9
   0 -11   0 0.27331 1.83196  19
   0 -11   0 2.94867 2.28016  18
   0 -11   0 0.29299 0.33000   3
   0  11   0 -2.0073 2.15261  14
   1 -11   0 1.14740 0.33547  12
   1 -11   0 -2.1708 1.93031  18
  -1 -11   0 5.65400 3.00231  18
   1  11   0 0.53441 1.67651  16
  -1 -11   0 -0.9541 3.06505  19
   1 -11   0 -0.3278 1.91762  19
  -1  11   0 -2.9781 1.57386  14
   1 -11   0 0.76606 0.39112   3
  -2 -11   0 117.128 10.3600  18
  -2 -11   0 117.468 4.53177   3
   2  11   0 119.414 5.87104   7
   2 -11   0 123.921 4.54019  12
   2  11   0 120.208 10.3705  16
   2 -11   0 116.809 4.78995   3
  -2  11   0 115.232 6.94453  14
   2 -11   0 112.713 5.47615   2
   2 -11   0 107.125 11.6146  19
   3  11   0 16.5217 4.70411  16
   3 -11   0 16.7325 1.27635   3
   3 -11   0 10.6172 3.88751  19
  -3  11   0 18.6165 2.93534  14
  -3 -11   0 15.5921 0.97047   3
   3  11   0 18.8891 5.01744  15
   3  11   0 15.6319 1.82840   7
   4  11   0 75.5111 11.6797  16
   4  11   0 70.4543 11.5082  15
   4 -11   0 65.0285 9.75486  19
  -4 -11   0 88.6093 3.30706   3
   4  11   0 75.7458 4.80595   7
  -4  11   0 93.5019 6.17858  14
   5  11   0 55.8457 4.30607   7
   5 -11   0 66.3683 3.20499   3
  -5 -11   0 64.2565 2.61657   3
   6 -11   0 0.23060 0.44426   3
  -6  11   0 0.68032 1.37455   5
  -6 -11   0 0.11778 0.26858   3
  -7 -11   0 35.6969 1.60265   3
   7 -11   0 39.4028 4.49543   9
   7  11   0 36.5928 2.67711   9
   8  11   0 29.2078 1.98732   9
   8  11   0 31.5725 3.14861   9
   8 -11   0 31.1882 3.03932   9
   8 -11   0 29.5425 1.92413   9
   9 -11   0 19.9126 1.19196   9
   9  11   0 21.6654 1.33999   9
   9 -11   0 19.2701 1.42108   9
   9 -11   0 20.5894 0.87558   4
   9  11   0 18.4612 0.84742  11
   0  12   0 837.126 31.0986   7
   0 -12   0 851.513 29.8670   3
   0  12   0 831.527 37.8589  16
   0 -12   0 805.827 42.3320  19
   1  12   0 118.131 5.85389   7
  -1 -12   0 119.966 4.65244   3
   1  12   0 116.357 10.2685  16
  -1  12   0 115.234 9.52995  16
   1 -12   0 123.543 4.79785   3
   1 -12   0 111.209 12.6180  19
  -1 -12   0 87.1349 15.8841  19
  -1  12   0 120.147 5.68666   7
  -2  12   0 8.77110 3.24353  16
   2  12   0 15.1505 5.09375  15
  -2  12   0 9.86469 1.40712   7
   2 -12   0 11.6926 1.09047   3
   2 -12   0 6.56660 4.41198  19
   2  12   0 7.52113 3.87942  16
  -2 -12   0 10.8065 0.89300   3
   2  12   0 13.6776 1.78580   7
   3 -12   0 29.9260 1.79604   3
   3  12   0 24.9499 7.70892  16
   3  12   0 28.1018 2.56770   7
   3  12   0 29.0889 1.26570  11
   3 -12   0 17.9556 5.97629  19
   3  12   0 28.8151 7.64723  15
   4  12   0 29.3115 3.01967   7
  -4 -12   0 36.1560 1.67734   3
   4 -12   0 35.4855 2.09860   3
  -5  12   0 0.34379 1.21516   5
  -5 -12   0 0.16099 0.29354   3
   5 -12   0 0.19058 0.47316   3
  -6  12   0 8.35949 2.55147   5
  -6 -12   0 8.33753 0.66059   3
   6  12   0 6.93661 1.58583   9
   7  12   0 2.74628 0.86080   9
   7 -12   0 2.96560 0.84436   9
  -7 -12   0 3.75892 0.42800   3
   7 -12   0 2.84408 1.14000   9
   8 -12   0 2.10487 0.62310   9
   8  12   0 2.79147 0.66601   9
   8 -12   0 2.47368 1.08423   9
   8  12   0 2.62209 0.29684  11
   8  12   0 2.79928 0.99575   9
   0  13   0 2.49651 3.23587  16
   0 -13   0 0.29903 0.43269   3
   0 -13   0 0.70221 4.91697  19
   0  13   0 0.31511 0.72250   7
   1  13   0 103.325 5.47592   7
   1  13   0 77.2761 12.9997  15
   1 -13   0 80.8591 12.3646  19
  -1 -13   0 105.972 4.25333   3
   1 -13   0 109.313 4.38558   3
   1  13   0 96.2764 9.85799  16
  -1  13   0 114.179 5.66908   7
  -1  13   0 106.335 9.82711  16
   2  13   0 2.91690 1.04776   7
   2 -13   0 5.99971 0.90196   3
  -2  13   0 4.24787 1.07229   7
   2 -13   0 3.18648 8.48717  19
  -2 -13   0 5.72350 0.73930   3
   2  13   0 -2.2501 4.94620  15
  -3  13   0 97.9925 5.12704   7
   3 -13   0 96.5737 4.29553   3
   3  13   0 96.9295 5.54888   7
  -3 -13   0 101.583 4.00497   3
   4 -13   0 32.7042 1.98948   3
   4  13   0 33.9324 1.47255  11
   4  13   0 28.2798 3.54555   7
  -4 -13   0 33.2861 1.64700   3
  -4  13   0 33.9999 2.57557   7
   5 -13   0 5.69673 0.87353   3
   5  13   0 5.40510 0.46512  11
  -5 -13   0 6.24617 1.04370   3
   6 -13   0 5.19359 0.78080   3
   6 -13   0 1.74477 1.86815   9
   6  13   0 3.98541 1.10386   9
   6  13   0 4.20218 0.39559  11
  -6 -13   0 3.85021 0.48061   3
   7 -13   0 5.32302 0.94071   9
   7  13   0 5.73310 0.98590   9
   7 -13   0 5.30298 1.37798   9
   7  13   0 6.02684 0.41802  11
   8  13   0 0.23698 0.13336  11
   8 -13   0 0.25280 0.32080   9
   8  13   0 0.12858 0.24984   9
   8 -13   0 0.61978 0.24876   4
   8  13   0 0.31403 0.32136   9
   8 -13   0 0.31932 0.27791   9
   0  14   0 187.949 8.76449   7
   0 -14   0 191.186 7.38313   3
   1 -14   0 270.455 10.0397   3
   1  14   0 249.921 11.4175   7
  -1  14   0 255.123 11.2985   7
  -1 -14   0 273.343 9.93910   3
   2  14   0 13.3151 1.80652   7
  -2  14   0 14.1755 1.69458   7
  -2 -14   0 12.6605 1.04134   3
   2 -14   0 12.2890 1.17162   3
   3 -14   0 12.9820 1.18527   3
   3  14   0 10.5363 1.85811   7
  -3 -14   0 12.9375 0.98154   3
   4 -14   0 8.65769 0.99264   3
  -4 -14   0 8.56958 0.84542   3
  -5 -14   0 40.5410 1.82249   3
   5  14   0 40.8821 1.64709  11
   5 -14   0 41.8299 2.16912   3
   5  14   0 34.7427 3.13168   9
   6 -14   0 1.14334 0.55926   9
   6 -14   0 1.30009 0.77169   9
  -6 -14   0 2.21515 0.36417   3
   6  14   0 1.77271 0.28462  11
   6  14   0 0.76279 0.53275   9
   7  14   0 11.8282 1.24381   9
   7  14   0 14.6912 1.69520   9
   7 -14   0 14.6518 1.68636   9
   7  14   0 11.6727 0.73458  11
   7 -14   0 15.3648 1.34885   9
   8 -14   0 9.01738 0.47896   4
   0  15   0 -0.2447 0.70482   7
   0 -15   0 0.30325 0.42874   3
   1  15   0 4.38363 1.15009   7
  -1 -15   0 2.20955 0.56915   3
  -1  15   0 0.95592 0.87064   7
   1 -15   0 2.16348 0.57948   3
  -2 -15   0 34.4516 1.80069   3
  -2  15   0 34.2981 2.96990   7
   2 -15   0 32.8831 1.92745   3
  -3 -15   0 62.7714 2.76288   3
   4 -15   0 22.6300 1.50677   3
  -4 -15   0 21.6613 1.23394   3
   5 -15   0 13.6125 2.82737   9
   5  15   0 12.1787 1.70331   9
   6 -15   0 0.33085 0.53920   9
  -6  15   0 0.34071 0.22300   6
   6  15   0 0.15280 0.35170   9
   6 -15   0 -0.0369 0.38404   9
   7 -15   0 1.02896 0.38008   9
   7 -15   0 0.95720 0.34314   9
   7  15   0 1.11013 0.34431   9
   7  15   0 1.24235 0.41059   9
   0 -16   0 55.4627 2.64008   3
  -1 -16   0 23.3309 1.42570   3
   1 -16   0 22.2868 1.45835   3
  -1  16   0 21.4467 1.12038   8
  -2 -16   0 16.4060 1.13575   3
   2 -16   0 16.3306 1.25234   3
   3  16   0 16.8768 2.34149   9
   3 -16   0 20.6310 1.35675   3
  -3 -16   0 18.6153 1.14551   3
   4  16   0 0.27303 0.47092   9
   4 -16   0 -0.3325 0.69892   9
   4 -16   0 0.20344 0.35262   3
  -5 -16   0 37.3896 1.66357   3
   5 -16   0 40.8604 1.88644   3
   5  16   0 36.3072 2.65217   9
   5 -16   0 38.1601 3.38219   9
   5 -16   0 37.2833 2.74152   9
   6  16   0 2.18049 0.56831   9
   6 -16   0 1.51217 0.53405   9
   6 -16   0 1.73547 0.62291   9
   0 -17   0 -0.0842 0.34040   3
   0  17   0 -0.0124 0.16803   8
   1 -17   0 13.9251 1.07622   3
  -1 -17   0 12.4900 0.98587   3
   2  17   0 9.80578 1.78313   9
  -2 -17   0 11.3083 0.87868   3
   2 -17   0 10.4308 0.93635   3
   3 -17   0 0.24520 0.77066   9
   3  17   0 0.00904 0.44840   9
   3 -17   0 -0.1092 0.33899   3
  -3 -17   0 0.22756 0.29611   3
  -4 -17   0 21.4007 1.16282   3
   4  17   0 20.5385 1.93844   9
   4 -17   0 19.3758 1.97548   9
   4 -17   0 20.7067 1.19458   3
   4 -17   0 19.1504 2.40836   9
   5 -17   0 2.39166 0.75304   9
   5 -17   0 1.95244 0.68236   9
   5  17   0 2.17488 0.60625   9
   0  18   0 4.99343 1.50536   9
   0 -18   0 5.79154 0.65239   3
   1  18   0 33.5773 3.08679   9
   1  18   0 34.5938 1.38755   8
  -1 -18   0 35.8697 1.68504   3
   1 -18   0 34.0781 1.72618   3
   2 -18   0 -0.2886 0.50198   9
   2 -18   0 -0.0083 0.29140   3
   2 -18   0 0.11325 0.62624   9
  -2 -18   0 -0.1766 0.25293   3
   2  18   0 -0.1163 0.15125   8
   2  18   0 -0.0925 0.40644   9
   3 -18   0 27.8487 1.36328   3
   3  18   0 24.7197 2.06999   9
   3 -18   0 26.1095 2.50281   9
   3 -18   0 24.5331 2.18798   9
   4 -18   0 17.7768 1.49245   9
   4  18   0 19.9965 1.35300   9
   4 -18   0 19.4243 1.64092   9
   0 -19   0 -0.1184 0.24901   3
   1 -19   0 0.92134 0.37215   3
   1 -19   0 -0.0149 0.51162   9
   2 -19   0 30.1408 2.20902   9
   0   0   1 0.13399 0.15594  16
   0   0  -1 0.58831 0.11433  13
   0   0  -1 0.59098 0.09901   7
   0   0  -1 1.01014 0.22804  16
   0   0  -1 0.29320 0.14293  15
   1   0  -1 118.894 5.59361  15
  -1   0  -1 123.148 4.48046  16
   1   0   1 128.233 6.56373  19
  -1   0   1 119.551 5.45045  16
   1   0  -1 128.761 5.49060  16
   1   0  -1 102.591 4.73061  13
  -1   0   1 120.458 5.17015  18
   1   0  -1 123.109 5.12072  19
  -1   0  -1 117.313 4.24584   7
   1   0  -1 119.202 4.98733  18
  -1   0   1 115.593 5.67490  15
  -1   0   1 115.485 4.38494  20
   1   0   1 120.159 5.62155  18
   1   0  -1 117.713 4.46591   7
  -2   0   1 8308.20 296.915  18
   2   0  -1 8499.74 296.654  16
  -2   0   1 8491.97 297.580  15
  -2   0  -1 8554.31 297.557  18
  -2   0   1 8269.21 296.701  16
   2   0  -1 8313.61 296.404  18
   2   0  -1 8423.00 297.330  15
   2   0   1 8001.20 297.129  18
  -2   0  -1 8519.71 295.475  16
   3   0   1 214.551 10.2477  15
   3   0   1 196.770 10.6316  18
   3   0  -1 193.603 7.39512   2
   3   0  -1 208.921 9.88665  16
   3   0   1 202.907 7.51935   7
   3   0  -1 210.159 7.82096   7
  -3   0   1 205.767 10.8197  18
   3   0  -1 196.939 9.88940  18
  -3   0  -1 211.878 9.05636  16
   3   0   1 204.734 7.76779   2
   3   0   1 203.303 7.80166  20
   3   0  -1 203.507 10.6554  15
  -4   0  -1 18.2504 3.97884  18
   4   0  -1 18.8486 3.35733  15
  -4   0   1 21.5937 3.70832  18
   4   0  -1 20.5213 1.43146   7
   4   0   1 21.6265 1.47637  20
   4   0   1 20.9402 1.35085   2
   4   0   1 24.1519 3.18302  15
   4   0  -1 20.6723 2.37645  13
   4   0  -1 20.8855 1.00615   2
   5   0   1 109.842 8.07850  15
  -5   0  -1 109.006 11.0624  18
  -5   0  -1 84.9525 7.37096   5
  -5   0  -1 114.312 9.37636  17
   5   0  -1 100.833 3.72599   2
   5   0  -1 112.202 6.95261  19
   5   0  -1 108.596 8.59029  15
   5   0   1 104.900 4.25154   2
   5   0  -1 86.0173 5.94387  13
  -5   0   1 82.7839 7.33823   5
   5   0  -1 100.942 4.32504   7
  -5   0   1 104.747 9.11649  18
   6   0  -1 26.7136 3.79289  19
   6   0  -1 20.5087 2.95203  13
   6   0   1 22.8004 4.61295  15
   6   0   1 18.5421 2.91750  13
   6   0  -1 20.2311 4.14895  15
  -6   0  -1 34.9862 6.07004  17
  -6   0   1 29.3865 6.66225  18
  -6   0   1 18.6888 3.68653   5
   7   0  -1 8.41236 3.40471  15
  -7   0   1 0.96422 3.09474  17
  -7   0  -1 0.95152 1.51920   5
  -7   0  -1 -0.8519 3.26385  17
   7   0  -1 1.39198 0.33836   4
   7   0   1 1.23593 1.23083  13
  -7   0   1 1.34253 1.82169   5
   7   0  -1 -0.0938 0.92756  13
   8   0  -1 17.3479 10.5608  15
   9   0   1 64.9567 5.81369  13
   9   0  -1 65.4108 4.25198   9
  -9   0  -1 62.4086 6.80912   5
   9   0  -1 72.7842 4.66619   9
  -9   0   1 61.8093 6.98159   5
   9   0  -1 68.2355 5.39446  13
  10   0   1 8.45951 1.35435   9
  10   0  -1 9.36049 1.23873   9
 -10   0  -1 8.94016 2.49616   5
 -10   0   1 8.77571 2.60479   5
  10   0  -1 8.30582 1.07730   9
  10   0   1 9.31220 1.48364   9
  11   0   1 35.2098 1.79686   9
 -11   0  -1 35.5901 3.09933   5
  11   0   1 33.9238 1.73580   9
  11   0  -1 34.0348 1.31945  10
 -11   0   1 35.2024 3.24993   5
  11   0   1 34.8636 1.30123   1
  11   0  -1 34.2838 1.32395   1
  11   0   1 33.8220 1.30600  10
   0  -1  -1 26.6428 1.19443  18
   0   1  -1 28.6484 1.29358  17
   0   1  -1 27.3472 1.48805  16
   0   1  -1 26.0498 1.45956  15
   0  -1   1 24.8596 1.00702  13
   0   1   1 26.8846 1.98781  19
   0   1   1 26.7434 1.12728  18
   0   1  -1 25.7395 1.30263  14
   0  -1  -1 30.5814 1.48607  17
   0  -1  -1 26.7972 2.07338  19
   0   1  -1 25.4867 1.07481   2
   0   1  -1 24.6896 1.07100  13
   0  -1   1 23.9491 1.09467   2
   0   1   1 30.1717 1.73437  15
   0  -1  -1 24.3497 1.10365  13
   0  -1   1 26.5391 1.25992  14
   0  -1   1 26.6090 1.43810  16
   0   1   1 24.9729 1.19149  14
   1  -1   1 1558.25 50.6872  15
   1   1  -1 1388.33 50.4226   7
   1   1  -1 1456.56 50.3298  20
   1  -1   1 1386.11 51.7436  17
   1   1  -1 1452.05 51.5659  16
   1   1  -1 1456.23 51.6879  14
  -1   1   1 1424.14 51.8682  15
  -1   1   1 1421.67 51.1819  18
   1  -1   1 1384.58 50.3214  20
   1   1  -1 1396.93 50.9297  18
   1  -1   1 1375.18 50.4105   2
  -1   1   1 1423.35 51.7942  16
  -1  -1  -1 1399.53 51.7569  18
  -1  -1  -1 1433.21 52.5860  19
   1   1  -1 1441.69 51.9680  15
  -1  -1   1 1361.62 50.3670  14
   1   1   1 1385.88 49.1432   7
   1   1   1 1382.36 51.4756  19
   1   1   1 1395.19 50.4953  18
  -1  -1   1 1407.60 50.1813  18
   1   1   1 1439.52 49.4955  16
   1  -1  -1 1397.83 50.0010  18
  -1   1  -1 1345.71 49.3711   2
   1  -1  -1 1426.63 50.6244  15
  -1   1  -1 1341.51 50.3780  17
   1  -1  -1 1399.70 49.3473   7
  -1  -1   1 1466.97 50.4876  16
   2  -1   1 3538.05 125.987  15
  -2   1   1 3509.52 127.278  15
  -2   1   1 3432.03 124.533   2
   2   1  -1 3531.33 124.726   7
   2  -1   1 3500.39 127.434  18
  -2  -1  -1 3498.69 127.483  18
  -2   1   1 3592.37 126.995  16
   2   1  -1 3569.63 126.509  16
   2   1  -1 3654.01 127.735  15
  -2  -1  -1 3606.74 125.154  16
   2   1  -1 3435.46 126.146  18
  -2   1   1 3500.09 124.721  20
  -2   1   1 3599.97 126.829  18
   2   1   1 3457.43 125.953   7
   2   1   1 3415.28 128.298  18
   2   1   1 3623.98 126.833  16
  -2  -1   1 3702.98 128.105  16
   2   1   1 3805.83 129.942  19
  -2   1  -1 3516.46 128.343  17
  -2   1  -1 3791.80 127.481  16
  -2   1  -1 3571.28 126.281   2
  -2  -1   1 3375.43 128.264  18
   2  -1  -1 3616.67 128.371  15
  -2  -1   1 3679.44 128.810  14
   2  -1  -1 3528.61 126.174   7
   2  -1  -1 3427.39 127.825  18
  -3  -1  -1 322.215 15.9024  18
   3   1  -1 328.557 12.2305   7
   3   1  -1 328.563 11.8852   2
   3   1  -1 316.333 14.3066  18
  -3   1   1 346.355 15.4784  18
  -3   1   1 334.805 12.3730  20
  -3  -1  -1 333.901 13.1596  16
   3   1  -1 322.749 14.3265  16
   3   1  -1 361.249 15.9329  15
   3  -1   1 329.519 15.6071  18
   3  -1   1 325.477 15.7876  15
   3  -1   1 327.484 12.1700   2
   3   1  -1 321.139 12.2118  20
   3   1   1 323.424 15.2293  18
   3   1   1 342.947 16.4837  19
   3  -1  -1 316.882 11.6367   2
  -3   1  -1 337.202 13.8552  16
   3  -1  -1 332.762 12.0300   7
   3   1   1 325.488 13.0992  16
   3  -1  -1 274.188 13.0231  13
   3   1   1 330.287 12.0601   2
   3   1   1 325.885 11.7697   7
   3  -1  -1 342.904 15.0399  15
   3   1   1 336.480 14.9487  15
  -3   1  -1 320.106 15.0527  17
   3  -1  -1 320.304 14.4543  18
   3   1   1 323.099 12.0655  20
   4   1  -1 4.18587 0.75502   7
  -4  -1  -1 4.49772 1.48409  16
   4  -1   1 3.83037 1.58542  15
  -4  -1  -1 1.52670 1.75380  18
  -4   1   1 6.93497 2.30467  18
   4   1  -1 5.20736 1.67804  16
   4  -1   1 3.79661 0.58430   2
   4   1  -1 3.31141 1.72615  15
   4   1  -1 4.52180 0.45036   2
  -4  -1   1 3.37646 2.24584  18
   4  -1  -1 3.30426 1.13534  13
   4   1   1 5.39541 0.66900   7
  -4   1  -1 3.18665 1.76877  17
   4   1   1 4.02180 0.78913  20
   4  -1  -1 4.24531 1.76498  15
   4  -1  -1 4.44078 0.43615   2
   4   1   1 3.46176 1.62069  15
   4   1   1 5.36711 0.75737   2
   4  -1  -1 5.00938 0.79338   7
   5   1  -1 85.9712 7.54986  19
   5   1  -1 69.1318 5.19370  13
   5   1  -1 81.8667 3.08494   2
  -5   1   1 88.1407 8.16806  18
   5   1  -1 89.8242 5.32558  19
   5   1  -1 82.6325 3.73400   7
   5   1  -1 90.4610 7.83400  15
  -5  -1  -1 67.5094 6.41191   5
  -5  -1  -1 88.3294 9.28062  18
   5  -1   1 87.7273 6.83706  15
  -5  -1   1 65.1722 6.34711   5
  -5   1  -1 66.0999 6.44634   5
   5   1   1 85.1685 3.88941  20
   5  -1  -1 84.1387 3.04494   2
   5   1   1 77.1576 7.32746  15
   5  -1  -1 76.5891 5.30453  13
  -5   1  -1 86.7130 7.65287  17
   5   1   1 80.3704 3.53615   2
  -5  -1   1 92.6678 8.74558  18
   5  -1  -1 74.9255 7.08479  15
   6   1  -1 80.1561 8.47407  15
  -6  -1  -1 76.0379 9.45770  18
   6  -1   1 72.1817 11.3785  15
  -6  -1  -1 78.2923 8.98393  17
   6   1  -1 80.6542 3.66837   7
  -6   1   1 77.1375 7.99208  17
   6  -1   1 67.2256 6.35258  13
  -6   1   1 65.7261 6.98960   5
   6   1  -1 71.1332 5.56586  13
   6  -1   1 76.9925 3.27568   2
  -6  -1  -1 68.6333 6.82676   5
   6  -1  -1 86.0988 7.55539  15
   6   1   1 77.3737 3.40533   2
  -6  -1   1 66.1316 6.85205   5
   6  -1  -1 80.7377 6.97525  19
  -6   1  -1 77.3474 7.99308  17
  -6   1  -1 64.8748 6.87583   5
   6  -1  -1 73.0461 5.85106  13
  -6  -1   1 94.7279 9.99097  18
   6  -1  -1 70.7049 2.90903   2
   6   1   1 88.4906 8.13249  15
  -7   1   1 43.7882 7.45994  17
  -7  -1  -1 31.2320 6.35039  17
   7   1  -1 28.3955 5.92135  15
  -7   1   1 29.8470 5.05957   5
   7   1  -1 33.6820 3.96983  13
  -7  -1  -1 30.4366 4.85112   5
   7  -1   1 32.0466 4.07424  13
   7  -1   1 38.0554 6.97468  15
  -7  -1   1 40.1174 7.72289  17
   7  -1  -1 32.6866 3.88592  13
  -7   1  -1 40.5573 7.07267  17
   7   1   1 40.8447 7.71389  15
   7   1   1 27.6708 3.91151  13
  -7   1  -1 28.8010 4.89350   5
   7  -1  -1 31.0159 1.46080   4
  -7  -1   1 28.5092 4.77792   5
   7  -1  -1 28.3025 6.07621  15
   8   1  -1 12.2110 2.63332  13
   8  -1   1 13.1709 2.83365  13
  -8   1   1 11.9340 3.55866   5
  -8  -1  -1 12.9594 3.49186   5
   8  -1  -1 13.0593 2.62264  13
   8   1   1 11.3849 2.78415  13
  -8  -1   1 13.1114 3.57177   5
   8  -1  -1 13.5665 0.80100   4
  -8   1  -1 11.9085 3.57778   5
   9  -1   1 5.91896 2.15586  13
   9   1  -1 5.17691 1.42615   9
   9   1  -1 4.33461 1.69604  13
   9   1  -1 5.30980 1.16491   9
  -9   1   1 5.85289 2.71397   5
  -9  -1  -1 5.19219 2.50110   5
   9  -1  -1 4.46540 1.27384   9
   9   1   1 4.62203 2.05960  13
   9  -1  -1 5.96383 1.42996   9
  -9  -1   1 5.21297 2.55200   5
   9  -1  -1 5.69099 1.91639  13
  -9   1  -1 5.58975 2.66626   5
  10   1  -1 116.961 4.38070  10
  10   1  -1 119.991 5.26101   9
 -10   1   1 112.528 8.63021   5
  10   1  -1 118.107 4.36906   1
 -10  -1  -1 119.084 8.13402   5
  10  -1   1 121.771 6.24027   9
  10   1  -1 130.768 5.74631   9
  10  -1   1 123.465 6.05531   9
  10  -1  -1 116.853 5.48324   9
 -10   1  -1 114.219 8.37215   5
  10   1   1 122.270 5.84944   9
  10   1   1 129.721 6.46989   9
 -10  -1   1 118.800 8.38725   5
  11  -1   1 98.2725 4.13917   9
  11  -1   1 103.812 3.73442   1
  11   1  -1 98.9139 3.62208  10
 -11   1   1 98.1594 6.09575   5
  11  -1   1 99.4325 4.07204   9
  11   1  -1 101.515 3.61391   1
 -11  -1  -1 105.873 5.66407   5
  11   1   1 104.523 4.15851   9
 -11   1  -1 100.505 5.83695   5
 -11  -1   1 102.330 5.76437   5
  11   1   1 94.6579 3.54044  10
  11  -1  -1 100.456 3.56893   1
  11  -1  -1 96.8583 3.57412  10
  11   1   1 96.4384 3.53594   1
  11   1   1 96.0776 3.93672   9
   0  -2   1 187.826 7.32947  14
   0   2   1 194.007 8.68719  19
   0   2  -1 200.692 7.33376  17
   0  -2   1 187.372 6.96121   2
   0   2   1 196.955 6.96872   2
   0  -2  -1 196.576 7.07402  13
   0   2  -1 191.404 7.41992  14
   0   2   1 200.149 6.98094  18
   0   2  -1 181.803 7.00354   2
   0  -2   1 195.974 7.38832  17
   1  -2   1 1904.67 70.4651  17
  -1  -2  -1 1944.94 71.6291  19
  -1  -2  -1 2096.70 69.4737  14
  -1  -2  -1 1986.25 70.4941  18
  -1   2   1 2043.28 70.8231  15
   1   2  -1 1914.71 69.0527   7
   1   2  -1 1797.94 70.7227  18
   1   2  -1 1880.16 70.1749  14
   1   2  -1 2028.68 70.3671  16
  -1   2  -1 1890.78 69.9874   2
   1   2   1 1989.81 71.9256  19
  -1   2  -1 1987.39 70.1612  15
  -1  -2   1 2009.17 70.8866  14
   1   2   1 1970.46 70.8990  18
  -1   2  -1 1909.69 70.6230  17
   1  -2  -1 2041.96 71.3147  15
   1  -2  -1 1986.41 70.7651  18
  -1  -2   1 2029.23 70.8898  18
  -1  -2   1 2007.04 71.0931  16
  -1   2  -1 1968.21 69.8405  20
   2   2  -1 1563.68 57.1076  18
   2   2  -1 1606.08 57.9473  16
   2   2  -1 1529.71 58.6745  15
  -2  -2  -1 1629.82 58.6849  19
  -2   2   1 1577.86 58.3526  15
   2  -2   1 1528.52 58.6811  18
  -2   2   1 1571.19 55.6618   2
   2   2  -1 1601.26 55.8176   7
   2   2  -1 1551.47 55.4257   2
   2   2  -1 1533.82 55.7039  20
   2  -2   1 1628.91 56.6671  15
  -2  -2  -1 1589.27 58.6430  18
   2  -2   1 1542.45 55.7050   2
  -2  -2   1 1670.78 58.2641  16
  -2  -2   1 1530.47 58.6290  18
   2   2   1 1698.82 59.4644  19
   2   2   1 1638.00 56.2346   7
  -2   2  -1 1681.29 58.3129  17
   2  -2  -1 1420.90 57.1039  13
   2  -2  -1 1610.83 58.4772  15
  -2   2  -1 1645.29 56.4113  20
  -2   2  -1 1482.58 56.4838   2
   2   2   1 1541.73 58.3100  18
   2  -2  -1 1519.32 59.1942  18
   2   2   1 1655.91 57.3932  16
   3  -2   1 435.132 15.9479   2
   3   2  -1 440.763 15.6129   2
   3   2  -1 438.958 18.1558  18
  -3  -2  -1 443.647 17.9097  16
   3   2  -1 439.826 16.1044   7
   3  -2   1 452.408 17.9380  15
   3   2  -1 443.015 16.0663  20
  -3   2   1 470.800 19.3908  18
  -3   2   1 430.455 16.2108  20
  -3  -2  -1 436.992 20.1730  18
   3  -2   1 432.014 19.8515  18
   3   2  -1 424.324 19.7506  15
  -3   2   1 421.367 15.9682   2
   3   2  -1 432.943 18.4461  16
  -3   2  -1 436.432 16.0239   2
   3   2   1 439.846 17.1451  16
   3  -2  -1 444.348 18.6285  18
   3  -2  -1 391.609 16.9125  13
  -3   2  -1 421.409 18.3755  17
   3   2   1 427.393 18.5675  18
  -3  -2   1 427.127 19.4586  18
   3  -2  -1 434.885 15.4372   2
   3  -2  -1 436.731 18.5064  15
   3   2   1 454.996 19.6371  19
   4  -2   1 109.942 6.75648  15
   4   2  -1 105.731 4.59812  20
   4   2  -1 110.804 4.60756   7
   4   2  -1 106.265 3.97624   2
   4  -2   1 108.026 4.41963   2
   4   2  -1 111.018 8.38625  15
   4   2  -1 98.0428 6.78510  16
  -4  -2  -1 96.4009 8.40575  18
   4   2  -1 106.835 4.14682   2
   4  -2  -1 107.549 4.09111   2
   4   2   1 107.081 4.69589  20
   4   2   1 108.224 6.00074  16
   4  -2  -1 94.7013 5.79426  13
   4   2   1 110.515 8.09970  15
   4  -2  -1 113.587 7.54079  15
  -4   2  -1 106.798 7.42509  17
  -4  -2   1 103.657 8.44563  18
   4   2   1 106.727 4.27939   7
   4   2   1 108.918 4.58229   2
   5   2  -1 2.73767 1.54078  16
  -5   2   1 9.91629 2.70628  17
  -5  -2  -1 6.21615 2.11548   5
   5   2  -1 4.04864 2.07420  15
  -5  -2  -1 4.96412 3.00800  18
   5   2  -1 6.19735 0.94794   7
   5  -2   1 4.89623 1.59439  13
   5   2  -1 5.67389 1.60679  13
   5  -2   1 6.66406 2.13424  15
   5  -2  -1 6.40151 0.52748   2
  -5  -2   1 6.14496 3.16867  18
   5   2   1 7.39249 0.80283   7
   5  -2  -1 4.05960 1.77559  15
   5   2   1 5.13464 2.22351  15
  -5  -2   1 6.12483 2.16389   5
   5   2   1 7.98302 0.93655   2
  -5   2  -1 4.95879 2.21321  17
   5  -2  -1 5.35944 1.63267  13
  -5   2  -1 5.76961 2.18684   5
   5   2   1 5.06065 0.84630  20
   6  -2   1 97.0276 7.70808  15
   6   2  -1 98.1606 4.27301   7
  -6   2   1 73.7481 7.63422   5
   6  -2   1 89.7848 7.22287  13
  -6   2   1 81.5933 8.03049  17
   6  -2   1 92.0188 3.83319   2
  -6  -2  -1 82.8726 7.47759   5
  -6  -2  -1 99.8607 11.1194  18
   6   2  -1 98.5655 9.69272  15
   6   2   1 92.4611 3.97159   2
   6  -2  -1 84.3055 6.62526  13
  -6   2  -1 93.3663 8.36054  17
   6  -2  -1 92.8175 3.40780   2
  -6   2  -1 80.6798 7.80046   5
   6  -2  -1 100.372 8.34673  15
  -6  -2   1 80.7307 7.53692   5
  -6  -2   1 79.8059 10.1652  18
   6  -2  -1 83.4612 7.82631  19
   6   2   1 98.4073 9.18395  15
   7   2  -1 0.84950 1.13149  13
   7  -2   1 0.78073 1.14884  13
  -7   2   1 4.66745 4.12241  17
  -7  -2  -1 -2.6357 3.20630  17
  -7  -2  -1 1.16225 1.55815   5
  -7   2   1 0.47213 1.46372   5
   7  -2   1 1.27881 0.37863   4
  -7   2  -1 0.90216 1.60298   5
   7   2   1 -1.4553 3.34640  15
  -7   2  -1 2.01353 3.65166  17
   7  -2  -1 0.71127 1.09040  13
   7   2   1 0.76965 1.12898  13
   7  -2  -1 -0.8168 3.05419  15
  -7  -2   1 0.53557 1.39696   5
  -8  -2  -1 25.8139 4.44039   5
   8   2  -1 25.4386 3.51141  13
  -8   2   1 24.6150 4.86805   5
   8  -2   1 26.0284 3.67504  13
   8   2   1 26.7106 3.91265  13
   8  -2  -1 27.7817 3.45358  13
  -8   2  -1 23.6386 4.68887   5
   8  -2  -1 25.8995 1.30879   4
  -8  -2   1 25.4923 4.56321   5
   9  -2   1 29.7868 4.09160  13
  -9   2   1 32.4241 5.23906   5
  -9  -2  -1 32.5340 4.63249   5
   9   2  -1 33.2099 3.14064   9
   9   2  -1 32.4028 2.48537   9
  -9   2  -1 31.9121 5.02992   5
   9  -2  -1 36.3512 4.15657  13
   9  -2  -1 33.9954 2.81448   9
   9  -2  -1 31.8908 3.04771   9
  -9  -2   1 33.2487 4.78055   5
 -10  -2  -1 59.2748 5.18430   5
  10  -2   1 57.4583 3.51710   9
  10   2  -1 56.7494 2.86081   9
  10  -2   1 60.0302 3.99334   9
 -10   2   1 54.5111 5.79063   5
  10   2  -1 60.9065 3.48146   9
  10   2   1 56.8643 2.09153   1
 -10  -2   1 54.4763 5.14629   5
  10   2   1 57.2268 3.23636   9
 -10   2  -1 54.2660 5.48977   5
  10   2   1 55.4506 2.09901  10
  10   2   1 59.7393 3.92841   9
  10  -2  -1 55.7911 2.95216   9
  10  -2  -1 53.6147 3.17658   9
  11  -2   1 6.08676 0.57310   9
  11   2  -1 6.62087 0.31493  10
 -11  -2  -1 6.39183 1.39680   5
  11  -2   1 6.18800 0.49658  10
 -11   2   1 6.67437 1.77010   5
  11  -2   1 6.85246 0.51188   1
  11  -2   1 6.26707 0.67214   9
  11   2  -1 7.19199 0.31026   1
 -11  -2   1 7.46154 1.90817   5
  11   2   1 6.62631 0.33549   1
  11  -2  -1 7.00464 0.36789   1
  11  -2  -1 6.60245 0.37627  10
 -11   2  -1 7.06289 1.60205   5
  11   2   1 6.90849 0.35071  10
  11   2   1 6.90771 0.74398   9
  11   2   1 6.92903 0.60546   9
   0  -3   1 3072.11 106.364  17
   0   3  -1 2719.15 106.376  14
   0   3   1 2923.26 105.938  14
   0  -3  -1 3145.63 108.482  19
   0  -3  -1 3065.38 106.153  18
   0  -3   1 3057.72 106.065  18
   0  -3   1 3044.10 106.409  14
   1  -3   1 1336.08 40.9540   2
  -1  -3  -1 1204.15 40.9309  14
   1   3  -1 1154.90 42.2134  14
   1   3  -1 1195.49 41.3607  18
   1  -3   1 971.902 41.1582  13
   1   3  -1 1156.11 40.9231   7
   1   3  -1 1102.54 42.4903  16
  -1   3   1 1152.46 42.8951  15
  -1  -3  -1 1203.22 44.1693  19
   1   3  -1 1120.83 40.7399   2
   1  -3   1 1133.11 42.5154  17
  -1   3   1 1104.90 40.8023   2
  -1  -3  -1 1149.31 42.3845  18
   1  -3  -1 1082.20 41.0328   2
   1   3   1 1124.86 41.1307   2
  -1   3  -1 1188.16 41.8907  15
   1   3   1 1216.91 43.3763  19
  -1   3  -1 1091.87 41.2927   2
  -1   3  -1 1211.89 41.6343  17
  -1  -3   1 1147.46 41.0391   2
  -1  -3   1 1206.38 42.0451  14
  -1  -3   1 1232.62 42.2978  18
  -1   3  -1 1119.41 42.0482  14
  -2   3   1 923.703 35.3821  15
   2   3  -1 916.177 33.7412  18
  -2  -3  -1 952.568 35.9363  19
   2   3  -1 868.618 32.2364   2
   2  -3   1 908.935 35.9928  18
   2  -3   1 925.622 33.2210  15
  -2  -3  -1 951.584 33.8520  14
   2   3  -1 908.475 34.6610  16
  -2   3   1 839.557 32.4812   2
  -2  -3  -1 920.728 35.5318  18
   2   3  -1 906.540 32.6330   7
  -2   3   1 928.299 33.0874  17
   2  -3   1 893.019 32.4663   2
   2   3  -1 927.081 36.0063  15
   2   3   1 922.978 33.5056  16
   2   3   1 868.106 33.8267  18
  -2   3  -1 859.701 32.3594   2
   2   3   1 927.560 32.0757   7
   2  -3  -1 864.710 32.8582  13
   2  -3  -1 851.508 35.1732  15
  -2   3  -1 918.439 32.1836  20
   2   3   1 970.055 34.6463  19
   2  -3  -1 957.063 34.4594  18
  -2   3  -1 883.483 33.1949  15
   2  -3  -1 888.853 31.9132   2
  -2   3  -1 878.599 33.4172  17
  -2  -3   1 924.727 34.6825  18
  -3   3   1 285.244 10.9678   2
  -3  -3  -1 275.997 16.0942  18
  -3   3   1 301.499 12.5794  17
   3   3  -1 294.036 11.0287   7
   3  -3   1 288.565 14.8937  18
   3   3  -1 281.445 14.8767  15
   3   3  -1 287.573 13.4777  16
   3   3  -1 293.427 10.9688  20
   3  -3   1 300.355 10.8142   2
   3   3  -1 300.340 10.4914   2
   3  -3   1 297.100 12.2471  15
   3   3   1 299.295 13.4654  16
  -3   3  -1 290.299 12.9866  17
  -3  -3   1 279.427 14.5668  18
   3   3   1 310.038 13.5803  19
  -3   3  -1 281.341 11.1044   2
   3  -3  -1 294.903 10.4889   2
   3  -3  -1 291.971 13.3213  15
   3   3   1 298.569 10.7091   7
   3   3   1 275.153 13.1327  18
   3  -3  -1 266.486 11.8714  13
   3  -3  -1 294.401 13.7163  18
   4   3  -1 167.516 11.0088  15
   4   3  -1 172.773 6.71757  20
   4   3  -1 165.093 6.67693   7
   4  -3   1 156.991 6.43098   2
   4  -3   1 168.110 8.50342  15
  -4  -3  -1 155.532 11.1717  18
  -4   3   1 177.616 8.28446   2
   4   3  -1 159.893 5.97295   2
   4  -3   1 137.185 7.87706  13
   4   3  -1 168.176 9.50736  16
  -4   3   1 167.361 8.97857  17
   4   3  -1 172.233 6.32136   2
   4  -3  -1 150.262 6.33503   3
   4  -3  -1 153.530 7.99897  13
   4  -3  -1 170.784 9.65076  15
   4   3   1 172.568 9.34402  19
   4   3   1 170.403 6.82489  20
  -4  -3   1 166.260 11.2600  18
  -4   3  -1 167.335 9.50074  17
   4  -3  -1 163.347 6.15113   2
   4   3   1 174.751 11.0085  15
   4   3   1 162.940 6.42514   7
   4   3   1 169.156 8.44163  16
  -5  -3  -1 76.6804 6.60337   5
  -5  -3  -1 83.9386 8.59505  18
   5  -3   1 85.9717 3.58864   2
   5   3  -1 82.1771 8.16904  15
   5   3  -1 70.7186 5.25539  13
   5  -3   1 74.8225 5.45827  13
  -5   3   1 95.6060 6.78976  17
   5   3  -1 87.9169 3.14159   2
   5  -3   1 85.9548 6.20510  15
   5   3  -1 91.4407 4.00395   7
   5   3  -1 77.1588 6.40091  16
   5   3  -1 87.2817 3.34225   2
   5  -3  -1 86.2843 6.81904  15
   5  -3  -1 85.2090 5.57037  13
  -5   3  -1 93.6574 7.22352  17
  -5  -3   1 72.2762 6.61199   5
   5   3   1 94.7085 8.35594  15
   5  -3  -1 85.5126 3.39252   2
  -5  -3   1 93.1216 9.17262  18
   5   3   1 87.9918 4.23114  20
   5   3   1 89.0399 3.72913   7
  -6   3   1 159.288 11.6108  17
   6  -3   1 133.206 5.45844   2
   6  -3   1 137.275 9.00980  15
   6   3  -1 145.817 12.3086  15
   6   3  -1 145.175 5.92499   7
   6   3  -1 121.241 7.96857  13
  -6  -3  -1 122.786 9.33641   5
   6  -3   1 130.333 8.17905  13
   6   3   1 143.030 5.75327   2
   6   3   1 134.591 6.28120  20
  -6  -3   1 123.679 9.53745   5
   6  -3  -1 125.774 7.75523  13
   6  -3  -1 131.960 10.5503  19
   6  -3  -1 138.127 5.28821   2
   6   3   1 144.290 11.9668  15
  -6   3  -1 117.904 9.93336   5
   6  -3  -1 157.313 10.3269  15
  -6   3  -1 145.528 10.2794  17
  -6  -3   1 129.425 17.8767  18
   7  -3   1 7.28629 2.26207  13
   7   3  -1 9.08766 2.36542  13
  -7  -3  -1 7.59710 4.37025   5
  -7   3   1 8.56944 5.68164   5
  -7   3   1 14.2224 7.01706  17
   7   3  -1 12.0314 4.66974  15
  -7  -3  -1 8.61854 5.13462  17
   7  -3  -1 10.0511 2.20593  13
  -7   3  -1 2.72017 4.09078  17
  -7  -3   1 9.23271 3.00863   5
   7   3   1 6.60564 4.74356  15
   7  -3  -1 7.02170 7.13004  19
   7   3   1 7.61666 2.30548  13
   7  -3  -1 15.7471 4.54214  15
  -7   3  -1 7.74246 3.26560   5
  -8  -3  -1 158.918 11.0871   5
   8   3  -1 156.355 9.59507  13
   8   3  -1 158.828 7.69125   9
  -8   3   1 145.743 12.2540   5
   8  -3   1 159.958 9.66882  13
   8  -3   1 156.890 5.88247   4
   8  -3  -1 159.450 5.96134   4
  -8   3  -1 145.725 11.9234   5
   8  -3  -1 169.088 9.21362  13
   8   3   1 153.542 10.2524  13
  -8  -3   1 154.352 11.2393   5
   9   3  -1 186.104 9.10248   9
   9   3  -1 173.845 7.57860   9
  -9   3   1 162.733 12.4592   5
   9   3  -1 172.484 6.24247  10
  -9  -3  -1 172.202 10.9666   5
   9   3  -1 169.036 6.22364   1
  -9  -3   1 168.980 11.1389   5
  -9   3  -1 163.417 12.0656   5
   9  -3  -1 167.882 8.80426   9
   9  -3  -1 186.665 8.09590   9
  10   3  -1 31.4905 1.74211   9
 -10  -3  -1 33.2186 3.60718   5
  10  -3   1 31.6253 2.25780   9
 -10   3   1 29.7143 4.28175   5
  10   3  -1 30.5720 1.21946  10
  10   3  -1 31.2411 1.21300   1
  10  -3   1 30.0396 2.80569   9
  10   3  -1 33.6779 2.41035   9
  10  -3  -1 30.9507 1.86174   9
  10   3   1 30.1220 1.19183  10
 -10   3  -1 28.5851 3.98883   5
  10  -3  -1 29.6946 2.20910   9
  10   3   1 31.3195 1.18637   1
  10   3   1 32.9704 2.12004   9
 -10  -3   1 30.9616 3.65456   5
  10   3   1 31.8843 2.77136   9
  11  -3   1 56.0951 2.40113   9
  11   3  -1 48.4873 1.98820  11
  11   3  -1 54.9000 1.92893   1
  11   3  -1 56.3859 1.93756  10
 -11  -3  -1 55.7710 3.59697   5
  11  -3   1 49.8626 2.17826   9
 -11   3  -1 56.4059 4.00579   5
  11  -3  -1 55.2506 2.17663   1
  11   3   1 59.6683 2.56209   9
 -11  -3   1 54.8202 3.42028   5
  11  -3  -1 52.7222 2.10418  10
  11   3   1 60.3967 2.32395   9
   0   4   1 555.710 20.2854   2
   0  -4  -1 618.190 23.7565  19
   0  -4   1 561.844 20.6538  18
   0  -4   1 551.908 20.2149   2
   0   4  -1 561.481 20.3845   2
   0   4   1 548.269 20.5140  14
   0   4  -1 521.061 21.0813  14
   0  -4   1 580.732 21.0001  17
   0  -4  -1 573.537 20.3302   2
   0  -4  -1 592.098 20.5533  13
   0  -4   1 565.004 21.2660  14
   0  -4  -1 588.652 20.8097  18
  -1  -4  -1 3765.09 134.788  19
   1   4  -1 3609.62 131.210  18
  -1   4   1 3720.44 135.205  15
  -1  -4  -1 3583.47 130.758  14
   1   4  -1 3654.79 132.344  14
   1   4  -1 3745.99 132.841  16
  -1  -4  -1 3885.09 132.573  18
  -1   4  -1 3988.49 129.449   2
  -1  -4   1 3636.55 130.697  19
   1   4   1 3599.00 129.758  14
  -1  -4   1 3646.12 130.298  18
  -1   4  -1 3699.21 130.331  15
  -1   4  -1 3468.66 129.380  17
  -1  -4   1 3631.00 129.719  14
  -1   4  -1 3550.61 129.820  14
   1   4   1 3726.26 129.646  18
   2   4  -1 3197.45 112.275  16
   2   4  -1 3221.83 110.657  18
   2   4  -1 3062.64 109.601   7
   2  -4   1 3119.32 112.420  17
  -2   4   1 2897.32 109.506   2
   2   4  -1 3012.42 112.104  14
  -2  -4  -1 3067.72 110.213  14
  -2  -4  -1 3346.88 112.970  18
   2   4  -1 2884.22 109.208   2
  -2  -4  -1 3192.70 113.787  19
  -2   4  -1 2899.28 107.065  20
   2   4   1 3019.84 108.520  18
   2   4   1 3128.26 109.575  19
  -2   4  -1 3078.99 107.864  17
   2   4   1 3018.14 108.851  16
  -2   4  -1 2905.97 107.342   2
   2  -4  -1 3216.18 109.750  18
  -2   4  -1 3123.56 108.510  15
  -2  -4   1 3139.33 110.121  18
   2   4   1 2919.29 106.992   7
   2   4   1 2897.29 106.921   2
  -3   4   1 446.451 16.9439   2
   3  -4   1 469.186 21.6788  18
   3   4  -1 444.293 16.3753   2
   3   4  -1 475.088 20.0353  16
   3   4  -1 462.708 16.9457   7
  -3   4   1 482.114 17.5769  17
   3  -4   1 394.491 17.8742  13
   3   4  -1 460.171 16.8320  20
   3  -4   1 456.796 16.6388   2
   3   4  -1 462.497 21.6339  15
  -3  -4  -1 494.283 21.6148  18
  -3   4  -1 404.374 20.1517  15
   3   4   1 460.110 16.6152   7
  -3   4  -1 455.523 16.8883  20
  -3  -4   1 474.611 20.9675  18
   3  -4  -1 466.945 19.1846  15
   3  -4  -1 429.163 17.6399  13
   3   4   1 427.932 16.4727   2
  -3   4  -1 481.793 18.3680  17
   3  -4  -1 442.714 16.3205   2
   3  -4  -1 470.093 20.0980  18
   3   4   1 487.608 19.6034  19
   3   4   1 457.151 18.8141  16
  -4   4   1 253.082 11.0090  17
  -4  -4  -1 247.848 14.9662  18
   4   4  -1 231.176 9.23209  20
   4   4  -1 230.545 12.4652  16
   4   4  -1 235.754 8.58505   2
   4  -4   1 240.183 10.6814  15
   4  -4   1 237.712 8.91918   2
   4   4  -1 233.938 14.3954  15
   4  -4   1 211.970 10.6596  13
   4  -4  -1 209.593 8.73301   3
   4   4   1 240.153 9.00848   7
   4   4   1 236.328 10.2682  19
   4   4   1 241.595 14.2145  15
   4   4   1 248.983 11.5489  16
   4  -4  -1 223.954 8.63343   2
  -4   4  -1 245.584 11.5275  17
   4  -4  -1 243.408 11.9536  15
   4  -4  -1 230.801 10.5181  13
  -5  -4  -1 158.006 12.5935  18
   5   4  -1 151.839 5.76359   2
   5  -4   1 142.037 8.08738  13
   5   4  -1 156.152 6.47307  20
   5  -4   1 146.638 5.74846   3
   5   4  -1 157.243 12.1171  15
   5   4  -1 133.199 5.68471   2
   5   4  -1 166.402 9.87588  16
  -5  -4  -1 133.201 9.11854   5
   5  -4   1 154.883 8.26035  15
   5   4  -1 152.092 6.33461   7
  -5   4   1 162.491 8.80353  17
   5  -4   1 148.017 5.88010   2
   5   4  -1 122.873 7.70098  13
   5   4   1 162.771 6.20468   7
   5   4   1 149.123 6.67431  20
   5  -4  -1 155.416 5.80020   2
   5   4   1 153.647 6.50024   2
   5   4   1 153.488 11.6454  15
   5  -4  -1 153.032 9.49199  15
   5   4   1 148.738 8.54136  16
  -5   4  -1 159.106 9.24320  17
   5  -4  -1 151.466 5.96298   3
   5  -4  -1 150.507 11.5319  19
  -5  -4   1 131.982 9.35951   5
  -5  -4   1 159.451 12.6906  18
   5  -4  -1 146.759 7.95907  13
   6   4  -1 138.149 19.5439  15
  -6  -4  -1 168.521 11.0559   5
   6  -4   1 186.620 7.05543   2
   6  -4   1 171.595 9.73912  13
  -6  -4  -1 194.389 16.3231  18
  -6   4   1 190.222 10.9301  17
   6   4  -1 179.189 7.46016   7
   6   4  -1 169.809 11.2092  16
  -6  -4   1 178.285 15.9568  18
   6  -4  -1 186.249 6.81182   2
   6  -4  -1 180.153 11.3545  15
   6  -4  -1 191.213 10.6206  13
   6  -4  -1 168.033 12.9431  19
   6   4   1 178.691 14.3203  15
  -6   4  -1 195.854 11.4948  17
   6   4   1 180.436 8.07783  20
  -6  -4   1 167.450 11.2722   5
   6   4   1 185.421 7.46374   2
  -6   4  -1 155.795 11.9407   5
  -7  -4  -1 86.7322 11.7307  17
   7  -4   1 85.3048 6.32780  13
  -7  -4  -1 80.6351 7.28160   5
  -7   4   1 70.6703 8.13962   5
   7  -4   1 72.5719 9.66981  19
   7   4  -1 78.7465 6.26022  13
   7   4  -1 92.0310 11.2791  15
   7   4   1 92.0426 10.2890  15
  -7  -4   1 82.7522 7.78971   5
   7  -4  -1 79.3588 10.2224  19
   7  -4  -1 85.0191 5.88166  13
  -7   4  -1 73.9436 8.11154   5
   7   4   1 72.4889 6.38296  13
   8   4  -1 70.8966 4.17391   9
   8  -4   1 73.8386 2.98203   4
  -8   4   1 64.1652 7.83591   5
  -8  -4  -1 69.5316 6.67318   5
   8  -4   1 71.4037 5.75660  13
   8   4  -1 64.7597 5.70874  13
  -8  -4   1 68.8608 6.78575   5
   8  -4  -1 71.3597 2.93855   4
  -8   4  -1 61.9663 7.44992   5
   8   4   1 61.9248 6.05760  13
   8  -4  -1 70.5676 6.21721   9
   8  -4  -1 69.3871 5.18947  13
   9   4  -1 8.00052 1.65394   9
  -9   4   1 7.58624 3.30824   5
   9   4  -1 6.58392 0.42142  10
  -9  -4  -1 5.66834 3.11088   5
   9   4  -1 6.73857 0.41386   1
   9   4  -1 7.35514 1.07153   9
   9   4   1 6.69177 0.40068   1
  -9  -4   1 4.56915 3.08330   5
   9  -4  -1 6.84583 1.65416   9
   9   4   1 6.69611 0.41286  10
   9  -4  -1 6.33082 1.15702   9
   9  -4  -1 7.63688 0.62716   4
 -10   4   1 138.788 9.82777   5
 -10  -4  -1 153.693 8.09027   5
  10  -4   1 139.212 7.41233   9
  10  -4   1 149.099 6.41612   9
  10   4  -1 150.232 5.83798   9
  10   4  -1 150.715 5.31288   1
  10   4  -1 161.117 6.80017   9
  10   4  -1 147.885 5.31819  10
  10  -4  -1 138.582 5.84149   9
  10   4   1 149.316 5.24149   1
 -10  -4   1 151.421 8.21233   5
  10   4   1 158.165 7.47827   9
  10   4   1 147.821 5.24712  10
  10  -4  -1 140.634 6.52761   9
 -10   4  -1 140.167 9.37496   5
  10   4   1 151.612 6.16634   9
  11  -4   1 64.9195 2.41132   9
  11  -4   1 56.2366 2.23708   9
  11   4  -1 51.5021 2.13027  11
  11  -4  -1 65.7559 2.42768  10
  11  -4  -1 68.4116 2.42431   1
  11   4   1 69.1466 2.56301   9
  11   4   1 63.2678 2.66385   9
   0  -5  -1 3.92926 0.60423  13
   0  -5  -1 4.43163 0.76079  18
   0   5   1 5.53074 0.52464   2
   0   5  -1 5.59052 0.95242  14
   1   5  -1 786.285 29.6747  14
  -1  -5  -1 857.720 32.6007  19
  -1  -5  -1 818.559 29.7184  18
   1  -5   1 780.259 29.8530  17
   1  -5   1 793.907 27.6809   2
  -1   5   1 769.660 28.6397  14
   1   5  -1 749.845 27.9006   7
  -1   5   1 700.165 27.8168   2
   1   5  -1 749.040 27.7635   2
   1   5  -1 778.557 30.2708  16
   1  -5   1 762.673 27.6860  13
   1   5   1 799.260 28.5521  18
  -1   5  -1 757.759 29.9183  15
  -1   5  -1 756.709 28.3898   2
  -1  -5   1 769.214 29.5786  18
  -1   5  -1 752.696 28.9242  14
   1  -5  -1 785.263 28.0531   2
   1  -5  -1 736.928 28.4594  17
   1  -5  -1 827.329 28.1946  18
  -1  -5   1 829.157 30.5232  19
   1   5   1 781.734 28.9861  14
  -1  -5   1 794.543 28.0684   2
  -1   5  -1 764.993 28.5755  17
   1  -5  -1 785.083 28.1194  13
   1   5   1 775.851 28.0824   2
   1  -5  -1 895.674 33.7612  19
   2  -5   1 1291.64 51.2008  17
  -2  -5  -1 1359.72 49.0526  14
  -2   5   1 1344.47 48.5240   2
   2  -5   1 1331.06 48.2238   2
   2  -5   1 1261.39 48.9051  13
   2   5  -1 1424.84 51.3709  14
  -2  -5  -1 1446.22 51.9142  18
   2   5  -1 1392.23 49.2937  18
   2   5  -1 1389.33 51.6033  16
   2   5  -1 1320.29 48.1841   2
   2   5  -1 1382.24 48.5585   7
   2  -5  -1 1404.56 51.3850  18
   2   5   1 1348.45 48.3581   7
  -2   5  -1 1305.79 50.0595  15
  -2   5  -1 1336.15 48.3552  20
   2  -5  -1 1395.79 48.1300   2
  -2  -5   1 1447.30 50.6508  19
  -2   5  -1 1279.85 49.8495  14
   2   5   1 1371.86 50.8041  16
  -2   5  -1 1402.35 48.7951  17
   2  -5  -1 1329.89 48.6273  13
   2   5   1 1316.62 48.1709   2
   3   5  -1 1404.36 52.7316  16
   3   5  -1 1393.87 49.0443   7
   3  -5   1 1369.11 48.6523   2
   3   5  -1 1229.45 48.7080   2
   3  -5   1 1252.56 49.9332  13
   3   5  -1 1372.40 54.7698  15
  -3  -5  -1 1432.02 52.7641  19
  -3  -5  -1 1498.35 54.5692  18
   3   5   1 1377.98 52.5672  16
   3  -5  -1 1381.51 49.5970   2
  -3   5  -1 1456.07 50.7351  17
   3   5   1 1381.62 49.7459   7
  -3  -5   1 1481.09 54.9433  18
   3  -5  -1 1374.20 53.6544  18
   3  -5  -1 1230.45 50.7052  13
   3  -5  -1 1472.05 49.9449   3
   4   5  -1 414.321 15.7462  20
   4  -5   1 423.422 15.3727   2
  -4  -5  -1 382.638 18.2437   5
   4   5  -1 416.799 15.1590   2
   4  -5   1 395.758 17.1734  13
  -4  -5  -1 414.149 21.8559  18
  -4   5   1 448.860 16.0633  17
   4   5  -1 419.791 15.7871   7
   4   5  -1 440.775 22.4056  15
   4   5  -1 418.447 19.6311  16
   4   5   1 427.027 24.2923  15
   4  -5  -1 437.986 15.3872   2
   4   5   1 424.480 15.7636   7
  -4  -5   1 366.598 18.5285   5
   4  -5  -1 411.213 15.4746   3
   4  -5  -1 417.966 18.7658  15
  -4  -5   1 464.759 24.7039  18
   4   5   1 434.445 18.8628  16
   4  -5  -1 419.888 17.0598  13
  -4   5  -1 449.014 17.4700  17
   5   5  -1 207.763 11.3065  13
   5   5  -1 244.534 16.5291  15
  -5   5   1 275.445 10.9911  17
   5  -5   1 246.250 9.21987   3
   5   5  -1 239.691 9.89615  20
   5   5  -1 251.052 9.87606   7
  -5  -5  -1 229.382 12.7369   5
   5   5  -1 248.815 13.8445  16
   5  -5   1 253.947 9.37448   2
   5   5  -1 252.940 9.38363   2
  -5  -5  -1 242.979 17.2067  18
   5  -5   1 231.530 11.5232  13
   5  -5  -1 247.387 9.49839   3
   5   5   1 255.409 16.9328  15
   5   5   1 267.056 9.84148   7
   5   5   1 242.118 10.2859  20
   5  -5  -1 254.636 13.1756  15
  -5  -5   1 220.574 12.9818   5
   5  -5  -1 253.539 9.36565   2
   5  -5  -1 257.405 16.5635  19
  -5   5  -1 269.883 12.2199  17
   5   5   1 248.482 12.7097  16
  -5  -5   1 250.651 17.3779  18
   5  -5  -1 248.359 11.4219  13
   5  -5  -1 243.057 9.15780  12
   6  -5   1 105.770 4.30439   2
   6   5  -1 90.7696 6.57504  13
   6   5  -1 97.6608 10.7840  15
   6   5  -1 94.8720 8.59469  16
  -6  -5  -1 97.4385 7.60258   5
   6  -5   1 100.352 6.61863  13
   6   5  -1 106.852 4.87518   7
   6   5   1 92.5643 5.01444  20
   6   5   1 91.9928 10.4524  15
   6  -5  -1 88.0255 9.54226  19
  -6   5  -1 101.871 7.02189  17
   6  -5  -1 110.949 6.32660  13
  -6   5  -1 81.3600 8.21965   5
   6  -5  -1 101.858 7.83822  15
  -6  -5   1 94.3571 7.60970   5
   7   5  -1 78.9811 2.90955   1
   7  -5   1 80.3758 5.96276  13
   7   5  -1 84.0071 11.1057  15
   7   5  -1 72.5771 6.01392  13
   7   5  -1 81.6771 2.92971  10
  -7  -5  -1 86.2560 11.7602  17
   7  -5   1 62.7070 9.28180  19
  -7  -5  -1 79.6782 7.95740   5
  -7  -5   1 77.8307 6.98718   5
   7   5   1 69.8438 6.19919  13
  -7   5  -1 72.3935 8.28309   5
   7  -5  -1 78.4430 5.41595  13
   7  -5  -1 72.0903 10.1161  19
   8   5  -1 37.1365 4.04803  13
   8  -5   1 35.7662 3.80580  13
  -8   5   1 32.6475 5.63181   5
   8   5  -1 37.2227 1.44498   1
   8   5  -1 37.9384 2.59857   9
  -8  -5  -1 37.1214 4.59706   5
   8   5  -1 37.6697 1.45404  10
   8  -5  -1 37.4935 3.56247  13
  -8   5  -1 32.6182 5.39535   5
  -8  -5   1 36.5500 4.67065   5
   8   5   1 38.2321 1.43445  10
   8   5   1 35.9111 1.41702   1
   8  -5  -1 35.2064 4.10955   9
   8   5   1 32.4157 4.41044  13
   8  -5  -1 37.9283 1.80722   4
   9   5  -1 60.3371 2.26166   1
  -9   5   1 54.7442 6.71377   5
  -9  -5  -1 63.1702 5.28810   5
   9   5  -1 65.4949 4.57934   9
   9   5  -1 63.6647 3.14690   9
   9   5  -1 60.4669 2.27059  10
   9  -5   1 60.6162 2.66875   4
  -9   5  -1 55.3011 6.42882   5
  -9  -5   1 61.9240 5.37812   5
   9   5   1 61.7330 2.26810   1
   9   5   1 64.5140 3.74271   9
   9   5   1 61.3694 2.27588  10
   9  -5  -1 64.7603 2.60873   4
   9  -5  -1 60.8899 3.34555   9
   9  -5  -1 62.2011 4.66342   9
 -10  -5  -1 92.1725 6.26070   5
  10   5  -1 87.9805 3.04672   1
  10  -5   1 72.4134 3.71213   9
 -10   5   1 78.3283 7.12062   5
  10  -5   1 75.1677 4.77251   9
  10   5  -1 89.0713 3.48173   9
  10   5  -1 91.3743 4.27244   9
  10   5  -1 86.7851 3.05323  10
  10   5   1 91.2181 3.82330   9
  10  -5  -1 75.0307 3.51756   9
  10   5   1 91.8030 5.02314   9
 -10   5  -1 83.4354 6.75195   5
  10  -5  -1 87.4509 4.27441   9
 -10  -5   1 87.7212 5.20676   5
  11   5  -1 4.02594 0.28616  11
  11  -5  -1 5.85520 0.29680   1
  11  -5  -1 5.71397 0.30612  10
   0  -6  -1 47.0961 2.80935  18
   0  -6  -1 45.0655 4.74442  19
   0   6  -1 41.9784 2.92732  14
   0   6   1 41.9941 2.46134  14
   0  -6  -1 40.0251 2.30223  17
   0  -6   1 42.3321 1.89480   2
   0  -6   1 38.8153 2.98254  18
   0  -6  -1 43.3464 2.06657   2
  -1   6   1 581.216 21.8123  14
   1   6  -1 552.312 23.2727  14
  -1  -6  -1 618.789 23.4275  18
  -1  -6  -1 646.123 26.5827  19
   1   6  -1 587.869 24.1672  16
   1  -6   1 596.046 21.1556   2
   1  -6   1 555.155 21.0042  13
   1   6  -1 561.343 21.3668   7
  -1  -6   1 618.376 25.5305  19
   1  -6  -1 670.469 28.3807  19
   1  -6  -1 616.916 22.6197  18
  -1  -6   1 602.818 22.3435   2
  -1  -6   1 603.261 24.1895  18
   1   6   1 654.664 23.5204  14
   1  -6  -1 593.706 22.9167  17
  -1   6  -1 557.471 23.1564  14
   1  -6  -1 671.543 22.4053  13
   2  -6   1 40.2382 2.28599  13
  -2  -6  -1 42.4455 4.40915  18
   2   6  -1 41.5627 2.45206   7
   2  -6   1 42.2515 1.94123   2
   2   6  -1 46.5730 4.06258  14
   2   6  -1 42.2796 4.16443  16
  -2  -6  -1 44.1527 5.11744  19
  -2  -6  -1 36.9413 2.69638  14
   2   6   1 39.8294 2.18970   7
   2  -6  -1 41.3958 1.94816   2
  -2  -6   1 44.0107 4.09829  18
   2   6   1 39.5734 2.62893  18
   2  -6  -1 54.0483 6.39505  19
  -2   6  -1 38.2373 3.73481  15
  -2   6  -1 39.5161 2.11870  20
   2   6   1 45.0391 3.86912  16
   2  -6  -1 42.4113 4.20838  18
   2  -6  -1 43.0523 2.19559  13
  -2  -6   1 49.0127 4.05905  19
  -2   6  -1 42.7055 3.04079  14
  -2   6  -1 41.5167 2.30961  17
   3  -6   1 3334.34 128.498   3
   3   6  -1 3653.79 133.543  16
  -3  -6  -1 3696.78 133.520  19
   3   6  -1 3750.51 136.108  15
   3  -6   1 3818.52 128.696   2
  -3  -6  -1 3329.79 130.525   5
  -3  -6  -1 3895.61 135.111  18
   3  -6   1 3540.54 130.063  13
   3   6  -1 3780.70 129.239   7
   3  -6  -1 3786.58 129.754   2
  -3  -6   1 3955.13 135.967  18
   3   6   1 3744.55 130.181   7
  -3   6  -1 3608.57 132.226  15
   3   6   1 3744.43 133.794  16
  -3   6  -1 3193.24 135.900  14
  -3   6  -1 3694.78 130.421  17
   4   6  -1 168.684 10.4295  16
   4   6  -1 159.515 6.87356   7
   4   6  -1 152.627 6.68596  20
   4   6  -1 178.062 12.8334  15
   4  -6   1 154.901 7.78403  13
   4  -6   1 164.260 6.32613   2
   4  -6   1 153.894 6.25133   3
  -4  -6  -1 152.751 8.56820   5
  -4  -6  -1 175.072 12.3738  18
  -4  -6   1 172.120 12.2556  18
   4  -6  -1 159.044 12.3627  19
  -4  -6   1 136.961 8.50634   5
   4  -6  -1 151.691 6.30985   3
   4   6   1 160.825 6.69335   7
  -4   6  -1 158.848 9.13773  14
   4  -6  -1 166.427 6.27986   2
   4   6   1 173.537 9.92790  16
  -4   6  -1 188.188 7.53313  17
   4  -6  -1 160.175 7.46022  13
   5  -6   1 235.152 8.96054   3
   5   6  -1 243.571 17.1186  15
   5   6  -1 208.049 11.0257  13
  -5  -6  -1 243.920 17.2733  18
   5  -6   1 242.444 9.00064   2
  -5  -6  -1 228.003 12.2259   5
   5  -6   1 230.295 11.0224  13
   5   6  -1 240.853 9.70962  20
   5   6  -1 240.152 9.69943   7
   5   6  -1 231.051 14.1033  16
  -5  -6   1 220.653 12.3589   5
   5   6   1 251.100 9.65976   7
   5  -6  -1 238.976 9.26891   3
   5   6   1 247.580 13.1412  16
  -5   6  -1 247.389 10.6720  17
   5  -6  -1 239.334 8.86807  12
   5  -6  -1 234.604 16.3412  19
   5   6   1 242.337 17.5203  15
   5  -6  -1 247.657 10.8797  13
   5   6   1 235.241 10.1430  20
  -5  -6   1 253.660 17.8915  18
   6   6  -1 37.7218 1.48219  10
   6  -6   1 37.3831 3.69582  13
   6  -6   1 40.0636 2.16756   2
  -6  -6  -1 38.3580 4.38339   5
   6   6  -1 39.8569 2.61348   7
   6   6  -1 37.2437 1.47368   1
   6   6  -1 36.3850 3.82260  13
  -6   6  -1 32.2726 5.07281   5
  -6   6  -1 34.7144 4.78995  14
   6   6   1 36.4470 7.68810  15
   6  -6  -1 38.9789 6.29994  19
   6   6   1 35.0145 1.42296   1
  -6  -6   1 37.8301 4.40875   5
   6   6   1 37.8927 1.44225  10
   6  -6  -1 41.0979 3.46082  13
  -7   6   1 156.501 13.0221   5
   7   6  -1 199.626 18.1270  15
  -7  -6  -1 207.663 19.4481  17
  -7  -6  -1 186.551 10.8524   5
   7  -6   1 163.747 15.7142  19
   7   6  -1 182.949 6.39050   1
   7   6  -1 182.412 6.40017  10
   7   6  -1 172.403 9.92745  13
   7   6   1 163.931 16.8746  15
   7   6   1 179.204 6.23175   1
   7   6   1 175.227 6.23595  10
  -7  -6   1 178.709 10.8203   5
   7  -6  -1 156.417 16.0934  19
  -7   6  -1 160.147 12.6694   5
  -7   6  -1 202.020 13.0234  14
   7   6   1 157.889 10.2554  13
   7  -6  -1 186.566 9.76713  13
   8   6  -1 149.984 5.26627  10
   8   6  -1 157.905 6.54028   9
   8   6  -1 147.924 5.25596   1
   8  -6   1 126.944 10.1169  13
  -8   6   1 130.971 11.6305   5
   8   6  -1 157.590 10.7500  13
  -8  -6  -1 149.568 9.10580   5
   8   6   1 140.044 11.5740  13
  -8  -6   1 147.654 9.16651   5
   8  -6  -1 142.282 8.99049   9
  -8   6  -1 138.204 11.3262   5
   8   6   1 145.734 5.13777  10
   8   6   1 142.274 5.12604   1
   9  -6   1 152.384 9.77647   9
   9  -6   1 172.753 6.16601   4
  -9   6   1 157.987 11.8545   5
   9   6  -1 173.938 6.69322   9
  -9  -6  -1 176.365 8.94169   5
   9   6  -1 153.157 11.4768   9
   9  -6  -1 157.437 6.73470   9
  -9   6  -1 153.793 11.1294   5
  -9  -6   1 175.235 8.99096   5
   9  -6  -1 162.725 8.62898   9
   9  -6  -1 159.792 6.12715   4
   9   6   1 166.168 6.94536   9
 -10   6   1 60.5100 5.61496   5
  10  -6   1 57.2634 2.81219   9
 -10  -6  -1 63.2444 3.70587   5
  10   6  -1 65.7563 3.19878   9
  10   6  -1 67.5830 2.65928   9
 -10   6  -1 57.8095 5.08540   5
  10  -6  -1 69.7850 3.31681   9
  10   6   1 68.7032 2.90194   9
  10   6   1 69.2996 4.01745   9
 -10  -6   1 62.7017 3.70946   5
  10  -6  -1 58.5705 2.67987   9
  11   6  -1 2.57138 0.24171  11
  11  -6   1 3.34165 0.22452  10
  11  -6   1 3.31966 0.21378   1
  11   6   1 2.42188 0.20641  11
   0  -7  -1 155.706 6.75042  13
   0   7  -1 159.567 7.76613  14
   0   7   1 147.756 6.94631  14
   0  -7   1 154.482 6.06833   2
   0  -7   1 178.015 10.2652  19
   0  -7  -1 155.608 10.3897  19
   0  -7  -1 158.308 7.43847  18
   0  -7   1 153.337 7.18492  18
   1  -7   1 701.483 25.9551  18
   1   7  -1 707.910 28.5634  16
  -1  -7  -1 727.229 27.4775  18
   1  -7   1 669.840 24.5750   2
   1   7  -1 659.331 24.9728   7
   1  -7   1 620.446 24.3361   3
   1   7  -1 640.269 27.2029  14
   1  -7   1 690.863 24.6006  13
  -1  -7  -1 735.498 31.1421  19
  -1   7   1 701.863 25.3833  14
  -1  -7   1 727.937 26.1931   2
   1  -7  -1 694.893 26.7750  17
   1  -7  -1 719.355 26.1534   2
   1  -7  -1 728.743 32.0126  19
   1  -7  -1 762.116 26.2937  13
   1  -7  -1 725.864 26.7297  18
  -1  -7   1 731.933 28.5181  18
   1   7   1 690.324 27.3561  14
  -1  -7   1 780.677 30.5369  19
  -1   7  -1 690.352 27.2282  14
  -2   7   1 41.6036 3.09857  14
   2  -7   1 44.5703 2.12632   2
  -2  -7  -1 56.7197 6.05388  19
   2  -7   1 44.5058 2.17704  13
   2   7  -1 43.6424 2.54057   7
   2   7  -1 46.6599 4.30546  14
  -2  -7  -1 49.9255 4.86912  18
   2   7  -1 39.3668 4.34465  16
   2  -7  -1 44.8444 2.31818  18
   2  -7  -1 46.2760 5.89557  19
   2   7   1 41.8109 4.24820  16
   2  -7  -1 45.0026 2.24262  13
   2   7   1 42.1310 2.40935   7
   2  -7  -1 49.5306 4.67477  18
   2  -7  -1 43.2920 2.18926   3
   2  -7  -1 44.8656 2.15719   2
  -2   7  -1 44.1727 3.12358  14
  -2   7  -1 47.2349 2.68679  20
  -2  -7   1 44.9590 4.59562  19
  -2  -7   1 47.2841 4.44812  18
  -3   7   1 602.049 24.0513  14
  -3  -7  -1 528.196 23.2059   5
  -3  -7  -1 637.462 27.6779  18
   3   7  -1 580.704 26.5361  16
  -3  -7  -1 630.761 26.9998  19
   3  -7   1 620.808 21.4249   2
   3  -7   1 525.189 21.2600   3
   3   7  -1 545.438 28.0322  15
   3  -7   1 627.028 22.1728  13
   3   7  -1 607.393 22.1096   7
   3   7   1 626.769 27.3303  16
   3   7   1 627.827 23.2542   7
   3  -7  -1 617.079 23.1552  13
   3  -7  -1 623.346 22.7448   2
   3  -7  -1 603.908 27.5546  18
  -3   7  -1 625.966 25.0252  14
   3  -7  -1 544.907 22.6024   3
   3  -7  -1 672.134 31.1764  19
  -3   7  -1 691.069 23.3216  17
  -3  -7   1 659.613 29.0496  18
   4  -7   1 255.514 10.4816  13
   4  -7   1 226.129 9.11058   3
   4   7  -1 227.611 16.3946  15
   4   7  -1 242.274 9.68830  20
   4   7  -1 204.921 10.8723  13
   4  -7   1 246.540 9.17190   2
  -4  -7  -1 264.518 16.2677  18
  -4  -7  -1 235.482 11.1000   5
   4   7  -1 253.175 9.95647   7
   4   7  -1 252.543 14.5565  16
   4  -7  -1 245.828 9.68937   3
   4   7   1 258.314 10.2066   7
  -4  -7   1 264.990 16.5483  18
   4  -7  -1 250.612 9.31623  12
   4   7   1 247.684 14.0151  16
   4  -7  -1 247.501 10.4709  13
   4  -7  -1 236.023 16.4610  19
  -4   7  -1 275.074 10.2214  17
   4  -7  -1 274.798 10.2541   2
  -4   7  -1 269.856 12.6355  14
  -4  -7   1 234.235 11.6215   5
   5  -7   1 38.8934 4.23634  13
   5  -7   1 33.7798 1.98579   3
   5   7  -1 31.7980 1.32558  10
   5  -7   1 35.5672 1.97187   2
   5   7  -1 35.1390 2.41529  20
  -5  -7  -1 35.2884 3.60676   5
   5   7  -1 33.0343 1.31580   1
   5   7  -1 30.1846 3.09665  13
   5   7  -1 35.7867 2.49159   7
  -5  -7  -1 35.1937 7.04396  18
   5   7  -1 41.3555 7.02215  15
   5   7  -1 40.0830 5.92947  16
   5  -7  -1 35.5365 1.97190   2
   5  -7  -1 21.5962 7.03526  19
  -5  -7   1 25.6278 5.64019  18
   5   7   1 35.9449 2.29303   7
  -5   7  -1 38.8392 4.33584  14
   5  -7  -1 37.5192 2.06187   3
  -5  -7   1 33.5419 3.57271   5
   5  -7  -1 37.5073 2.88925  13
   5   7   1 31.8265 5.97228  15
   5   7   1 30.5722 2.53177  20
   5  -7  -1 35.2526 1.66241  12
   6  -7   1 54.1369 2.71625   3
   6  -7   1 53.4164 8.04696  19
   6   7  -1 51.6259 8.55993  15
   6   7  -1 51.3111 1.96004  10
   6   7  -1 48.1287 5.62017  13
  -6  -7  -1 52.4111 4.81240   5
   6  -7   1 55.5546 4.14031  13
   6   7  -1 50.5086 8.12318  16
   6   7  -1 51.2131 1.95053   1
  -6   7  -1 57.2355 5.62689  14
   6  -7  -1 35.1118 7.42731  19
  -6  -7   1 50.4840 4.71215   5
   6  -7  -1 54.1376 3.76178  13
  -6   7  -1 44.5166 6.03007   5
   6   7   1 49.8145 8.92948  15
  -7  -7  -1 30.6056 3.69477   5
   7   7  -1 31.4038 1.19212  10
   7   7  -1 30.9716 1.18071   1
   7   7  -1 29.6452 4.82555  13
   7  -7   1 29.6809 3.05290  13
  -7   7   1 27.2764 5.13776   5
  -7  -7   1 31.3802 3.73974   5
   7  -7  -1 31.4281 2.86963  13
  -7   7  -1 27.0085 4.90539   5
   7   7   1 29.8842 3.97934  13
   8   7  -1 70.8538 2.55027  10
   8   7  -1 68.7326 2.53708   1
  -8  -7  -1 71.0806 5.28070   5
   8   7  -1 71.2193 3.51575   9
   8   7  -1 77.0640 5.86529   9
  -8   7   1 58.8621 7.42306   5
  -8   7  -1 62.2662 7.15193   5
   8  -7  -1 64.9643 4.61281  13
  -8  -7   1 70.9223 5.24356   5
   8  -7  -1 66.1360 5.57032   9
  -9  -7  -1 76.6793 4.65411   5
   9   7  -1 80.3438 3.35061   9
   9  -7   1 62.1892 5.26499   9
   9  -7   1 69.2454 2.88352   4
   9   7  -1 74.4907 2.61218   1
   9   7  -1 74.2490 2.62391  10
  -9   7   1 64.4453 6.94095   5
   9   7  -1 77.4525 4.84370   9
  -9   7  -1 61.6542 6.30599   5
   9  -7  -1 67.5239 4.63115   9
   9  -7  -1 65.8619 2.87595   4
   9   7   1 72.1753 3.39300   9
  -9  -7   1 74.9403 4.58152   5
   9   7   1 78.3900 5.53971   9
 -10  -7  -1 9.49061 1.18664   5
  10   7  -1 10.0634 0.81310   9
  10  -7   1 8.74812 0.74971   9
 -10   7   1 9.58844 2.17789   5
  10   7  -1 10.2014 0.66098   9
  10  -7   1 10.7893 1.28796   9
 -10   7  -1 9.77897 1.98890   5
  10   7   1 10.3507 1.32154   9
  10   7   1 11.4183 1.13421   9
  10  -7  -1 10.9899 0.92681   9
  10  -7  -1 10.0310 0.70216   9
   0  -8  -1 746.336 28.1903  13
   0  -8   1 695.304 26.8740   3
   0  -8   1 769.696 32.8076  19
   0  -8  -1 727.320 26.9346   3
   0  -8  -1 765.742 34.2142  19
   0   8  -1 761.436 27.6143   7
   0  -8   1 766.553 27.3529   2
   0  -8   1 777.830 29.0865  18
   0   8  -1 771.146 31.1868  16
   0   8  -1 768.595 29.7087  14
   0   8   1 755.096 28.6719  14
   0  -8  -1 792.870 29.4658  18
   1   8  -1 329.003 15.5914  14
  -1  -8  -1 319.750 12.3546   3
   1   8  -1 344.950 17.0060  16
  -1  -8  -1 364.236 19.7229  19
   1   8  -1 353.871 13.2621   7
   1  -8   1 343.089 13.6929  18
   1  -8   1 315.668 12.4358   3
   1  -8   1 357.322 12.8151  13
   1  -8   1 354.891 12.7773   2
  -1   8   1 351.189 13.6914  14
  -1  -8  -1 361.999 15.9747  18
   1  -8  -1 351.713 13.0104   2
  -1   8  -1 344.566 14.3384  14
   1  -8  -1 374.187 13.3468  13
   1  -8  -1 321.341 12.5244   3
   1   8   1 347.962 13.0982   7
   1  -8  -1 320.327 18.3587  19
   1   8   1 352.340 16.2361  16
  -1  -8   1 351.370 15.6136  18
   1   8   1 331.280 14.3237  14
  -1  -8   1 359.202 17.6255  19
   2  -8   1 716.168 26.3457  18
  -2   8   1 724.465 26.9574  14
  -2  -8  -1 673.198 26.1568   5
   2   8  -1 689.282 29.5745  14
   2  -8   1 680.641 25.4448   3
   2   8  -1 655.853 32.4099  16
  -2  -8  -1 702.044 25.2212   3
   2  -8   1 773.630 25.6482  13
  -2  -8  -1 794.257 34.1475  19
  -2  -8  -1 741.519 30.5893  18
   2   8  -1 684.668 26.2886   7
   2  -8   1 695.252 25.6611   2
   2   8   1 678.850 30.3354  16
  -2  -8   1 729.422 30.2821  18
  -2   8  -1 706.907 27.2590  14
   2  -8  -1 670.952 25.5416   3
   2   8   1 697.567 26.2206   7
  -2  -8   1 750.196 31.3300  19
   2  -8  -1 733.661 26.2821  18
   2  -8  -1 707.568 33.8535  19
   2  -8  -1 736.230 25.8985   2
   3   8  -1 174.757 11.7504  16
  -3  -8  -1 166.893 11.3608  19
   3   8  -1 176.559 7.66529   7
   3   8  -1 148.549 7.21489  13
   3  -8   1 170.975 6.80101   3
   3  -8   1 181.686 6.92506   2
  -3  -8  -1 192.245 12.2844  18
  -3  -8  -1 178.139 7.70130   5
  -3   8   1 192.309 9.16810  14
   3   8  -1 193.747 13.3547  15
   3  -8   1 177.983 7.11412  13
   3  -8  -1 174.631 12.9699  19
  -3  -8   1 161.875 7.44667   5
  -3   8  -1 179.797 8.63670  14
   3   8   1 177.028 13.1685  16
   3  -8  -1 186.534 7.04538   2
   3  -8  -1 179.081 7.12543  13
   3   8   1 177.519 7.50698   7
  -3  -8   1 188.289 12.1705  18
   3  -8  -1 163.259 6.77728   3
   4   8  -1 130.960 6.03365   7
  -4   8   1 125.049 7.75946  14
   4  -8   1 129.046 5.83837  13
   4   8  -1 129.881 5.68203  20
   4  -8   1 123.572 5.16365   2
   4   8  -1 111.997 6.11527  13
   4   8  -1 122.414 10.1482  16
  -4  -8  -1 128.191 6.48151   5
   4   8  -1 145.424 12.6316  15
  -4  -8  -1 127.052 11.3483  18
   4  -8   1 111.613 5.08976   3
   4  -8  -1 127.694 4.85775  12
   4  -8  -1 111.776 11.0888  19
  -4   8  -1 131.935 7.49038  14
  -4   8  -1 134.371 4.93765  10
   4  -8  -1 128.602 5.36402   2
  -4   8  -1 125.091 4.85068   1
   4  -8  -1 117.278 5.21524   3
  -4  -8   1 134.919 11.3513  18
  -4  -8   1 116.889 6.32095   5
   4  -8  -1 132.694 5.75140  13
   4   8   1 135.532 9.99557  16
   4   8   1 129.998 5.87646   7
   5   8  -1 56.6400 8.78198  15
   5   8  -1 62.1428 3.66656   7
   5   8  -1 58.6513 3.51031  20
   5  -8   1 58.2979 2.96065   2
  -5   8   1 67.8613 5.99205  14
   5   8  -1 57.4645 4.20833  13
   5  -8   1 61.2723 3.85423  13
   5  -8   1 55.1594 2.93098   3
  -5  -8  -1 59.1413 4.36301   5
   5   8  -1 69.7961 8.54121  16
   5   8   1 58.1597 3.32691   7
   5   8   1 64.1707 7.81483  16
   5  -8  -1 60.2432 2.54934  12
   5  -8  -1 53.1844 7.65238  19
  -5   8  -1 67.5611 5.28838  14
  -5  -8   1 58.8888 4.32378   5
   5  -8  -1 55.2988 2.93270   3
   5  -8  -1 62.1144 3.11212   2
   5   8   1 54.0987 8.85429  15
   5   8   1 55.1971 3.67813  20
   5  -8  -1 57.3195 3.67458  13
   6   8  -1 35.6075 1.30891  10
   6   8  -1 25.2722 2.44712   7
   6   8  -1 17.9883 6.15172  15
   6  -8   1 31.0908 2.82042  13
  -6  -8  -1 30.5984 3.33252   5
  -6   8   1 29.9272 4.76930  14
   6  -8   1 21.2958 6.05568  19
   6  -8   1 28.4231 1.87083   3
   6  -8  -1 31.5557 2.56999  13
  -6  -8   1 30.5489 3.23882   5
   6   8   1 32.3594 7.37462  15
  -6   8  -1 23.9461 4.52064   5
   6   8   1 23.3188 3.26390  13
  -6   8  -1 26.1069 4.22056  14
   6  -8  -1 22.4139 7.05959  19
   7   8  -1 64.3385 2.37707   1
   7  -8   1 64.2952 4.22351  13
   7   8  -1 67.9366 3.52164   9
   7   8  -1 65.9624 2.45038  10
  -7  -8  -1 68.2308 4.90044   5
  -7   8   1 53.6761 7.19716   5
   7  -8  -1 61.9443 3.89175  13
  -7  -8   1 66.9595 4.77650   5
  -7   8  -1 53.0597 6.76436   5
  -8  -8  -1 63.8932 4.39681   5
   8   8  -1 63.4343 5.23232   9
   8   8  -1 71.4304 3.33388   9
  -8   8   1 54.9089 7.28954   5
  -8   8  -1 52.8115 6.31438   5
   8  -8  -1 51.6653 2.91666   9
   8  -8  -1 56.3420 5.02686   9
  -8  -8   1 62.7874 4.16823   5
  -9  -8  -1 8.59831 1.41564   5
   9  -8   1 9.82518 1.85496   9
   9   8  -1 9.01130 1.51115   9
   9  -8   1 9.96878 0.62518   4
   9   8  -1 9.91696 0.88943   9
  -9   8   1 7.70303 2.42143   5
   9  -8  -1 9.41324 1.52983   9
   9  -8  -1 8.36349 0.63949   4
  -9   8  -1 8.29071 2.41716   5
   9   8   1 9.87939 0.96824   9
   9   8   1 10.3937 1.89690   9
   9  -8  -1 8.36731 0.87132   9
  -9  -8   1 8.52169 1.36523   5
  10  -8   1 51.2448 2.35340   9
  10  -8   1 57.8937 2.93424   9
  10   8   1 55.8455 2.99462   9
  10   8   1 56.4784 2.48449   9
   0   9  -1 296.071 13.7816  14
   0   9  -1 301.947 15.3231  16
   0  -9   1 305.241 11.4556   2
   0   9   1 303.060 12.9927  14
   0  -9   1 308.074 17.0370  19
   0  -9  -1 278.530 10.8443   3
   0  -9   1 297.487 13.4036  18
   0  -9  -1 313.408 13.8085  18
   0  -9  -1 306.410 18.4418  19
   0  -9   1 287.604 10.8105   3
   0   9  -1 291.409 11.5916   7
   1  -9   1 756.764 26.7106   2
  -1  -9  -1 718.144 26.1431   3
   1  -9   1 738.551 28.1799  18
   1  -9   1 734.121 33.8842  19
   1   9  -1 714.964 30.0798  14
  -1  -9  -1 763.733 30.6840  18
   1   9  -1 731.985 27.1900   7
  -1   9   1 724.894 27.8443  14
   1   9  -1 777.533 32.3380  16
   1  -9   1 697.133 26.2087   3
  -1  -9   1 730.505 26.5776   3
   1   9   1 767.924 31.6302  16
  -1  -9   1 799.176 31.0730  18
  -1  -9   1 794.455 33.8746  19
   1  -9  -1 761.229 27.4045   2
   1  -9  -1 703.737 35.0874  19
   1  -9  -1 801.353 28.0680  13
   1   9   1 714.267 27.3775   7
  -1   9  -1 682.922 30.9067  14
   1  -9  -1 728.121 26.7588   3
  -2   9   1 39.6134 3.15839  14
  -2  -9  -1 36.2624 4.92921  18
   2  -9   1 34.4752 2.59334  18
   2   9  -1 35.7090 4.75593  16
  -2  -9  -1 35.5536 5.91035  19
   2   9  -1 35.6017 2.47450   7
   2  -9   1 34.7402 5.71786  19
  -2  -9  -1 35.4674 1.58322   3
   2  -9   1 36.3885 2.00660   2
   2  -9   1 37.0259 1.80586   3
   2  -9   1 40.4695 2.05948  13
   2  -9  -1 39.3495 2.23053   2
   2  -9  -1 35.9781 1.86705   3
   2   9   1 35.1184 4.69394  16
  -2  -9   1 31.6107 4.80822  19
   2  -9  -1 39.9084 3.03708  18
  -2   9  -1 38.2549 3.07798  14
   2  -9  -1 42.3267 2.40846  13
  -2  -9   1 41.6562 4.95026  18
   2  -9  -1 30.9373 5.29618  19
   2   9   1 36.7433 2.42745   7
   3   9  -1 16.2199 3.65219  16
   3  -9   1 19.0307 1.29905   3
  -3  -9  -1 19.7102 1.76360   5
   3  -9   1 19.3486 1.97710  18
   3   9  -1 20.6151 1.90119   7
  -3  -9  -1 13.3478 3.80670  18
  -3   9   1 22.9366 2.41386  14
   3  -9   1 19.9082 1.39935   2
  -3  -9  -1 15.7218 4.07661  19
   3   9  -1 29.4946 5.51898  15
  -3  -9  -1 20.0347 1.03192   3
   3  -9   1 22.6533 1.48941  13
   3   9   1 17.9674 3.87467  16
   3  -9  -1 16.3469 4.82520  19
   3   9   1 18.8878 1.72904   7
   3  -9  -1 20.9464 1.58027  13
  -3  -9   1 18.8479 1.58451   5
   3  -9  -1 19.5099 1.49409   2
   3  -9  -1 18.0782 1.90628  18
   3  -9  -1 19.8589 1.32473   3
   3  -9  -1 20.9871 1.19500  12
  -3   9  -1 22.6548 2.47065  14
  -3  -9   1 15.5543 3.67508  18
   4  -9   1 194.496 16.7832  19
   4  -9   1 234.622 9.23203  13
   4   9  -1 228.878 10.0316   7
   4   9  -1 217.975 9.49533  20
   4  -9   1 232.821 8.93097   3
   4   9  -1 209.099 15.2245  16
   4  -9   1 240.090 9.13303   2
  -4  -9  -1 241.813 9.89233   5
   4   9  -1 246.760 17.9559  15
  -4   9   1 237.585 11.3618  14
  -4  -9  -1 226.059 16.4953  18
  -4  -9   1 216.327 16.1161  18
   4  -9  -1 221.897 8.79985   3
   4  -9  -1 234.836 9.16333   2
  -4  -9   1 214.185 9.51814   5
   4  -9  -1 233.810 8.38067  12
  -4   9  -1 231.014 11.3049  14
   4   9   1 223.476 9.65053   7
  -4   9  -1 227.882 8.33816   1
  -4   9  -1 232.378 8.39909  10
   4   9   1 221.193 14.8163  16
   4  -9  -1 202.967 16.7180  19
   4  -9  -1 239.638 9.22923  13
   4   9   1 213.198 17.0392  15
  -5   9   1 47.9887 4.69717  14
   5   9  -1 40.9551 8.55055  15
   5   9  -1 55.3114 8.46742  16
   5   9  -1 47.5462 3.35375   7
   5  -9   1 38.2289 7.47365  19
  -5  -9  -1 51.0922 3.56365   5
   5  -9   1 51.2611 3.08202  13
   5   9  -1 44.3725 3.39623  20
   5  -9   1 47.3568 2.62701   3
  -5   9  -1 45.4469 4.54632  14
   5   9   1 47.3516 3.28400   7
  -5  -9   1 49.6618 3.41650   5
   5   9   1 46.0152 9.64823  15
   5  -9  -1 34.8447 6.78676  19
   5  -9  -1 51.8047 3.06334  13
   6  -9   1 18.2806 1.45618   3
   6  -9   1 18.3468 1.99538  13
  -6  -9  -1 20.3206 2.42327   5
  -6   9  -1 15.2469 3.71442   5
  -6  -9   1 20.6496 2.34011   5
   6  -9  -1 17.7827 1.50724   3
   6  -9  -1 19.3399 1.94749  13
   7  -9   1 15.8451 1.85304  13
  -7  -9  -1 16.3117 0.86149   3
  -7   9   1 12.8230 3.67424   5
   7   9  -1 16.5098 1.45396   9
  -7  -9  -1 15.6843 2.14439   5
   7  -9  -1 10.5118 1.59165  13
   7  -9  -1 14.2089 2.78899   9
  -7  -9   1 14.2526 2.01346   5
  -7   9  -1 12.1489 3.29256   5
   8   9  -1 128.241 5.08002   9
  -8   9   1 97.7526 9.11069   5
  -8  -9  -1 107.257 5.59016   5
  -8   9  -1 94.8555 8.23854   5
   8   9   1 120.332 5.08261   9
  -8  -9   1 102.164 5.24535   5
   8  -9  -1 120.820 7.69210   9
   8  -9  -1 100.432 4.72424   9
   9  -9   1 3.92801 0.38754   4
  -9   9   1 3.03999 1.73108   5
   9   9  -1 4.15192 0.95343   9
  -9  -9  -1 3.09691 0.91331   5
   9  -9   1 3.00197 1.34274   9
   9   9  -1 3.86507 0.64241   9
   9  -9   1 3.27762 0.63531   9
   9  -9  -1 3.65918 0.61663   9
  -9   9  -1 4.78818 2.67022   5
   9   9   1 3.92065 0.65217   9
   9   9   1 3.55019 1.21016   9
   9  -9  -1 3.73712 0.41898   4
   9  -9  -1 3.93540 0.96962   9
  10   9  -1 51.1284 1.98113  11
  10  -9   1 53.0423 2.35691   9
  10  -9   1 53.5843 2.18019   9
  10  -9  -1 50.2905 1.79345   1
  10  -9  -1 47.3392 1.80010  10
   0 -10   1 331.548 12.5086   3
   0 -10   1 347.456 16.0268  18
   0  10  -1 338.073 17.8548  16
   0 -10  -1 355.914 21.6919  19
   0 -10   1 335.826 13.2540   2
   0 -10  -1 348.448 16.0778  18
   0  10   1 350.604 14.9694  14
   0 -10   1 346.059 19.7825  19
   0  10  -1 336.774 13.4434   7
   0 -10  -1 350.737 12.4347   6
   1  10  -1 111.643 8.17550  14
   1 -10   1 127.784 5.50860   2
   1  10  -1 125.619 9.58708  16
   1 -10   1 118.860 10.4623  19
  -1 -10  -1 130.349 11.8341  19
  -1 -10  -1 136.815 5.42647   3
  -1 -10  -1 135.556 9.05933  18
  -1 -10  -1 128.541 4.80052   6
  -1  10   1 128.596 6.74862  14
   1 -10   1 126.292 4.95270   3
   1  10  -1 121.967 5.83751   7
   1 -10   1 129.587 7.79004  18
  -1  10  -1 123.369 5.66353   7
  -1 -10   1 142.614 9.10474  18
  -1 -10   1 137.294 11.0074  19
  -1  10  -1 138.939 9.27319  16
   1 -10  -1 124.493 6.12537  13
   1  10   1 125.000 5.68190   7
  -1 -10   1 125.571 4.78892   3
  -1  10  -1 123.723 7.61880  14
   1 -10  -1 123.679 4.96649   3
   1 -10  -1 121.882 7.14340  18
   1  10   1 115.864 8.81009  16
   1 -10  -1 122.542 11.4962  19
   2 -10   1 43.0222 2.11757   3
  -2 -10  -1 46.1395 1.95499   6
   2  10  -1 53.4368 6.20896  16
   2 -10   1 42.3133 2.44775   2
  -2 -10  -1 43.6566 1.91203   3
   2 -10   1 46.3917 3.55791  18
  -2  10   1 48.0120 3.53397  14
  -2 -10  -1 38.9812 6.77971  19
   2  10  -1 46.5032 3.61672   7
   2 -10   1 36.8204 6.13207  19
  -2 -10  -1 47.1834 6.04628  18
   2 -10  -1 42.1149 2.56703   2
   2  10   1 42.6542 5.63168  16
  -2 -10   1 42.0641 1.84177   3
   2 -10  -1 38.4026 3.42349  18
  -2  10  -1 41.4059 3.65707  14
   2 -10  -1 40.9431 6.74774  19
   2  10   1 46.3559 2.85608   7
   2 -10  -1 43.9620 2.13343   3
  -2 -10   1 43.9514 5.49984  18
   2 -10  -1 47.4992 2.95512  13
  -2 -10   1 38.7422 6.10099  19
   3  10  -1 86.7438 4.28888  20
   3 -10   1 90.6559 5.18327  18
   3  10  -1 89.4728 11.0009  16
  -3  10   1 89.8827 5.40024  14
  -3 -10  -1 89.3411 3.45551   3
   3 -10   1 80.5848 9.65834  19
  -3 -10  -1 89.7623 9.56784  18
  -3 -10  -1 92.7593 3.45876   6
   3 -10   1 92.2264 3.84256   3
   3  10  -1 84.6203 9.70808  15
   3 -10   1 86.1466 4.11600   2
   3  10  -1 80.9549 4.80052   7
   3  10   1 84.4890 4.79703   7
  -3  10  -1 94.5093 5.76537  14
   3 -10  -1 96.7052 4.53073   2
   3 -10  -1 100.621 4.53644  13
   3 -10  -1 89.2134 3.94780   3
   3 -10  -1 76.2120 9.62855  19
   3 -10  -1 94.2923 3.65116  12
  -3 -10   1 87.4004 9.56975  18
   3  10   1 84.9615 8.75824  16
   4 -10   1 168.641 15.8487  19
  -4 -10  -1 212.968 8.82925   5
   4  10  -1 186.829 15.1166  16
  -4  10   1 212.855 10.4120  14
   4 -10   1 214.524 8.06507   3
   4  10  -1 185.749 9.16994   7
  -4 -10  -1 208.101 7.49051   3
   4 -10   1 208.016 8.73278  13
   4  10  -1 207.979 17.3392  15
   4 -10  -1 211.765 8.07103   3
  -4  10  -1 215.840 10.6124  14
   4  10   1 192.669 15.2669  16
   4 -10  -1 193.153 8.51932  13
   4  10   1 196.864 16.7382  15
  -4 -10   1 195.008 8.44939   5
   4 -10  -1 212.306 7.68958  12
   4  10   1 193.203 9.02375   7
   5  10  -1 20.2397 6.02616  15
   5  10  -1 25.7930 2.52107   7
   5 -10   1 21.0878 5.85229  19
   5  10  -1 24.9512 7.67329  16
  -5 -10  -1 27.5596 1.50416   3
  -5  10   1 24.4414 4.00451  14
   5 -10   1 30.1245 1.87158   3
  -5 -10  -1 26.2389 2.53044   5
  -5  10  -1 27.2430 3.48589  14
   5 -10  -1 12.9172 5.89837  19
  -5 -10   1 23.3951 2.39852   5
   5 -10  -1 24.4380 2.03063  13
   5 -10  -1 27.0368 1.80388   3
   5  10   1 36.0360 8.96423  15
   6 -10   1 29.6395 1.85725   3
  -6 -10  -1 28.5054 1.35852   3
  -6 -10  -1 29.3624 2.51050   5
  -6 -10   1 27.6684 2.22369   5
   6 -10  -1 25.0141 2.22688  13
  -6  10  -1 20.5037 4.03583   5
   6 -10  -1 29.5461 1.86950   3
  -7 -10  -1 35.2295 1.51828   3
   7  10  -1 38.1755 2.39941   9
  -7 -10  -1 29.4786 2.90976   5
  -7  10  -1 27.1934 4.35761   5
   7 -10  -1 35.6940 4.15388   9
  -7 -10   1 29.0213 2.27363   5
   8  10  -1 18.2570 2.44842   9
  -8  10   1 17.0277 3.44415   5
   8 -10   1 17.5665 2.69532   9
  -8 -10  -1 17.3724 1.71833   5
   8  10  -1 18.7323 1.49044   9
   8  10   1 16.8231 2.90224   9
  -8  10  -1 17.7428 2.94989   5
   8 -10  -1 19.1787 2.49058   9
   8 -10  -1 16.8101 1.39649   9
   8  10   1 19.8956 1.57054   9
  -8 -10   1 20.1090 0.92339   3
   9 -10   1 99.5628 5.28273   9
   9  10  -1 103.335 4.42593   9
   9  10  -1 94.6077 3.60646  11
   9 -10   1 103.745 3.65718   4
   9 -10   1 89.6842 4.13000   9
   9  10  -1 96.1689 4.00563   9
   9 -10  -1 97.8299 4.48070   9
   9 -10  -1 95.8877 3.95461   9
   9 -10  -1 102.937 3.64016   4
   9  10   1 95.3421 5.29172   9
   9  10   1 85.8813 4.10709   9
   0  11   1 8.61045 2.80194  16
   0 -11  -1 11.1293 0.89550   3
   0  11  -1 11.8952 3.41402  16
   0 -11  -1 10.2077 3.44731  18
   0 -11   1 10.7087 3.74938  19
   0  11  -1 12.7589 3.10642  14
   0 -11  -1 14.5658 4.38519  19
   0 -11   1 12.6448 0.91287   3
   0  11  -1 18.5113 3.11419   7
   1  11  -1 24.8364 4.85104  16
   1  11  -1 27.4957 2.19830   7
   1 -11   1 23.3283 3.84797  18
   1 -11   1 21.6043 1.81474   2
  -1 -11  -1 21.4335 5.79760  19
   1 -11   1 22.8595 1.33583   3
  -1 -11  -1 26.8082 4.83841  18
  -1 -11  -1 23.4749 1.27505   3
   1  11  -1 15.9340 3.27344  14
  -1  11  -1 19.5324 3.38495  14
   1  11   1 19.5174 4.13826  16
   1 -11  -1 15.2443 7.63896  19
  -1 -11   1 21.2638 4.31561  18
   1 -11  -1 26.8163 1.28494  12
  -1  11  -1 20.4454 1.83574   7
  -1  11  -1 18.5213 4.03741  16
   1 -11  -1 22.7653 1.36448   3
  -1 -11   1 22.0997 1.20892   3
  -1 -11   1 15.2211 4.99144  19
   2  11  -1 33.4104 6.58669  16
  -2 -11  -1 26.0623 6.02545  18
  -2  11   1 31.3682 3.47549  14
   2 -11   1 22.0489 3.84778  18
   2  11  -1 32.1390 2.53972   7
  -2 -11  -1 30.6408 1.48476   3
  -2 -11  -1 29.5793 6.97437  19
   2 -11   1 31.3813 2.24993   2
   2 -11   1 27.8909 5.88950  19
   2  11  -1 29.0211 1.49051  11
   2 -11   1 31.6166 1.69315   3
   2  11  -1 24.1267 5.49573  15
  -2  11  -1 25.1496 4.58696  16
  -2  11  -1 28.0373 3.49049  14
   2  11   1 30.4005 2.41285   7
  -2 -11   1 32.3502 1.50138   3
   2 -11  -1 32.7548 1.79244   3
  -2  11  -1 30.9883 2.27601   7
   2 -11  -1 31.7548 1.48832  12
   2  11   1 22.6445 5.12544  16
  -2 -11   1 25.6543 5.78215  18
   2 -11  -1 26.6638 7.15429  19
   3  11  -1 25.7957 2.50242   7
  -3 -11  -1 27.6149 1.37057   3
   3 -11   1 25.9338 1.64483   3
  -3  11   1 26.6334 3.38650  14
   3 -11   1 27.9716 5.83569  19
   3  11  -1 28.2855 5.95741  15
   3  11  -1 22.0409 5.56750  16
   3  11   1 30.9894 2.50522   7
  -3  11  -1 27.0232 1.36299   1
   3  11   1 26.1227 5.61858  16
  -3  11  -1 29.3480 1.43750  10
  -3 -11   1 27.4970 1.36466   3
   3 -11  -1 28.0456 1.44786  12
   3 -11  -1 26.6157 1.71549   3
  -3  11  -1 26.3907 3.46694  14
   4 -11   1 45.6492 8.53563  19
   4  11  -1 57.4924 10.0079  15
  -4  11   1 59.7894 5.06065  14
  -4 -11  -1 62.5300 2.46574   3
   4  11  -1 45.8760 8.49696  16
   4  11  -1 57.2102 3.99315   7
   4 -11  -1 62.0714 3.30997   3
   4  11   1 46.5713 3.61959   7
  -4  11  -1 62.3918 5.10280  14
   4  11   1 40.3644 8.94674  16
   4  11   1 53.3629 10.1131  15
   4 -11  -1 53.7794 8.66881  19
   5  11  -1 32.8181 3.17063   7
  -5 -11  -1 35.7933 1.66307   3
   5 -11   1 38.1667 2.18795   3
   5 -11  -1 37.3617 2.17206   3
  -5 -11   1 38.5046 1.64386   3
  -5  11  -1 29.1719 4.44330   5
  -6  11   1 27.6747 4.80928   5
  -6 -11  -1 34.3125 1.52904   3
   6  11  -1 33.2647 2.51177   9
   6 -11   1 36.1148 2.02329   3
   6 -11  -1 36.6752 2.12658   3
  -6  11  -1 27.7108 4.37942   5
  -6 -11   1 34.9779 1.53985   3
  -6  11  -1 34.1507 2.64308   7
  -7 -11  -1 3.42718 0.52584   3
   7  11  -1 2.27887 0.82218   9
  -7  11   1 1.89161 1.73053   5
   7 -11  -1 1.78783 1.36961   9
  -7 -11   1 2.65747 0.40212   3
  -7  11  -1 2.68322 1.75114   5
   8  11  -1 14.0177 1.25709   9
  -8  11   1 12.0018 2.53260   5
   8 -11   1 12.4284 1.23413   9
   8 -11   1 13.9682 2.13490   9
   8  11  -1 13.9718 1.87753   9
   8  11   1 12.5746 1.30687   9
   8  11   1 13.6252 2.24992   9
   8 -11  -1 14.4158 1.23413   9
   8 -11  -1 13.7536 1.82554   9
   9 -11   1 3.08248 0.73525   9
   9 -11   1 2.86139 0.54561   9
   9 -11   1 2.86984 0.32211   4
   9  11  -1 3.12682 0.30777  11
   9 -11  -1 3.12058 0.37985   9
   9  11   1 3.38890 0.77580   9
   9  11   1 2.78062 0.26059  11
   9 -11  -1 3.16046 0.38428   9
   9  11   1 2.81733 0.53882   9
   9 -11  -1 3.48595 0.31696   4
   0  12   1 254.616 10.4755   7
   0 -12   1 241.930 18.5252  19
   0  12  -1 258.055 16.3421  16
   0  12  -1 260.093 10.7439   7
   0 -12   1 247.386 15.4698  18
   0 -12  -1 233.324 19.3528  19
   0 -12   1 252.163 9.39379   3
   0  12   1 237.284 15.3380  16
   0 -12  -1 260.339 9.44838   3
  -1 -12  -1 72.0510 11.1842  19
  -1 -12  -1 87.3747 3.60275   3
  -1  12   1 82.6623 4.42286   7
   1  12  -1 91.0190 8.97925  16
   1  12  -1 96.5776 10.1559  15
  -1  12   1 91.9728 8.12642  16
   1 -12   1 81.6143 10.1635  19
   1  12  -1 87.0786 4.78396   7
   1 -12   1 90.0530 3.72403   3
  -1  12  -1 83.8733 4.59606   7
   1  12   1 89.1375 4.66131   7
   1  12   1 76.9701 8.09967  16
  -1 -12   1 91.9421 3.58109   3
   1 -12  -1 86.7398 3.71414   3
   1 -12  -1 72.1892 10.4783  19
  -1 -12   1 72.8419 9.91346  19
  -1 -12   1 90.1395 11.7825  18
  -1  12  -1 91.8394 8.73596  16
   1 -12  -1 88.2236 3.40441  12
   2 -12   1 347.972 12.8729   3
   2  12  -1 356.276 14.4346   7
   2  12  -1 358.656 21.7333  16
   2  12  -1 343.028 22.7601  15
   2 -12   1 315.054 23.0762  19
  -2 -12  -1 349.182 12.7270   3
   2 -12  -1 292.216 23.6169  19
  -2  12  -1 331.641 16.6465  14
  -2  12  -1 331.000 19.4061  16
  -2  12  -1 351.676 13.9172   7
   2  12   1 351.041 20.4271  16
   2 -12  -1 368.477 12.9681   3
   2  12   1 355.066 14.2026   7
  -2 -12   1 358.007 12.6120   3
   3  12  -1 43.9586 3.32452   7
   3  12  -1 26.6843 6.97343  15
   3  12  -1 42.8764 1.76436  11
   3 -12   1 41.7039 2.23253   3
   3  12  -1 43.5964 7.80023  16
  -3  12  -1 40.3119 2.83889   7
   3 -12  -1 41.8372 2.27571   3
   3  12   1 38.0649 8.12658  15
   3  12   1 42.8654 3.16117   7
   3 -12  -1 34.8559 8.34615  19
  -3 -12   1 43.5544 1.94383   3
  -3  12  -1 38.3963 6.13920  16
   3 -12  -1 44.0016 1.97843  12
  -3  12  -1 40.0931 5.20454  14
   4  12  -1 4.70121 0.47225  11
  -4 -12  -1 4.57774 0.62506   3
   4 -12   1 4.81258 0.84153   3
   4  12  -1 5.22074 1.40971   7
  -4 -12   1 4.18423 0.60388   3
   4  12   1 2.56475 1.27454   7
   4 -12  -1 5.29390 0.90811   3
  -4  12  -1 4.87722 1.02975   7
   5 -12   1 1.57767 0.58482   3
  -5 -12  -1 1.19852 0.37559   3
  -5  12  -1 -0.0398 0.74596   7
  -5 -12   1 1.38792 0.38257   3
   5 -12  -1 0.78253 0.53452   3
   6  12  -1 8.02224 1.34355   9
  -6  12   1 5.60441 2.36378   5
  -6 -12  -1 7.42175 0.62850   3
   6 -12   1 8.88161 0.99332   3
   6 -12  -1 7.66304 2.26633   9
  -6 -12   1 8.12635 0.65937   3
  -7  12   1 6.77671 2.18471   5
   7  12  -1 6.96583 1.09961   9
   7  12  -1 8.29332 0.55030  11
   7  12   1 5.97864 1.12448   9
   7 -12  -1 7.41814 1.05752   9
  -7 -12   1 7.71727 0.62094   3
   7 -12  -1 8.42375 1.83879   9
   8  12  -1 7.33607 0.44581  11
   8  12  -1 5.41807 0.79946   9
   8 -12   1 5.93286 0.88298   9
   8 -12   1 6.33275 1.33483   9
   8 -12  -1 6.66477 1.10066   9
   8 -12  -1 6.38538 0.53631   4
   8  12   1 5.09769 0.84182   9
   8 -12  -1 6.90298 0.83319   9
   8  12   1 6.64693 0.40602  11
   9  12  -1 18.1433 0.80160  11
   9 -12   1 21.7940 1.01224   9
   9 -12   1 19.0187 1.01169   9
   0  13   1 128.862 6.14902   7
   0 -13  -1 128.783 5.00889   3
   0  13   1 107.673 10.6206  16
   0 -13   1 103.315 14.0163  19
   0  13  -1 128.435 6.27084   7
   0  13  -1 124.751 11.4197  16
   0 -13   1 130.608 4.98039   3
   0 -13  -1 93.9439 14.7287  19
  -1 -13  -1 312.616 11.1655   3
  -1  13   1 304.137 18.0263  16
   1  13  -1 328.105 14.2099   7
   1 -13   1 261.339 21.6872  19
   1  13  -1 280.093 19.2214  16
   1 -13   1 311.337 11.2659   3
   1  13  -1 276.422 20.3946  15
   1 -13  -1 323.418 11.3409   3
   1  13   1 299.183 18.7270  16
  -1  13  -1 274.364 18.5047  16
   1 -13  -1 254.330 22.3217  19
   1  13   1 303.476 12.6162   7
  -1 -13   1 315.704 11.1382   3
   2  13  -1 75.3106 13.4652  15
   2  13  -1 99.7083 5.71522   7
  -2 -13  -1 107.511 4.28747   3
   2 -13   1 114.069 4.54747   3
  -2  13   1 105.352 5.32522   7
  -2  13  -1 107.569 4.14273   8
  -2 -13   1 109.676 4.36568   3
  -2  13  -1 114.222 5.66689   7
   2 -13  -1 107.315 4.63519   3
   2  13   1 103.701 5.68210   7
   3  13  -1 13.5536 2.09587   7
   3  13  -1 14.4706 0.81292  11
   3 -13   1 13.5930 1.22255   3
  -3 -13  -1 14.8216 1.02586   3
   3 -13  -1 14.7091 1.27762   3
  -3  13  -1 13.1968 1.57145   7
   3  13   1 14.1819 2.16482   7
  -3 -13   1 13.6691 0.99024   3
   4  13  -1 68.8146 2.70270  11
   4 -13   1 69.7595 3.27061   3
  -4 -13  -1 68.8552 2.89667   3
   4  13  -1 59.9841 5.13677   7
  -4 -13   1 70.4900 2.86178   3
   4  13   1 65.6732 2.60144  11
  -4  13  -1 63.9547 3.90331   7
   4 -13  -1 67.1510 3.24635   3
   5  13  -1 31.0896 1.34543  11
   5  13  -1 27.2340 2.64133   9
  -5 -13  -1 30.0013 1.55126   3
   5 -13   1 30.9597 1.84232   3
  -5 -13   1 30.3375 1.54509   3
   5  13   1 29.9811 1.30552  11
   5 -13  -1 31.1806 1.89863   3
   6  13  -1 2.19506 0.31386  11
   6 -13   1 2.03701 0.55552   3
  -6 -13  -1 2.20743 0.38994   3
   6 -13  -1 1.25447 0.62880   9
  -6 -13   1 1.65349 0.36109   3
   6  13   1 2.35446 0.36364  11
   6 -13  -1 1.57107 1.03273   9
   7 -13   1 48.7763 4.07082   9
   7 -13   1 46.9452 2.92224   9
   7  13  -1 39.9118 2.66172   9
   7  13  -1 49.6539 1.84206  11
   7 -13  -1 50.8495 3.65673   9
   7  13   1 49.2441 1.93215  11
  -7 -13   1 50.4406 2.03801   3
   7 -13  -1 49.7794 2.82862   9
   8 -13   1 6.55045 0.81509   9
   8  13  -1 6.53738 0.39228  11
   8 -13   1 6.50618 1.04415   9
   8 -13   1 7.18259 0.46468   4
   8 -13  -1 6.73233 0.69840   9
   8  13   1 7.63487 1.10260   9
   8 -13  -1 7.03791 0.61506   4
   8  13   1 6.34516 0.37374  11
   8  13   1 5.35138 0.78098   9
   0 -14  -1 174.070 6.73424   3
   0  14   1 166.296 7.91290   7
   0 -14   1 177.214 6.72263   3
   0  14  -1 161.454 8.01328   7
  -1  14   1 82.4265 4.68759   7
  -1 -14  -1 88.1696 3.69621   3
   1 -14   1 87.6030 3.77464   3
   1  14  -1 82.0294 4.96899   7
   1 -14  -1 86.8898 3.79858   3
  -1  14  -1 79.0270 4.74122   7
  -1 -14   1 91.6573 3.67254   3
   1  14   1 78.3895 4.74462   7
  -2  14   1 103.114 5.42740   7
  -2 -14  -1 107.582 4.31758   3
   2 -14   1 108.658 4.51430   3
   2  14  -1 96.9197 5.73456   7
  -2  14  -1 104.353 5.60770   7
   2 -14  -1 109.790 4.51984   3
   2  14   1 105.239 5.69622   7
  -2 -14   1 106.253 4.25447   3
  -2  14  -1 94.8532 4.20480   8
   3 -14   1 21.5659 1.50648   3
   3  14  -1 17.0352 2.34848   7
  -3 -14  -1 21.6461 1.29605   3
   3 -14  -1 23.0662 1.59416   3
  -3 -14   1 22.5165 1.33460   3
   3  14   1 20.8280 2.51740   7
   4  14  -1 33.7561 3.31696   9
   4  14  -1 44.0383 1.77724  11
   4 -14   1 45.1057 2.28110   3
  -4 -14   1 44.5617 2.10375   3
   4 -14  -1 47.2438 2.45299   3
   5 -14   1 33.3751 1.86407   3
  -5 -14  -1 31.1167 1.53720   3
   5  14  -1 32.0225 1.42466  11
  -5 -14   1 33.7223 1.63123   3
   5 -14  -1 34.4922 1.94750   3
   5 -14  -1 34.9763 4.12294   9
   6  14  -1 35.4133 1.39611  11
   6  14  -1 29.3303 2.37539   9
  -6 -14   1 35.7708 1.57714   3
   6  14   1 32.0464 1.43302  11
   6 -14  -1 38.9340 3.51417   9
   6 -14  -1 34.5041 2.50502   9
   7  14  -1 8.93146 0.96843   9
   7  14  -1 7.96356 0.47692  11
   7 -14   1 8.88423 1.47938   9
   7 -14   1 8.04682 1.05444   9
   7  14  -1 10.0192 1.18338   9
   7 -14  -1 9.39275 1.05259   9
   7 -14  -1 8.87001 1.20374   9
   8 -14   1 0.92653 0.33601   9
   8 -14   1 0.68848 0.23871   9
   0 -15  -1 316.006 11.3798   3
   0 -15   1 312.167 11.3391   3
   0  15  -1 297.581 13.0297   7
   0  15   1 275.325 12.6064   7
   1 -15   1 34.2074 1.91665   3
  -1 -15  -1 33.0613 1.80345   3
  -1  15   1 30.9522 2.58377   7
   1  15  -1 31.2026 2.88977   7
  -1  15  -1 29.3017 2.65654   7
   1 -15  -1 33.4178 1.90938   3
  -1 -15   1 33.7222 1.79898   3
   1  15   1 29.5066 2.55377   7
  -2 -15  -1 30.5130 1.63469   3
  -2  15   1 23.6802 2.53328   7
   2 -15   1 29.3313 1.75326   3
  -2 -15   1 30.2419 1.60071   3
  -2  15  -1 20.4421 2.75463   7
   2 -15  -1 29.3701 1.76896   3
  -3 -15  -1 44.2070 2.04992   3
   3  15  -1 39.3220 3.70511   9
  -3 -15   1 45.6436 2.16971   3
   4 -15   1 7.98970 0.92646   3
   4  15  -1 7.45848 1.54360   9
  -4 -15  -1 6.98411 0.69634   3
   4 -15  -1 7.88299 2.25145   9
   4 -15  -1 7.23373 0.92590   3
  -4 -15   1 8.18747 0.75861   3
  -5 -15  -1 23.9604 1.18293   3
   5  15  -1 20.6417 2.10099   9
   5 -15   1 24.4724 1.41045   3
   5 -15  -1 24.9704 2.29805   9
   5 -15  -1 24.6015 1.47442   3
   5 -15  -1 23.5120 2.98443   9
  -5 -15   1 24.9673 1.23723   3
   5  15   1 18.6396 2.94125   9
   6 -15   1 1.97291 0.87137   9
   6 -15   1 2.54154 1.09764   9
   6  15  -1 2.73053 0.74861   9
  -6  15  -1 2.50010 0.32353   6
  -6 -15   1 2.89261 0.40266   3
   6 -15  -1 3.11548 0.81977   9
   6 -15  -1 2.51769 0.92060   9
   7 -15   1 16.8106 1.29217   9
   7 -15   1 14.3740 1.36125   9
   7  15   1 16.1560 1.34912   9
   7  15   1 15.8332 1.17205   9
   0 -16   1 3.80382 0.69376   3
   0 -16  -1 3.74700 0.66221   3
   1 -16   1 32.2991 1.83738   3
  -1 -16  -1 32.4814 1.77839   3
  -1  16  -1 31.1752 1.47634   8
  -1 -16   1 32.7263 1.74833   3
   1 -16  -1 32.8024 1.82958   3
  -2 -16  -1 8.37406 0.83146   3
   2  16  -1 7.74013 1.72086   9
   2 -16   1 8.88925 0.93648   3
   2 -16  -1 8.79433 0.96614   3
  -2 -16   1 8.91297 0.84890   3
   3  16  -1 24.6479 2.71612   9
  -3 -16  -1 25.2633 1.38472   3
   3 -16   1 26.7340 1.58630   3
   3 -16  -1 27.6316 1.60200   3
  -3 -16   1 27.3526 1.42817   3
   3 -16  -1 20.9434 3.31740   9
   4  16  -1 2.89943 1.03319   9
  -4 -16  -1 3.25008 0.49395   3
   4 -16   1 4.30336 0.67649   3
   4 -16  -1 2.23367 0.83266   9
   4 -16  -1 2.51364 1.06900   9
   4 -16  -1 3.77460 0.63466   3
   4  16   1 1.33705 0.77047   9
  -4 -16   1 3.49502 0.49968   3
   5 -16   1 5.90919 1.70297   9
   5 -16   1 7.64527 0.71460   3
   5 -16   1 5.15622 1.28435   9
   5  16  -1 6.36753 1.06315   9
   5 -16  -1 6.67017 1.14413   9
   5 -16  -1 6.90667 1.49029   9
   5 -16  -1 6.46608 0.71044   3
  -5 -16   1 6.65260 0.56798   3
   5  16   1 5.56218 1.16432   9
   6 -16   1 6.07071 1.13189   9
   6 -16   1 6.59450 0.96294   9
   6 -16  -1 6.51251 0.83407   9
   6  16   1 6.74656 0.90684   9
   6 -16  -1 6.99930 0.78950   9
   0  17  -1 3.49162 0.39661   8
   0 -17   1 4.16418 0.67758   3
   0  17  -1 4.05603 1.48785   9
   0  17   1 3.48082 0.35567   8
   0 -17  -1 3.83198 0.63461   3
   1 -17   1 37.6852 1.92043   3
  -1 -17  -1 37.5261 1.87952   3
   1  17  -1 36.4627 3.52335   9
   1 -17  -1 38.2924 1.99349   3
  -1 -17   1 39.6692 1.95946   3
   2  17  -1 12.1542 1.91086   9
   2 -17   1 13.4665 1.04670   3
  -2 -17  -1 13.9539 0.94920   3
  -2 -17   1 13.0084 0.94367   3
   2 -17  -1 13.6282 1.06096   3
   2 -17  -1 12.9237 2.54909   9
   3 -17   1 15.9957 1.51111   3
   3  17  -1 14.0954 1.78113   9
  -3 -17  -1 14.2446 0.91329   3
  -3 -17   1 15.7839 0.94572   3
   3 -17  -1 12.2557 2.11551   9
   3 -17  -1 15.0545 1.07816   3
   3  17   1 13.3298 1.98454   9
   3 -17  -1 12.4738 1.77255   9
   4 -17   1 12.4991 0.88089   3
   4  17  -1 11.6125 1.36389   9
   4 -17  -1 11.5762 1.72692   9
  -4 -17   1 12.4268 0.78396   3
   4 -17  -1 13.8809 0.92090   3
   4  17   1 12.3080 1.61356   9
   4 -17  -1 10.5656 1.41806   9
   5 -17   1 10.1025 1.35720   9
   5  17  -1 8.67866 0.65278   9
   5 -17  -1 9.74864 0.99682   9
   5  17   1 9.76877 1.10368   9
  -5  17  -1 9.55568 0.59765   6
   5 -17  -1 10.1654 1.06525   9
   0 -18  -1 26.4549 1.41547   3
   0  18  -1 24.4468 1.20110   8
   0 -18   1 27.4697 1.44045   3
   0 -18  -1 27.3967 3.35534   9
  -1 -18  -1 0.09134 0.78740   9
  -1 -18  -1 1.10283 0.87425   9
  -1 -18  -1 1.57957 0.39016   3
   1  18  -1 0.69929 0.59277   9
   1  18  -1 1.02397 0.23217   8
   1 -18   1 1.87796 0.45559   3
   1 -18  -1 1.08825 0.39377   3
  -1 -18   1 1.33137 0.38524   3
   1  18   1 1.01358 0.20160   8
   1  18   1 0.41098 0.71212   9
   1 -18  -1 0.83559 0.64728   9
  -2 -18  -1 -0.1201 0.59655   9
   2  18  -1 -0.0611 0.34221   9
  -2 -18  -1 0.06524 0.28513   3
   2  18  -1 0.05571 0.15012   8
   2 -18   1 -0.4709 0.23847   3
   2 -18  -1 -0.1074 0.48425   9
   2  18   1 0.13070 0.48936   9
   2 -18  -1 -0.1221 0.38763   9
   2 -18  -1 0.03534 0.28662   3
  -2 -18   1 0.21768 0.29664   3
   3  18  -1 13.4547 0.70188   8
   3 -18   1 14.1070 0.90067   3
   3  18  -1 13.2370 1.36401   9
   3 -18  -1 14.4358 1.55160   9
   3 -18  -1 14.8256 0.92284   3
   3 -18  -1 11.4836 1.54599   9
   3  18   1 13.3613 1.62876   9
  -3 -18   1 13.8476 0.82660   3
   4  18  -1 15.0753 0.67217   8
   4 -18  -1 15.0380 1.14891   9
   4  18   1 14.2589 1.36627   9
   4 -18  -1 13.9301 1.08797   9
   0 -19   1 5.10607 0.53483   3
   0 -19  -1 4.59628 1.02517   9
   1 -19  -1 6.76267 1.17549   9
   1 -19  -1 9.31831 1.20927   9
   2  19   1 26.0134 1.89876   9
   2 -19  -1 23.0948 1.72106   9
   2 -19  -1 26.4496 1.70684   9
   0   0  -2 843.712 29.9140   7
   0   0   2 859.426 31.0568  15
   0   0  -2 810.610 30.8150  15
   0   0   2 821.404 30.2007  14
   0   0   2 840.160 32.4176  19
   0   0  -2 906.819 30.8562  16
   0   0  -2 828.058 30.3458  14
   0   0  -2 816.682 30.4691  17
   0   0   2 856.432 30.8426  16
   0   0   2 797.042 30.7405  17
   0   0  -2 911.880 33.1999  19
   1   0   2 4144.16 143.353  19
   1   0  -2 4050.97 140.890  14
  -1   0   2 4034.09 140.868  19
   1   0  -2 3971.54 141.086  15
  -1   0   2 4053.15 141.030  16
   1   0   2 3783.70 141.250  17
  -1   0  -2 3839.85 140.891  17
   1   0  -2 3939.09 141.309  19
  -1   0   2 3981.82 141.383  15
   1   0   2 3870.01 141.018  18
  -1   0   2 3983.14 140.700  14
  -1   0   2 4001.84 139.878  18
  -1   0   2 3749.71 139.527  17
   2   0   2 776.734 31.5874  18
  -2   0   2 808.772 30.7348  18
   2   0  -2 820.688 31.1552  16
   2   0  -2 813.424 29.9799  18
   2   0  -2 822.907 31.6453  15
   2   0  -2 807.324 28.9838   7
   2   0   2 800.599 33.9329  19
   2   0  -2 741.920 29.5345  13
  -2   0   2 819.699 28.8901  20
  -2   0  -2 823.008 31.6912  17
   2   0  -2 853.091 30.8009  19
   2   0   2 813.473 29.0134   2
   3   0   2 8.47546 0.78037  20
   3   0  -2 7.65851 1.42649  19
  -3   0  -2 6.79684 0.99122  16
   3   0  -2 8.31616 0.85758   7
  -3   0   2 7.28827 0.76550  20
   3   0   2 9.73794 1.67954  15
   3   0  -2 8.15442 1.56776  18
   3   0   2 8.28133 0.82478   2
   3   0  -2 6.15165 1.49840  16
  -3   0  -2 9.21912 2.12633  17
   3   0  -2 7.16355 1.26809  13
  -3   0   2 7.21604 1.74855  18
   3   0  -2 6.79587 1.75869  15
  -3   0  -2 5.10249 1.61589  18
  -4   0  -2 3.26320 1.93127  17
  -4   0  -2 3.24640 1.05748  16
   4   0  -2 3.71975 0.78435   7
   4   0  -2 3.17399 1.13927  13
   4   0   2 2.31935 1.38661  15
   4   0   2 3.31803 0.70477  20
   4   0  -2 4.42521 1.36966  19
   4   0  -2 3.96372 1.75520  15
  -4   0   2 1.27032 1.45171  18
   4   0   2 3.37231 0.60231   2
   5   0  -2 84.6617 7.68287  15
  -5   0   2 82.0953 8.13238  18
  -5   0  -2 68.5208 10.7948  17
   5   0   2 81.5572 3.82133   2
   5   0   2 83.4558 3.99525  20
   5   0  -2 86.7277 6.12556  19
   5   0  -2 76.5944 5.30533  13
   5   0   2 85.4254 6.96369  15
  -5   0  -2 88.3233 5.46149  16
   5   0  -2 78.4756 3.84616   7
   6   0   2 5.11538 0.80945   2
  -6   0  -2 6.26073 0.73704  11
  -6   0  -2 5.81173 2.31714   5
  -6   0   2 4.93187 2.27678   5
   6   0  -2 5.60457 2.64228  15
   6   0   2 5.72863 2.55907  15
   6   0  -2 4.57198 2.47513  19
   6   0  -2 7.07673 2.02536  13
  -6   0  -2 8.63482 3.29346  17
  -6   0   2 4.49270 3.06941  18
  -7   0  -2 16.4075 5.04757  17
   7   0  -2 25.2178 5.32082  15
  -7   0   2 19.6787 6.03437  17
   7   0   2 19.1563 4.90982  15
   7   0  -2 21.5466 1.09290   4
  -7   0   2 19.1978 4.13349   5
   7   0   2 18.2349 3.22209  13
   7   0  -2 20.4494 3.02520  13
  -7   0  -2 20.2226 4.08999   5
   8   0  -2 1.20490 0.82834   9
   8   0  -2 2.02567 1.31699  13
  -8   0  -2 1.55795 1.91107   5
  -8   0   2 1.36467 1.88161   5
   8   0   2 1.38177 1.25193  13
   8   0  -2 1.75723 0.75867   9
  -9   0   2 32.3416 5.08840   5
   9   0  -2 37.5202 2.94284   9
   9   0   2 32.8944 4.30046  13
   9   0  -2 38.1221 4.21771  13
   9   0  -2 32.6562 2.57300   9
  -9   0  -2 34.1410 4.90998   5
 -10   0   2 114.244 8.46943   5
  10   0   2 119.428 6.16619   9
  10   0  -2 118.258 4.28860   1
  10   0  -2 117.297 4.30238  10
 -10   0  -2 119.585 8.06060   5
  11   0   2 34.9560 1.88806   9
  11   0   2 35.3361 1.31572   1
  11   0  -2 36.6977 1.34815   1
  11   0  -2 34.9080 1.35573  10
 -11   0  -2 36.4575 2.95181   5
  11   0   2 36.4820 1.96701   9
 -11   0   2 34.8406 3.21990   5
  11   0   2 33.2108 1.31616  10
   0  -1  -2 3068.93 99.2264  14
   0  -1   2 2829.62 99.6027  16
   0  -1   2 2786.63 99.7020  15
   0  -1  -2 2757.36 99.4374  17
   0  -1  -2 2635.23 101.544  19
   0   1  -2 2826.14 99.6992  16
   0  -1  -2 2723.59 99.8985  15
   0   1   2 2863.44 101.394  19
   0   1   2 2719.20 99.6477  17
   0   1  -2 2738.40 99.2368  14
   0   1  -2 2788.06 99.5927  15
   0   1  -2 2787.41 99.2246  17
   0   1   2 2785.40 100.094  15
   0   1   2 2852.04 99.8135  16
   0   1   2 2853.37 98.9794  14
   0  -1   2 2817.36 99.1195  14
  -1   1   2 1500.05 53.1241  17
   1  -1   2 1432.72 53.0954   2
   1  -1   2 1478.23 55.1355  17
   1  -1   2 1567.66 53.2036  15
  -1   1   2 1611.28 54.7960  14
   1   1  -2 1546.44 54.6476  19
   1   1  -2 1482.59 52.8240   2
   1   1  -2 1544.90 53.3283  18
  -1  -1  -2 1515.53 56.6491  19
  -1   1   2 1479.22 53.5301  18
  -1   1   2 1534.03 55.2151  19
   1   1  -2 1296.17 54.7272  15
  -1  -1  -2 1520.94 54.9898  17
  -1  -1  -2 1528.47 54.7134  18
  -1  -1  -2 1451.10 53.2467  14
  -1  -1   2 1465.15 53.5453  20
  -1   1  -2 1463.85 54.2127  14
   1  -1  -2 1512.43 55.4076  16
   1   1   2 1578.30 57.4208  19
  -1  -1   2 1602.97 54.3584  18
   1  -1  -2 1497.85 56.1721  19
   1   1   2 1543.07 53.8547  16
   1   1   2 1482.11 55.1542  18
  -1   1  -2 1471.43 53.8076   2
   1  -1  -2 1547.20 55.5127  15
  -1   1  -2 1448.72 53.4741   7
  -1   1  -2 1519.04 55.0516  17
  -1   1  -2 1537.23 54.0304  16
   1  -1  -2 1560.60 53.8053  18
  -1  -1   2 1485.95 55.7630  15
  -1  -1   2 1563.70 54.1984  17
  -1  -1   2 1522.44 55.0087  19
   2  -1   2 2911.81 109.892  18
   2  -1   2 2942.67 106.854   2
   2  -1   2 3081.21 107.822  15
  -2  -1  -2 3049.60 109.866  18
   2   1  -2 3106.68 109.172  16
   2   1  -2 3137.87 109.960  15
   2   1  -2 3076.19 106.882   7
  -2   1   2 2941.46 106.473   2
  -2   1   2 3059.66 108.634  18
   2   1  -2 2939.47 107.755  18
  -2  -1   2 2976.20 110.029  18
   2   1   2 2884.04 110.539  18
   2  -1  -2 3012.69 108.133   7
   2   1   2 3274.22 113.488  19
  -2   1  -2 2958.15 110.473  17
  -2  -1   2 3112.42 108.038  20
   2  -1  -2 3117.97 110.761  15
   2  -1  -2 3153.67 110.687  16
   3   1  -2 153.099 7.57234  18
   3   1  -2 132.832 6.79043  13
   3   1  -2 141.764 8.16781  16
   3  -1   2 156.623 7.62987  15
   3  -1   2 154.832 5.90693  20
   3  -1   2 152.795 9.22106  18
  -3  -1  -2 150.484 9.33731  18
  -3   1   2 152.197 8.51428  18
  -3   1   2 147.045 6.00757  20
   3   1  -2 148.787 7.04572  19
   3   1  -2 147.759 9.08442  15
   3  -1   2 155.246 5.98784   2
   3   1  -2 152.796 6.01659   7
   3  -1  -2 148.809 8.73840  15
   3  -1  -2 153.971 7.70751  18
   3  -1  -2 156.414 6.01391   7
   3  -1  -2 155.327 8.21031  19
  -3   1  -2 160.038 7.01777  16
  -3   1  -2 153.177 8.75869  17
   3   1   2 139.073 8.57680  18
  -3  -1   2 147.925 8.87931  18
   3  -1  -2 139.447 6.87493  13
   3   1   2 150.905 6.05362   2
   3  -1  -2 145.742 5.38651   2
   4  -1   2 40.1111 3.88271  15
   4   1  -2 37.9280 4.02031  16
   4  -1   2 40.9990 2.21150  20
   4   1  -2 47.9187 5.17231  15
   4   1  -2 33.7073 3.07953  13
   4   1  -2 43.7019 2.33703   7
   4  -1   2 40.9068 2.18047   2
  -4   1   2 43.0777 4.87295  18
  -4  -1  -2 39.4928 5.33965  18
   4   1  -2 38.0570 3.10430  19
   4  -1  -2 37.4874 3.81990  19
  -4   1  -2 37.5108 3.44731  16
  -4   1  -2 36.7254 4.57531  17
   4   1   2 36.9132 2.19694  20
   4   1   2 40.6824 2.24651   2
   4  -1  -2 41.6231 4.62761  15
  -4  -1   2 40.1052 5.01282  18
   4  -1  -2 40.2724 1.50707   2
   4  -1  -2 36.0118 3.17043  13
   4   1   2 41.2097 4.40305  15
   4  -1  -2 38.7150 2.18583   7
   5   1  -2 72.1448 5.81287  19
   5  -1   2 83.1630 3.62730   2
   5   1  -2 75.6214 4.74191  19
  -5   1   2 90.9804 7.97917  18
   5   1  -2 78.8486 9.04235  15
   5   1  -2 80.7626 3.74851   7
   5   1  -2 68.7233 5.00047  13
  -5  -1  -2 64.6606 6.18003   5
  -5  -1  -2 84.7076 8.49460  17
   5  -1   2 78.5438 6.22823  15
  -5  -1  -2 83.7481 8.63747  18
  -5   1  -2 64.3496 6.29813   5
   5  -1  -2 82.3103 6.31672  19
   5   1   2 80.5996 3.70038   2
   5  -1  -2 77.4425 7.02049  15
   5  -1  -2 76.8543 3.64018   7
  -5   1  -2 81.9400 7.41709  17
   5  -1  -2 73.1665 5.07909  13
   5   1   2 91.2774 7.41758  15
   5   1   2 78.5090 3.86113  20
  -5  -1   2 64.1392 6.31369   5
  -5  -1   2 78.8669 8.79409  18
  -6   1   2 29.1049 4.62806   5
  -6  -1  -2 32.5958 4.58168   5
  -6  -1  -2 29.7145 5.94909  17
   6   1  -2 36.4786 2.23725   7
   6  -1   2 35.6227 2.03215   2
   6   1  -2 34.1323 5.78369  15
   6   1  -2 33.9261 3.61915  13
   6  -1   2 32.0530 5.30322  15
   6   1   2 38.0597 2.17792   2
  -6  -1   2 29.9081 4.58284   5
   6  -1  -2 28.3179 4.97825  13
  -6  -1   2 36.4757 7.09910  18
  -6   1  -2 36.4786 1.68908  11
   6   1   2 36.4902 5.55205  15
  -6   1  -2 37.7319 5.76470  17
   6  -1  -2 31.2886 1.54236   4
  -6   1  -2 30.9075 4.58735   5
   6  -1  -2 35.7242 4.84915  19
   6  -1  -2 27.9117 4.87293  15
   7   1  -2 23.5692 3.25648  13
   7  -1   2 22.6527 3.50898  13
  -7  -1  -2 19.9129 5.87816  17
   7   1  -2 19.0444 5.28057  15
  -7   1   2 21.4116 4.41481   5
  -7  -1  -2 22.9502 4.19160   5
   7   1   2 23.8549 5.59770  15
   7  -1  -2 23.8029 1.22451   4
   7  -1  -2 24.6234 5.35329  15
  -7  -1   2 24.4352 4.49783   5
  -7   1  -2 21.8911 4.27358   5
   7   1   2 20.0665 3.42614  13
   7  -1  -2 22.7114 3.13974  13
  -8  -1  -2 68.2767 7.21352   5
   8  -1   2 67.9294 6.34863  13
   8   1  -2 79.2183 5.22897   9
   8   1  -2 74.0684 5.70989  13
   8   1  -2 68.8303 4.46831   9
  -8   1   2 65.3189 7.72127   5
   8  -1  -2 76.8216 4.92504   9
   8  -1  -2 72.5078 2.88113   4
  -8  -1   2 66.2148 7.48840   5
   8  -1  -2 74.7430 5.65859  13
   8   1   2 70.5536 6.57783  13
  -8   1  -2 67.5468 7.47489   5
   8  -1  -2 66.0868 4.75298   9
  -9  -1  -2 53.5603 5.94448   5
  -9   1   2 49.8577 6.39168   5
   9  -1   2 50.4502 5.33813  13
   9   1  -2 53.1396 3.24887   9
   9   1  -2 59.5225 3.87526   9
   9  -1  -2 57.8350 3.56811   9
  -9   1  -2 50.5319 6.03472   5
   9  -1  -2 61.1621 5.79216  13
  -9  -1   2 53.6436 6.30793   5
   9  -1  -2 52.5224 3.56908   9
   9   1   2 49.1769 5.98787  13
  10   1  -2 9.04725 0.47935   1
  10   1  -2 8.19510 0.48183  10
 -10  -1  -2 8.38125 2.35071   5
  10  -1   2 8.74305 1.48065   9
  10   1  -2 8.73263 1.03238   9
  10   1  -2 8.05359 1.07937   9
 -10   1   2 8.26188 2.56488   5
  10  -1  -2 9.00505 1.13481   9
 -10  -1   2 8.54769 2.43149   5
 -10   1  -2 8.57111 2.43050   5
  10   1   2 8.59841 1.31508   9
  10  -1  -2 8.50208 0.94279   9
  11  -1   2 5.12670 0.70603   9
  11  -1   2 5.44619 0.68941   9
 -11   1   2 5.24979 1.57848   5
  11  -1   2 5.66199 0.32665  10
  11  -1   2 5.95910 0.32300   1
  11   1  -2 5.81734 0.31658  10
  11   1  -2 5.56080 0.29681   1
 -11  -1  -2 6.21264 1.41259   5
 -11  -1   2 5.33088 2.01224   5
  11   1   2 5.20317 0.27283   1
  11  -1  -2 5.46662 0.32208  10
  11   1   2 5.65186 0.77706   9
  11   1   2 4.83907 0.27678  10
  11   1   2 5.78053 0.66107   9
  11  -1  -2 5.81510 0.31084   1
 -11   1  -2 5.27699 1.43256   5
   0   2  -2 82.2737 4.00362  15
   0   2   2 83.5611 5.17569  15
   0  -2  -2 77.3140 3.24252  13
   0   2   2 79.5813 3.07932  18
   0   2   2 86.5629 3.32536  14
   0  -2   2 81.3863 4.13091  17
   0   2  -2 75.5302 3.46615  17
   0   2  -2 78.5651 3.67346  14
   0  -2  -2 79.3957 3.33487  18
   0  -2  -2 74.7069 5.41650  19
   0   2  -2 78.1902 4.04669  16
   0   2  -2 79.6073 3.11471   7
   0  -2  -2 78.7446 3.84510  17
   0  -2   2 81.2575 3.07044   2
   1   2  -2 2052.23 78.5281  15
   1   2  -2 2176.91 78.0146  14
  -1  -2  -2 2111.67 76.3751  14
   1   2  -2 2216.85 76.7905  18
   1  -2   2 2238.80 78.8372  17
  -1  -2  -2 2141.36 80.5398  19
   1   2  -2 2130.66 78.1157  16
  -1   2   2 2206.51 76.4846  17
  -1  -2  -2 2165.76 78.1527  18
  -1   2   2 2179.43 78.9037  16
   1   2  -2 2080.59 76.5145   7
  -1   2   2 2277.63 79.0454  15
  -1  -2   2 2193.41 78.3559  17
  -1   2  -2 2108.82 77.8639   2
  -1   2  -2 2055.51 78.2930  14
  -1  -2   2 2243.23 79.4293  16
  -1  -2   2 2344.82 79.4056  19
   1  -2  -2 2147.39 79.5062  15
   1  -2  -2 2210.57 77.7946  18
  -1   2  -2 2054.45 78.6584  17
   1  -2  -2 2457.77 81.4361  19
  -1  -2   2 2256.20 78.5021  18
  -1  -2   2 2272.89 78.8993  14
   1  -2  -2 2062.08 77.7705   7
   1   2   2 2210.62 78.9720  18
   2   2  -2 95.5630 3.72055  20
  -2   2   2 94.4082 3.60999   2
   2   2  -2 80.7392 4.24830  13
  -2   2   2 95.5811 5.14159  18
  -2  -2  -2 98.6837 6.19710  18
   2   2  -2 95.7541 3.94527   7
   2  -2   2 97.1165 6.40039  18
   2   2  -2 99.3580 4.66478  18
  -2  -2  -2 97.7307 6.75937  19
   2   2  -2 91.7396 6.09282  15
   2   2  -2 93.3721 3.44738   2
   2  -2   2 93.7239 3.85893   2
   2  -2   2 96.8361 3.72789  20
   2  -2   2 94.9254 3.96564  15
   2   2  -2 98.6594 5.76963  16
   2  -2  -2 96.4457 4.82625  18
   2  -2  -2 89.8708 4.36121  13
   2  -2  -2 99.0217 5.85199  15
   2  -2  -2 94.7403 3.91489   7
  -2  -2   2 100.974 5.57461  18
  -2   2  -2 91.9611 5.42124  17
   2   2   2 102.576 7.06682  19
   2   2   2 97.3977 4.20896  16
  -2   2  -2 95.6095 4.06552   2
   2  -2  -2 94.9695 6.15038  19
   2   2   2 87.8043 5.45668  18
   2  -2  -2 94.5551 3.53422   2
   2   2   2 97.0232 3.56490   7
   3   2  -2 115.930 6.06899  18
   3   2  -2 112.404 7.78047  15
   3  -2   2 124.028 5.83505  15
   3   2  -2 115.301 4.78700   7
   3  -2   2 113.446 4.66866   2
   3   2  -2 113.631 6.97548  16
   3  -2   2 113.956 8.04162  18
  -3   2   2 124.151 7.13452  18
  -3   2   2 114.086 4.46111   2
  -3  -2  -2 117.791 8.04061  18
   3   2  -2 96.5629 5.41953  13
  -3   2  -2 123.644 6.44314  16
   3  -2  -2 111.738 4.19880   2
   3  -2  -2 113.197 7.32688  19
   3  -2  -2 115.380 6.38999  18
   3   2   2 110.400 7.06584  18
   3  -2  -2 109.448 5.57282  13
   3  -2  -2 115.315 7.25526  15
   3  -2  -2 111.921 4.71408   7
  -3  -2   2 118.625 7.51684  18
   3   2   2 118.553 5.16347  16
  -3   2  -2 113.777 7.02865  17
   3   2   2 112.056 4.26628   7
   4   2  -2 104.554 6.21432  13
  -4  -2  -2 126.753 9.65847  18
   4   2  -2 121.710 5.20982   7
   4  -2   2 130.710 7.06836  15
   4   2  -2 125.526 7.98786  16
  -4   2   2 129.768 8.65464  18
   4   2  -2 116.669 8.86554  15
  -4   2  -2 119.525 8.19642  17
   4  -2  -2 114.449 6.36740  13
   4   2   2 117.949 8.41200  15
  -4  -2   2 126.961 9.23378  18
   4   2   2 118.099 5.25828  20
   4   2   2 128.344 4.61020   7
   4  -2  -2 130.032 8.50816  15
   4  -2  -2 119.617 8.18652  19
   4  -2  -2 128.187 7.92861  18
   4   2   2 122.175 5.29689   2
   4  -2  -2 120.953 4.50983   2
   5  -2   2 9.52804 2.23810  15
  -5  -2  -2 6.63790 3.45719  18
  -5  -2  -2 5.76807 2.07052   5
   5  -2   2 5.68945 0.80731   2
   5   2  -2 6.75535 2.87037  15
   5   2  -2 6.58817 1.00565   7
   5   2  -2 5.73353 1.60342  13
   5   2  -2 7.08423 2.34355  16
   5  -2  -2 6.78914 1.75733  13
   5   2   2 5.80540 1.06016  20
  -5  -2   2 5.50147 2.57302  18
   5   2   2 4.80021 2.26142  15
  -5   2  -2 7.41771 2.39987  17
   5   2   2 5.82908 0.93804   2
  -5   2  -2 5.59676 2.11118   5
   5  -2  -2 6.44709 2.31088  15
  -5  -2   2 4.94428 2.01624   5
   5  -2  -2 5.36114 2.04621  19
   6  -2   2 52.4563 3.13572   2
  -6   2   2 58.9739 6.91476  17
  -6  -2  -2 54.3490 5.85919   5
   6   2  -2 56.7926 4.77908  13
  -6  -2  -2 67.1374 9.51301  18
   6  -2   2 61.3340 5.89381  15
   6   2  -2 61.4016 3.21167   7
   6   2  -2 75.0769 8.32434  15
   6  -2   2 51.3087 4.85191  13
  -6  -2  -2 73.3092 8.93175  17
   6   2   2 61.5550 3.17782   2
  -6   2  -2 66.3548 7.18780  17
  -6  -2   2 54.0363 6.08364   5
   6   2   2 59.9723 3.46818  20
   6  -2  -2 56.6975 6.56888  19
   6  -2  -2 56.0842 4.60890  13
  -6   2  -2 62.0539 2.58206  11
  -6  -2   2 50.6944 9.07701  18
  -6   2  -2 51.2503 6.07439   5
   6  -2  -2 68.9427 7.04129  15
   6   2   2 60.8067 7.03853  15
   7  -2   2 22.4548 3.45706  13
   7   2  -2 22.0414 3.16735  13
  -7  -2  -2 20.5265 5.54955  17
  -7  -2  -2 21.0652 4.00665   5
  -7   2   2 20.9478 4.63727   5
   7   2  -2 34.2655 6.49718  15
   7  -2  -2 21.8830 1.19129   4
  -7   2  -2 19.4358 4.09516   5
   7  -2  -2 18.6947 4.92974  15
  -7  -2   2 20.0419 4.06320   5
  -7   2  -2 20.1719 5.14472  17
   7  -2  -2 23.9676 3.09206  13
   7   2   2 27.2083 6.28879  15
   8   2  -2 113.900 6.72317   9
   8   2  -2 107.265 7.14605  13
   8   2  -2 103.339 5.54867   9
   8  -2   2 101.399 7.70062  13
  -8  -2  -2 102.399 8.73059   5
  -8   2   2 96.1828 9.65513   5
  -8   2  -2 97.8394 9.24351   5
   8  -2  -2 119.045 6.26871   9
  -8  -2   2 98.0145 9.02597   5
   8  -2  -2 102.232 6.37997   9
   8  -2  -2 113.005 7.02332  13
   8   2   2 95.2757 7.95109  13
   8  -2  -2 106.054 4.11855   4
  -9  -2  -2 129.846 9.38370   5
  -9   2   2 121.055 10.5032   5
   9   2  -2 134.044 6.03352   9
   9   2  -2 143.768 7.04759   9
  -9   2  -2 122.652 9.88098   5
   9  -2  -2 143.205 6.37008   9
  -9  -2   2 123.373 9.68327   5
   9  -2  -2 131.158 6.73827   9
  10   2  -2 92.9363 4.14593   9
 -10  -2  -2 92.0422 6.38321   5
 -10   2   2 80.5392 7.23810   5
  10   2  -2 87.1053 3.68426   9
  10  -2   2 91.5776 5.48993   9
  10  -2  -2 86.1570 3.93364   9
  10   2   2 88.1329 4.55731   9
 -10   2  -2 85.4701 6.75222   5
 -10  -2   2 86.3283 6.60762   5
  10  -2  -2 86.7575 3.72507   9
  11  -2   2 37.5059 2.12439   9
  11   2  -2 44.3073 1.52787   1
 -11  -2  -2 44.2010 3.09022   5
 -11   2   2 41.4071 3.71742   5
  11   2  -2 41.6584 1.53088  10
 -11  -2   2 41.9904 3.09785   5
 -11   2  -2 42.8271 3.39481   5
  11   2   2 43.8654 2.28410   9
  11  -2  -2 40.0057 1.57374  10
  11  -2  -2 43.0448 1.58096   1
  11   2   2 41.0275 1.95716   9
   0  -3   2 9402.14 334.925  17
   0   3   2 9863.44 337.676  15
   0   3   2 9247.92 337.259  19
   0  -3  -2 9999.99 335.205  17
   0  -3   2 8956.50 334.611  14
   1   3  -2 215.394 11.7763  15
   1  -3   2 223.567 8.52161   2
   1   3  -2 228.164 8.39686  13
  -1   3   2 226.611 8.38332   2
   1   3  -2 236.470 8.43755   2
   1   3  -2 244.474 10.2076  14
  -1  -3  -2 244.643 10.2457  18
   1  -3   2 227.832 10.6808  17
   1   3  -2 234.786 8.88197  18
   1   3  -2 232.193 8.64523   7
   1   3  -2 238.590 10.3749  16
  -1  -3  -2 244.274 12.5787  19
   1   3  -2 239.922 8.33996  20
  -1  -3  -2 201.562 9.20584  13
   1  -3  -2 248.939 8.86142   2
  -1   3  -2 236.969 9.14915   2
   1  -3  -2 248.094 9.00525  13
  -1   3  -2 235.555 9.59424  14
   1  -3  -2 246.654 10.9005  15
   1   3   2 251.795 11.8669  19
  -1  -3   2 248.242 9.83050  18
  -1  -3   2 242.134 8.71672   2
  -1   3  -2 235.962 9.60596  17
   1   3   2 238.749 9.79630  18
  -1   3  -2 244.559 8.78367  20
   1  -3  -2 238.845 9.19381  18
  -2   3   2 1088.89 36.1164  17
   2   3  -2 1012.75 39.9567  15
  -2  -3  -2 1069.76 39.7865  18
  -2  -3  -2 1048.40 41.3370  19
   2   3  -2 1027.34 39.2645  14
  -2   3   2 1019.59 36.5170  17
  -2  -3  -2 1108.42 37.5831  14
   2   3  -2 938.456 36.1430   2
   2   3  -2 1040.93 37.3609  18
   2  -3   2 1000.91 36.3919   2
   2   3  -2 1070.84 39.1718  16
  -2   3   2 963.628 36.2269   2
   2   3  -2 1036.59 36.2827  20
   2   3  -2 1023.50 36.5489   7
   2   3  -2 862.384 36.7976  13
   2  -3  -2 1068.28 38.6440  18
   2  -3  -2 1036.18 37.0396   2
   2   3   2 1094.88 41.5365  19
  -2   3  -2 988.808 38.7197  14
  -2   3  -2 1002.02 37.6118   2
  -2  -3   2 1118.36 39.8008  18
   2  -3  -2 1032.83 37.8088  13
   2   3   2 1066.01 38.2326  16
   2   3   2 1014.98 39.2208  18
  -2   3  -2 1019.17 38.8169  17
   2   3   2 1050.65 37.0894   7
   2  -3  -2 1070.66 39.7931  15
   3  -3   2 507.810 17.7751   2
   3   3  -2 500.310 21.0521  16
  -3   3   2 487.350 17.6863   2
   3  -3   2 481.113 18.1476  15
  -3   3   2 509.371 19.3255  17
   3   3  -2 470.564 22.0952  15
   3   3  -2 488.651 17.7229  20
   3  -3   2 468.801 22.5936  18
   3   3  -2 460.426 17.2492   2
   3   3  -2 479.909 17.9178   7
  -3   3  -2 542.986 20.3294   2
   3  -3  -2 502.552 20.4870  18
   3  -3  -2 476.293 19.1813  13
   3  -3  -2 485.778 22.1630  19
   3  -3  -2 520.196 21.5595  15
   3   3   2 467.955 20.9570  18
  -3   3  -2 493.705 20.7297  17
   3  -3  -2 494.654 17.8396   2
  -3  -3   2 503.897 22.0983  18
   3   3   2 510.171 19.4117  16
   3   3   2 505.154 17.9751   7
  -4   3   2 268.973 10.0235   2
   4   3  -2 269.014 10.2562   7
  -4  -3  -2 229.664 12.8045   5
   4  -3   2 259.059 9.92727   2
  -4  -3  -2 283.744 15.8942  18
  -4   3   2 278.384 12.6354  17
   4   3  -2 285.088 13.9482  16
   4  -3   2 267.337 11.3674  15
   4   3  -2 224.611 11.2483  13
  -4   3  -2 274.267 13.5316  17
   4   3   2 270.178 11.2700  16
   4  -3  -2 243.899 9.80751   3
   4  -3  -2 280.333 14.0830  15
   4  -3  -2 271.066 14.6178  19
  -4  -3   2 261.052 15.1280  18
   4  -3  -2 257.388 11.5050  13
   4  -3  -2 269.987 13.3352  18
   4  -3  -2 265.000 9.62628   2
   5   3  -2 120.492 7.17190  13
   5   3  -2 123.532 10.5842  15
   5   3  -2 148.148 9.57801  16
  -5  -3  -2 119.822 8.55728   5
   5  -3   2 136.535 5.47568   2
  -5   3   2 142.069 8.81566  17
   5  -3   2 136.251 7.65996  15
  -5  -3  -2 142.998 11.9507  18
   5  -3   2 113.406 7.29444  13
   5   3  -2 146.309 5.91825   7
   5   3   2 134.488 5.85912  20
  -5   3  -2 108.847 8.79446   5
   5  -3  -2 134.637 4.84383   2
  -5   3  -2 137.071 9.15061  17
  -5  -3   2 115.252 8.68251   5
   5  -3  -2 128.082 7.03607  13
   5   3   2 135.801 5.76360   2
   5   3   2 131.837 10.2737  15
   5  -3  -2 133.016 9.21786  15
   5  -3  -2 123.213 9.51396  19
  -5  -3   2 136.203 11.4551  18
   6  -3   2 21.1447 3.12895  13
   6   3  -2 26.6502 1.90124   7
  -6  -3  -2 22.5232 6.24336  18
   6  -3   2 16.9556 4.49306  15
  -6   3   2 24.6562 4.44716  17
   6   3  -2 24.2623 3.18999  13
   6   3  -2 20.6983 5.37479  15
  -6  -3  -2 25.9305 5.90280  17
   6  -3   2 24.7484 1.63020   2
  -6  -3  -2 23.2781 3.74760   5
   6   3   2 28.5221 2.00180   2
  -6   3  -2 20.7204 4.26003  17
  -6   3  -2 23.2842 1.29307  11
  -6  -3   2 11.3572 5.35296  18
   6  -3  -2 27.0737 4.90173  19
   6  -3  -2 23.7363 2.90504  13
   6  -3  -2 17.7583 3.88126  15
  -6   3  -2 20.7767 3.92833   5
   6   3   2 25.9345 2.11370  20
   6   3   2 27.2725 6.06417  15
  -6  -3   2 22.1060 3.85474   5
   7   3  -2 68.2479 4.23798   9
   7  -3   2 66.8569 5.89282  13
   7   3  -2 70.1476 9.62830  15
  -7   3   2 61.9379 8.00983   5
  -7  -3  -2 87.4401 11.7846  17
   7   3  -2 67.0314 5.48664  13
  -7  -3  -2 66.9812 6.94945   5
   7  -3  -2 76.2236 8.80077  15
  -7  -3   2 63.7691 10.4423   5
   7  -3  -2 72.4585 5.28113  13
   7  -3  -2 65.4366 2.85781   4
  -7   3  -2 67.8112 8.13442  17
   7   3   2 51.1677 9.28048  15
   8  -3   2 32.7680 4.11900  13
  -8   3   2 30.5135 5.45177   5
  -8  -3  -2 32.6175 4.67786   5
   8   3  -2 35.5459 3.49439   9
   8   3  -2 31.2093 3.66942  13
   8   3  -2 34.9054 2.57365   9
   8  -3  -2 36.1126 3.54184  13
   8  -3  -2 31.9108 3.33468   9
   8  -3  -2 35.2903 2.87569   9
  -8  -3   2 32.2837 4.93424   5
  -8   3  -2 30.7550 5.16503   5
   8   3   2 32.9244 4.45505  13
   8  -3  -2 34.3064 1.64789   4
   9   3  -2 38.3191 1.55613  10
   9   3  -2 39.6604 2.40486   9
  -9   3   2 35.4854 5.54667   5
   9   3  -2 42.7236 3.28450   9
   9   3  -2 38.9145 1.54706   1
  -9  -3  -2 40.7219 4.74933   5
   9  -3  -2 38.7665 3.11446   9
   9  -3  -2 39.6530 2.58893   9
  -9   3  -2 35.5354 5.13180   5
  -9  -3   2 37.7105 4.94987   5
 -10   3   2 146.959 10.3843   5
  10   3  -2 169.248 6.64023   9
  10   3  -2 163.738 6.09773   9
 -10  -3  -2 162.570 8.75784   5
  10   3  -2 157.669 5.72586  10
  10   3  -2 158.787 5.71741   1
  10   3   2 161.857 6.98959   9
 -10  -3   2 160.423 9.18066   5
  10   3   2 160.937 5.70349   1
  10   3   2 161.895 5.71154  10
  10  -3  -2 156.239 6.52366   9
  10   3   2 165.619 8.20276   9
 -10   3  -2 151.596 9.64665   5
 -11   3   2 39.1749 3.57760   5
  11   3  -2 45.8003 1.52828   1
 -11  -3  -2 41.2074 2.66067   5
  11  -3   2 37.6454 2.06814   9
  11  -3   2 38.0980 1.84657   9
  11   3  -2 45.6838 1.54780  10
  11  -3  -2 43.5356 1.71581  10
  11   3   2 43.7069 2.23988   9
  11   3   2 38.9521 1.85304   9
  11  -3  -2 45.1667 1.61609   1
   0   4   2 0.92890 0.21491   2
   0  -4  -2 1.66391 0.53501  18
   0  -4   2 1.20592 0.26643   2
   0   4   2 0.78155 0.26189  14
   0  -4   2 1.31458 0.41039  18
   0  -4  -2 0.91078 0.39823  13
   0   4  -2 0.34406 0.45453  14
   0  -4  -2 -0.2883 0.71807  19
  -1  -4  -2 952.983 38.4579  13
   1   4  -2 1087.87 40.0876  16
  -1  -4  -2 1143.05 43.1819  19
  -1   4   2 1027.52 37.5735   2
  -1  -4  -2 1218.44 39.8875  18
   1   4  -2 1045.91 37.5781   2
   1   4  -2 1088.70 39.6915  14
   1   4  -2 1035.17 40.5570  15
   1  -4   2 1050.66 37.5771   2
   1  -4   2 937.995 37.8488  13
   1  -4  -2 1088.34 38.4979  13
   1  -4  -2 1067.39 38.3929   2
  -1  -4   2 1074.54 38.2490   2
   1  -4  -2 1151.56 39.2480  18
   1   4   2 1052.82 38.4265   2
  -1  -4   2 1099.99 39.6300  18
  -1   4  -2 1082.64 38.2804  20
  -1   4  -2 1043.27 39.0071  17
  -1   4  -2 1046.27 39.2325  14
   1  -4  -2 1074.36 38.2626  18
   1   4   2 1116.76 39.0957  18
  -1   4  -2 1079.20 39.0503  15
   2   4  -2 452.277 16.4543   2
  -2  -4  -2 463.632 19.8890  18
   2   4  -2 459.571 16.5636  20
   2   4  -2 464.699 16.8840   7
   2   4  -2 457.977 19.5716  14
   2   4  -2 407.952 17.0813  13
   2   4  -2 468.281 19.5944  16
   2   4  -2 473.213 17.5552  18
  -2  -4  -2 458.568 16.9332  14
  -2  -4  -2 487.146 22.0705  19
  -2   4   2 448.747 16.6297   2
   2   4  -2 462.953 20.5907  15
   2  -4  -2 472.373 17.4142  13
  -2   4  -2 479.138 18.5284  14
  -2   4  -2 470.637 18.1688  17
  -2   4  -2 470.899 17.0487  20
   2   4   2 455.463 16.9278   7
   2  -4  -2 489.799 19.8247  15
   2  -4  -2 470.773 16.8636   2
  -2   4  -2 458.280 17.4986   2
   2   4   2 455.229 18.6528  18
   2  -4  -2 492.403 18.6138  18
   2   4   2 455.371 19.2475  16
   2  -4  -2 478.126 21.2825  19
   2   4   2 438.456 17.0368   2
  -2  -4   2 494.671 19.6238  18
  -3  -4  -2 100.119 7.77002  18
   3   4  -2 102.322 7.98236  15
   3   4  -2 99.9816 4.48738   7
  -3   4   2 106.370 4.37678  17
   3  -4   2 109.509 4.27291   2
   3   4  -2 101.627 7.10547  16
  -3   4   2 106.423 4.63569   2
  -3  -4  -2 100.059 7.64250  19
   3   4  -2 94.7866 3.86266   2
   3   4  -2 105.827 4.28184  20
  -3   4   2 108.975 3.99451  17
   3   4  -2 85.3478 4.90976  13
   3  -4  -2 104.998 6.27875  18
  -3   4  -2 108.426 5.96236  17
   3  -4  -2 110.409 8.08174  19
   3  -4  -2 95.5797 5.31178  13
  -3  -4   2 102.863 7.44667  18
   3   4   2 103.705 4.15455   7
   3   4   2 97.8054 5.65073  16
   3  -4  -2 101.378 3.97029   2
   3  -4  -2 106.899 6.85368  15
   4   4  -2 30.6425 1.35242   2
  -4   4   2 33.1743 2.02627   2
   4   4  -2 28.2978 3.95421  16
  -4  -4  -2 32.4977 5.03696  18
  -4  -4  -2 30.0810 3.51222   5
   4   4  -2 28.7177 2.98276  13
   4  -4   2 31.7591 1.78090   2
   4   4  -2 30.3275 1.87545  20
   4   4  -2 36.7302 4.99219  15
  -4   4   2 35.1656 3.09644  17
   4  -4   2 28.6798 2.89698  13
   4   4  -2 33.6436 2.12064   7
   4  -4  -2 29.6259 4.19208  18
   4  -4  -2 30.6615 2.70788  13
   4   4   2 36.9496 3.15220  16
   4   4   2 33.6366 1.71294   7
   4  -4  -2 35.0775 4.11396  15
   4  -4  -2 32.2442 4.52311  19
   4  -4  -2 29.7550 1.64304   3
  -4  -4   2 26.6930 3.78302   5
  -4   4  -2 36.5739 3.62698  17
   4  -4  -2 31.4033 1.49697   2
  -4  -4   2 37.9252 5.14615  18
   5   4  -2 8.22350 1.72629  13
  -5  -4  -2 13.5042 4.18557  18
  -5   4   2 6.46065 2.32415  17
   5  -4   2 8.63178 1.92853  13
   5   4  -2 7.23408 1.03816   7
  -5  -4  -2 7.91575 2.20668   5
   5  -4   2 5.62541 0.81092   2
   5   4  -2 6.30900 2.76420  15
   5   4  -2 7.59268 2.33708  16
   5  -4   2 8.38198 0.76382   3
  -5   4  -2 6.37465 2.23148   5
   5  -4  -2 7.00528 0.69775   2
   5   4   2 8.01421 2.76763  15
  -5  -4   2 7.18009 2.16859   5
   5  -4  -2 10.8206 2.58286  15
  -5   4  -2 9.39425 2.35460  17
   5   4   2 6.54204 1.08853   7
   5  -4  -2 8.66043 1.75450  13
   5  -4  -2 4.30524 2.41163  19
  -5  -4   2 12.0409 3.44974  18
   5   4   2 8.01615 1.14535   2
   5   4   2 9.17690 1.15878  20
  -6  -4  -2 12.0198 5.02605  18
   6   4  -2 19.9525 4.25254  16
   6  -4   2 23.0229 1.55122   2
   6   4  -2 21.5241 1.86052   7
   6  -4   2 20.2335 3.18181  13
  -6  -4  -2 22.8520 5.72090  17
  -6  -4  -2 20.6906 3.47566   5
   6   4  -2 17.8239 4.94527  15
  -6   4  -2 27.5836 4.60687  17
  -6   4  -2 18.4074 3.72014   5
   6  -4  -2 18.6761 4.05065  15
   6  -4  -2 23.7264 3.11265  13
  -6  -4   2 20.4695 3.64919   5
   6   4   2 24.1153 5.82581  15
  -6  -4   2 23.2501 7.06500  18
  -6   4  -2 19.4581 1.14046  11
   6  -4  -2 13.5475 4.27099  19
   6   4   2 20.7603 1.93245  20
  -7  -4  -2 74.4752 11.5522  17
   7   4  -2 68.4894 3.66564   7
   7   4  -2 66.1584 3.95897   9
   7   4  -2 76.1998 10.5594  15
   7  -4   2 73.1777 5.98880  13
  -7   4   2 58.3152 7.43505   5
  -7  -4  -2 67.4293 6.51310   5
   7   4  -2 66.0842 5.37984  13
  -7   4  -2 60.4580 7.13007   5
   7  -4  -2 71.4635 5.04325  13
   7  -4  -2 59.8669 8.27513  15
  -7  -4   2 65.9550 6.76677   5
   7  -4  -2 57.4693 9.88188  19
  -7   4  -2 77.4783 7.73881  17
   7   4   2 64.4052 9.49336  15
  -7   4  -2 63.9072 7.19136  14
  -8   4   2 101.525 10.0997   5
   8   4  -2 106.786 7.01190  13
  -8  -4  -2 111.112 8.37039   5
   8  -4   2 107.426 7.49613  13
   8   4  -2 110.442 8.94200   9
  -8  -4   2 111.179 8.83168   5
   8  -4  -2 113.545 6.60845  13
  -8   4  -2 105.791 9.59678   5
   8  -4  -2 105.530 7.27985   9
   8   4   2 102.152 8.23458  13
   9   4  -2 84.2444 3.81000   9
   9   4  -2 77.2201 2.97716   1
   9   4  -2 78.1232 2.98862  10
   9   4  -2 84.9852 5.00226   9
   9  -4  -2 80.0692 4.88347   9
  -9   4  -2 73.2729 7.30994   5
  -9  -4   2 77.7457 6.63419   5
   9  -4  -2 76.8709 3.90650   9
   9   4   2 77.8360 2.90008   1
   9   4   2 82.9974 2.91786  10
   9  -4  -2 83.1898 3.20381   4
  10   4  -2 71.9454 2.59169   1
  10   4  -2 71.7894 2.59885  10
  10   4  -2 75.0104 3.34576   9
  10   4  -2 77.2024 2.92531   9
 -10   4   2 63.6739 6.30639   5
  10  -4   2 65.5671 4.57120   9
  10  -4   2 70.0482 3.74835   9
 -10  -4  -2 75.0064 4.90876   5
 -10   4  -2 68.7305 5.82959   5
  10  -4  -2 70.3849 3.25159   9
  10   4   2 69.5099 2.50183   1
  10   4   2 70.5042 4.10608   9
  10   4   2 75.7475 4.69101   9
  10   4   2 70.4191 2.50802  10
  10  -4  -2 62.5936 2.84115   9
  11  -4   2 39.4629 1.81190   9
  11  -4   2 33.4614 1.52074   9
  11   4  -2 31.4958 1.32868  11
  11   4   2 41.3307 1.80746   9
  11   4   2 43.0825 2.10303   9
  11  -4  -2 43.1822 1.56766   1
  11  -4  -2 42.3644 1.57383  10
   0  -5  -2 0.65550 0.36284  13
   0   5  -2 1.11198 0.34592   7
   0   5  -2 0.85353 0.25684   2
   0   5  -2 0.53570 0.60212  16
   0   5   2 0.56760 0.19106   2
   0  -5   2 0.79477 0.20651   2
   0   5   2 1.20660 0.33721  14
   0  -5   2 0.67681 0.36835  18
   0  -5  -2 0.81346 0.45366  18
   0  -5  -2 2.29743 1.42447  19
   0   5  -2 0.30535 0.46859  14
   1   5  -2 307.480 11.3141   7
   1   5  -2 306.055 11.1417   2
  -1  -5  -2 308.343 13.0985  18
   1   5  -2 304.701 13.7752  16
  -1  -5  -2 276.468 11.9843  13
   1  -5   2 290.246 11.0382  13
   1   5  -2 306.796 13.3291  14
  -1  -5  -2 333.328 16.5896  19
  -1   5   2 284.589 11.1249   2
   1  -5   2 299.631 11.0452   2
  -1   5  -2 306.736 10.9709  20
  -1  -5   2 298.735 12.4185  18
  -1   5  -2 300.643 11.7638  17
  -1  -5   2 298.654 10.9571   2
  -1   5  -2 296.769 12.0416  14
  -1   5  -2 294.039 12.2810  15
   1  -5  -2 326.126 16.0528  19
   1  -5  -2 299.141 11.1537  18
  -1   5  -2 286.212 11.4682   2
   1  -5  -2 299.820 11.1378   2
   1  -5  -2 313.053 11.1965  13
   1   5   2 312.877 11.5386  18
  -2   5   2 2599.90 94.7619   2
   2   5  -2 2387.93 94.8799  13
   2   5  -2 2798.49 98.4040  14
   2  -5   2 2756.73 94.9203   2
   2   5  -2 2554.17 94.5359   2
   2  -5   2 2493.42 95.4341  13
   2   5  -2 2730.38 94.9939   7
  -2  -5  -2 2733.95 94.4196  14
  -2  -5  -2 2605.46 100.552  18
   2   5  -2 2730.49 98.4199  16
   2   5  -2 2850.99 99.9158  15
  -2  -5  -2 2886.34 102.110  19
   2  -5  -2 2913.09 103.983  19
   2  -5  -2 2753.18 99.9759  18
  -2   5  -2 2662.03 97.8136  20
  -2   5  -2 2720.62 98.6336  17
  -2  -5   2 2844.79 98.9104  19
   2   5   2 2768.27 97.8328   7
   2  -5  -2 2725.06 97.7104   2
   2   5   2 2750.39 99.2159  18
  -2  -5   2 2826.94 99.0680  19
  -2  -5   2 2813.59 100.867  18
   2   5   2 2746.42 99.9959  16
  -2   5  -2 2682.66 99.1721  14
  -3  -5  -2 413.906 19.6526  18
  -3  -5  -2 412.231 15.4547  14
   3   5  -2 392.121 14.2382   2
   3   5  -2 347.371 15.2317  13
   3  -5   2 355.704 15.6832  13
   3   5  -2 399.770 20.1458  15
   3   5  -2 403.118 14.8740   7
   3   5  -2 392.646 18.5006  16
   3  -5   2 384.431 14.4420   2
   3   5  -2 404.925 14.5309  20
  -3  -5  -2 414.650 19.8896  19
  -3   5  -2 407.117 17.1818  14
   3  -5  -2 409.426 17.5277  18
   3   5   2 394.461 14.8688   7
   3  -5  -2 379.654 14.7169   3
   3   5   2 402.908 17.1641  16
   3  -5  -2 401.679 15.5401  13
  -3   5  -2 405.649 16.2704  17
   3  -5  -2 405.602 14.6870   2
   3  -5  -2 408.409 20.7514  19
  -3  -5   2 438.066 19.5885  18
  -4  -5  -2 311.768 15.1014   5
   4   5  -2 344.627 12.9853   7
   4  -5   2 307.595 14.2478  13
  -4  -5  -2 369.476 19.5638  18
   4   5  -2 329.842 12.1305   2
   4   5  -2 331.393 18.9713  15
   4   5  -2 332.565 12.6915  20
   4  -5   2 329.822 12.2465   3
   4  -5   2 346.664 12.5304   2
   4   5  -2 336.875 17.6145  16
   4  -5  -2 326.260 12.5759   3
   4  -5  -2 351.517 16.4470  18
   4  -5  -2 336.476 18.6983  19
  -4   5  -2 343.293 14.8516  17
   4   5   2 359.104 15.3299  16
  -4   5  -2 337.612 15.7252  14
  -4  -5   2 359.115 19.1221  18
   4  -5  -2 339.353 13.8686  13
   4  -5  -2 344.097 12.4917   2
   4  -5  -2 358.512 16.5881  15
   4   5   2 354.974 12.7539   7
  -4  -5   2 290.572 15.5797   5
   5   5  -2 185.359 14.0457  15
   5  -5   2 177.922 9.58329  13
   5   5  -2 178.825 9.26288  13
   5  -5   2 185.200 7.16617   3
   5   5  -2 197.643 8.03446   7
   5   5  -2 204.991 12.3631  16
   5  -5   2 190.642 7.44002   2
  -5  -5  -2 207.526 15.2219  18
  -5  -5  -2 168.989 11.0422   5
  -5  -5   2 195.944 14.7964  18
  -5   5  -2 199.335 7.24836   1
   5   5   2 187.408 14.1629  15
   5  -5  -2 193.978 7.18265  12
   5   5   2 187.020 8.34903  20
   5   5   2 195.267 7.59836   7
   5  -5  -2 192.746 11.8737  15
  -5   5  -2 201.846 10.2994  17
   5  -5  -2 203.602 9.22156  13
   5  -5  -2 181.368 13.5654  19
   5   5   2 194.311 9.86957  16
  -5  -5   2 169.971 10.8749   5
   5  -5  -2 200.403 7.43144   2
   5  -5  -2 198.497 7.69633   3
  -5   5  -2 198.482 7.27798  10
  -6  -5  -2 70.6086 6.20301   5
   6   5  -2 70.2874 3.89636   7
   6  -5   2 76.1419 3.45469   2
   6   5  -2 75.7553 7.59380  16
   6   5  -2 68.5365 2.61473   1
   6   5  -2 59.8767 8.96043  15
   6   5  -2 67.0215 5.21146  13
   6   5  -2 71.9063 2.63422  10
   6  -5   2 67.6803 5.43665  13
   6   5   2 72.6707 4.01348   2
  -6  -5   2 66.6806 6.31355   5
  -6   5  -2 73.6029 3.42394  11
   6  -5  -2 73.7421 4.87415  13
  -6   5  -2 78.3233 6.39133  17
   6  -5  -2 62.5096 9.63345  19
   6  -5  -2 83.5072 7.20257  15
  -6   5  -2 62.8157 6.96446   5
   6   5   2 65.2823 4.13657  20
   6   5   2 62.6130 8.83105  15
  -6   5  -2 79.9099 6.79602  14
   7   5  -2 15.7183 2.06341   9
  -7  -5  -2 25.6759 6.83803  17
  -7  -5  -2 17.1070 3.45165   5
   7  -5   2 16.3184 2.94139  13
   7   5  -2 15.5428 2.63974  13
   7   5  -2 15.7850 0.74643  10
  -7   5   2 14.5647 4.46477   5
   7   5  -2 4.32326 4.66568  15
   7   5  -2 16.3876 0.74265   1
  -7  -5   2 15.5923 3.70159   5
   7   5   2 15.5761 5.51947  15
  -7   5  -2 18.3450 3.87820  14
   7  -5  -2 11.8981 6.14646  19
   7  -5  -2 14.8680 3.72789   9
   7  -5  -2 15.8462 2.38741  13
   8   5  -2 33.0227 3.56822  13
  -8  -5  -2 38.5848 4.51147   5
   8  -5   2 36.4627 4.12835  13
   8   5  -2 39.0080 1.48659   1
   8   5  -2 41.2496 2.65683   9
  -8   5   2 34.2176 5.81646   5
   8   5  -2 38.2837 1.48908  10
   8   5   2 34.3978 4.64640  13
  -8  -5   2 40.1240 4.83062   5
  -8   5  -2 36.0386 5.44486   5
   8  -5  -2 36.5087 4.42798   9
   8  -5  -2 39.1968 3.40706  13
   8  -5  -2 39.4998 1.87849   4
  -9   5   2 48.3752 6.39200   5
  -9  -5  -2 59.4897 4.90871   5
   9   5  -2 60.4082 2.80526   9
   9   5  -2 56.2327 2.11437  10
   9   5  -2 57.9455 3.92951   9
   9   5  -2 56.7387 2.10508   1
   9  -5  -2 56.9252 2.31554   4
   9   5   2 55.1237 2.03332   1
   9  -5  -2 49.2015 2.68012   9
  -9  -5   2 57.2428 5.07230   5
  -9   5  -2 49.1768 5.76157   5
   9  -5  -2 52.5143 3.75782   9
  10  -5   2 41.8311 2.43648   9
  10  -5   2 40.0209 3.33037   9
  10   5  -2 46.1268 1.88132   9
 -10  -5  -2 44.7683 4.48775   5
  10   5  -2 45.5103 2.12167   9
  10   5  -2 46.3731 1.63634  10
  10   5  -2 47.3745 1.62906   1
 -10   5   2 43.3392 5.58053   5
 -10  -5   2 47.1604 3.51108   5
  10  -5  -2 47.3102 2.24849   9
  10   5   2 47.5836 3.49093   9
  10  -5  -2 43.0861 1.95995   9
  10   5   2 44.6602 2.41280   9
 -10   5  -2 46.5640 4.39200   5
  11  -5   2 20.4265 0.97688   9
  11   5  -2 15.5294 0.78601  11
  11  -5   2 17.9432 0.84534   9
  11  -5  -2 21.1497 0.79246  10
  11   5   2 18.7108 0.99844   9
  11   5   2 20.1641 0.92531   9
  11  -5  -2 22.2776 0.78849   1
   0  -6  -2 51.8330 3.33784  17
   0   6  -2 54.7664 2.63345   7
   0   6  -2 53.4414 3.71949  14
   0  -6  -2 57.0058 3.36596  18
   0  -6  -2 61.5386 6.12675  19
   0  -6   2 59.0366 2.38159   2
   0   6   2 52.7571 2.66338  14
   0   6  -2 54.3248 4.28640  16
   0  -6  -2 54.8256 3.00993  13
   0  -6   2 58.5820 3.19196  18
   1   6  -2 417.235 18.6340  14
   1  -6   2 441.918 15.7091  13
  -1  -6  -2 401.646 17.0661  13
   1   6  -2 419.272 16.5095   7
  -1  -6  -2 489.993 18.6304  18
   1  -6   2 454.837 15.9869   2
  -1  -6  -2 492.169 22.6905  19
  -1   6   2 416.379 16.6348  14
  -1   6  -2 485.780 18.0144  17
  -1   6  -2 423.952 18.8260  15
   1  -6  -2 552.921 24.7401  19
  -1  -6   2 462.540 17.0087   2
   1  -6  -2 476.035 17.2727  13
  -1   6  -2 449.217 18.2187  14
  -1  -6   2 466.742 18.8261  18
   1  -6  -2 460.775 17.4074  18
   1  -6  -2 475.079 17.2231   2
   2   6  -2 103.552 4.52902   7
   2   6  -2 95.9859 4.14423   2
  -2  -6  -2 104.834 7.06694  18
   2   6  -2 93.3310 3.90335  13
  -2  -6  -2 103.560 8.83594  19
   2  -6   2 98.9966 4.11962   2
   2   6  -2 99.0349 7.68819  15
   2   6  -2 108.811 7.34333  16
   2  -6   2 95.2310 4.47198  13
   2   6  -2 103.076 6.89396  14
  -2  -6   2 113.584 6.04048  19
  -2   6  -2 101.000 5.36584  14
   2   6   2 97.8970 6.25551  16
   2   6   2 98.7141 4.33676   7
  -2  -6   2 103.761 6.71945  18
  -2   6  -2 99.6634 4.98320  15
   2  -6  -2 106.926 4.26291   2
  -2   6  -2 101.297 4.27915  20
   2  -6  -2 104.384 4.38967  13
   2  -6  -2 115.502 6.15630  18
   2  -6  -2 98.4928 8.39208  19
  -2   6  -2 107.503 4.85806  17
   2   6   2 103.826 5.10925  18
   3   6  -2 502.365 27.2311  15
   3   6  -2 535.651 22.0798  13
   3   6  -2 604.217 21.5365  20
   3  -6   2 519.056 21.1742   3
   3   6  -2 591.644 21.3783   2
   3  -6   2 572.851 22.5915  13
  -3  -6  -2 562.848 23.7384   5
   3   6  -2 619.754 27.4328  16
   3   6  -2 606.806 21.9948   7
  -3  -6  -2 659.964 22.1536  14
   3  -6   2 619.384 21.5009   2
  -3  -6  -2 654.658 27.4988  18
  -3  -6  -2 623.123 28.0787  19
  -3  -6   2 641.493 27.8113  18
   3   6   2 631.927 22.8448   7
  -3   6  -2 595.068 24.6612  14
   3   6   2 620.183 25.9064  16
   3  -6  -2 633.961 22.6043   2
   3  -6  -2 631.172 25.6207  18
   3  -6  -2 627.691 23.1486  13
   3  -6  -2 598.593 22.5256   3
   3  -6  -2 637.507 29.6287  19
  -3   6  -2 637.522 23.6078  17
  -4  -6  -2 8.44081 1.83979   5
   4   6  -2 7.19928 1.04463  20
   4   6  -2 7.59042 2.98752  15
   4  -6   2 8.38973 1.68290  13
   4  -6   2 8.02268 0.79436   3
   4   6  -2 7.23647 1.39051  13
   4   6  -2 7.14009 1.17851   7
   4   6  -2 7.63051 0.95471   2
   4   6  -2 10.9524 3.36136  16
  -4  -6  -2 6.42019 2.68798  18
   4   6   2 7.39271 1.00560   7
  -4   6  -2 12.1871 1.68165  17
   4  -6  -2 8.46661 1.41080  13
  -4   6  -2 9.10515 2.11535  14
  -4  -6   2 5.89815 2.44599  18
   4   6   2 7.70197 2.44532  16
   4  -6  -2 5.68278 2.39777  19
   4  -6  -2 9.22763 0.90947   3
   4  -6  -2 1.78497 5.14515  18
   4  -6  -2 7.90579 0.78068   2
   5   6  -2 218.326 8.16400   1
  -5  -6  -2 218.542 11.6835   5
   5   6  -2 225.619 8.17641  10
   5   6  -2 244.945 9.76400   7
   5   6  -2 245.699 14.7525  16
   5  -6   2 222.188 11.0349  13
   5   6  -2 217.242 10.6724  13
   5   6  -2 245.537 17.2164  15
   5  -6   2 238.476 9.03424   2
  -5  -6  -2 242.199 16.9597  18
   5  -6   2 227.244 8.76967   3
  -5  -6   2 210.520 12.0282   5
  -5   6  -2 226.719 8.62410  10
   5  -6  -2 236.335 8.98785   3
  -5   6  -2 218.947 8.55580   1
   5   6   2 225.852 16.5556  15
  -5  -6   2 254.565 18.5004  18
   5  -6  -2 234.846 8.55721  12
   5   6   2 234.655 9.96572  20
  -5   6  -2 248.702 12.7412  14
   5  -6  -2 228.298 16.3373  19
   5   6   2 228.414 11.8120  16
  -5   6  -2 249.666 11.1129  17
   5  -6  -2 238.134 8.96614   2
   5   6   2 229.878 9.48659   7
   6   6  -2 119.758 5.76720   7
   6   6  -2 116.645 4.19101  10
   6   6  -2 111.243 6.86848  13
  -6  -6  -2 116.501 7.87533   5
   6   6  -2 114.188 4.17854   1
   6  -6   2 108.971 7.05967  13
   6  -6   2 119.237 5.01047   2
   6  -6  -2 124.400 6.42423  13
  -6   6  -2 124.538 8.68338  14
   6   6   2 123.923 12.6385  15
  -6  -6   2 113.670 8.10731   5
  -6   6  -2 99.7890 9.14596   5
   6  -6  -2 111.252 11.8988  19
   7   6  -2 7.94452 0.46946  10
   7   6  -2 8.19384 0.46000   1
   7   6  -2 8.95383 1.15910   9
  -7  -6  -2 9.52661 2.52535   5
   7  -6   2 8.23821 2.13504  13
  -7   6   2 6.91656 3.00683   5
   7   6  -2 8.81520 2.09321  13
  -7   6  -2 6.91206 2.81477   5
   7  -6  -2 8.00256 2.14556   9
  -7  -6   2 8.31104 2.47055   5
   7  -6  -2 7.29671 6.11269  19
   7  -6  -2 8.76596 1.79553  13
   7   6   2 0.31728 6.70876  15
   8   6  -2 66.9040 2.48612  10
   8  -6   2 71.0471 5.40465  13
  -8   6   2 57.7204 7.53663   5
   8   6  -2 68.1390 5.16680   9
   8   6  -2 66.0412 2.47418   1
   8   6  -2 71.3709 3.40476   9
  -8  -6  -2 67.0537 5.52639   5
   8  -6  -2 58.4542 3.26840   9
   8   6   2 55.9010 5.86163  13
  -8  -6   2 64.5686 5.59031   5
   8  -6  -2 63.0377 5.04227   9
   8  -6  -2 62.7699 5.43656  13
   8  -6  -2 64.2994 2.74501   4
  -8   6  -2 61.2531 6.94769   5
   9   6  -2 70.9308 4.32039   9
   9   6  -2 70.6444 2.53727   1
   9   6  -2 71.1884 3.12529   9
   9   6  -2 68.3631 2.54521  10
  -9   6   2 59.1082 6.96593   5
  -9  -6  -2 73.6821 5.01618   5
  -9   6  -2 60.4245 6.16394   5
   9  -6  -2 57.9157 2.89304   9
   9  -6  -2 63.8710 2.63976   4
  -9  -6   2 69.5000 4.93540   5
   9  -6  -2 62.7676 4.08761   9
  10  -6   2 28.4642 2.55648   9
 -10   6   2 28.3136 3.79283   5
  10   6  -2 29.7867 1.04716  10
  10   6  -2 29.3325 1.03600   1
  10  -6   2 24.3268 1.59273   9
 -10  -6  -2 29.1982 2.28826   5
  10  -6  -2 28.6139 1.32533   9
 -10  -6   2 28.4816 2.97941   5
  10   6   2 29.5593 2.58028   9
  10  -6  -2 29.0100 1.25721   9
  10   6   2 28.0718 1.58898   9
 -10   6  -2 27.8493 3.20233   5
  11  -6  -2 8.62488 0.38023   1
   0   7   2 115.586 5.14139  14
   0   7  -2 123.061 7.51418  16
   0  -7  -2 123.421 9.63159  19
   0  -7  -2 115.916 5.48539  13
   0   7  -2 116.179 4.91464   7
   0  -7  -2 115.494 5.98027  18
   0  -7   2 120.058 5.73980  18
   0  -7  -2 114.192 5.00098  17
   0  -7   2 119.959 4.58491   2
   0   7  -2 107.850 6.38418  14
   0  -7   2 105.036 4.26148   3
  -1   7   2 30.5017 1.96802  14
   1  -7   2 29.3740 1.55851   2
  -1  -7  -2 30.9821 4.89099  19
   1   7  -2 29.5010 1.92624   7
   1   7  -2 28.9185 3.46494  14
  -1  -7  -2 31.8201 3.40454  18
   1   7  -2 32.9809 3.77757  16
   1  -7   2 30.6841 2.07404  18
   1  -7  -2 30.8244 2.10700  18
  -1  -7   2 32.6896 2.96426  18
  -1  -7   2 29.5187 1.60656   2
   1  -7  -2 34.1766 1.96065  13
   1  -7  -2 25.3101 4.22465  19
   1  -7  -2 25.9672 1.43017   3
  -1   7  -2 29.3885 2.51229  14
  -1  -7   2 32.5032 3.47282  19
   2  -7   2 631.415 23.1765   2
   2  -7   2 572.151 22.9858   3
  -2   7   2 700.622 25.0296  14
   2   7  -2 646.477 29.1623  15
  -2  -7  -2 693.047 31.6096  19
   2  -7   2 646.284 23.2221  13
   2   7  -2 643.622 27.5255  14
   2   7  -2 628.649 28.0352  16
  -2  -7  -2 612.685 23.7804   5
   2   7  -2 627.937 23.7873   7
  -2  -7  -2 668.371 27.6787  18
  -2   7  -2 628.310 24.3078  14
   2  -7  -2 626.711 22.9336  18
  -2  -7   2 669.970 26.7956  18
   2  -7  -2 607.492 22.9640  13
  -2   7  -2 657.626 23.0033  20
   2  -7  -2 663.915 25.4529  18
  -2   7  -2 609.304 24.3157  15
   2   7   2 588.548 23.0460   7
   2  -7  -2 585.008 22.6504   3
  -2  -7   2 679.965 26.2923  19
  -2   7  -2 622.125 23.6938  17
   2   7   2 618.811 26.2924  16
   2  -7  -2 649.793 22.9607   2
   3   7  -2 250.856 15.6535  15
  -3  -7  -2 243.911 10.1906   5
   3   7  -2 213.856 15.9437  16
   3  -7   2 238.349 9.02947   2
   3   7  -2 239.716 9.17478  20
   3   7  -2 235.362 9.68797   7
  -3  -7  -2 243.902 23.3018  19
   3   7  -2 233.756 9.33184  13
   3  -7   2 210.602 8.80449   3
  -3  -7  -2 249.478 14.3316  18
  -3   7  -2 255.987 9.99226  17
   3  -7  -2 241.416 12.1391  18
  -3  -7   2 234.231 13.7904  18
   3  -7  -2 223.222 9.07349   3
  -3   7  -2 229.150 10.8832  14
   3  -7  -2 246.478 9.27833   2
   3  -7  -2 242.883 15.9374  19
   3  -7  -2 243.914 9.50784  13
   3   7   2 248.516 12.8572  16
   3   7   2 248.274 9.57199   7
   4   7  -2 268.603 10.8643   7
   4   7  -2 271.005 10.3799  20
   4   7  -2 260.656 15.6828  16
  -4  -7  -2 267.599 11.8678   5
   4   7  -2 250.236 10.9691  13
   4   7  -2 268.479 17.7602  15
  -4  -7  -2 278.432 17.0798  18
   4  -7   2 262.923 10.0306   2
   4  -7   2 262.273 11.3515  13
   4  -7   2 234.534 9.84050   3
   4   7   2 280.706 10.5888   7
  -4  -7   2 236.934 11.9449   5
  -4   7  -2 293.214 11.1355  17
   4  -7  -2 271.333 10.8739   2
  -4  -7   2 274.972 16.9076  18
   4  -7  -2 235.918 17.0899  19
  -4   7  -2 283.190 12.8251  14
   4  -7  -2 264.423 9.71950  12
  -4   7  -2 257.728 9.81371  10
  -4   7  -2 245.377 9.73817   1
   4  -7  -2 284.568 10.6628   3
   4  -7  -2 277.105 10.8441  13
   4   7   2 263.154 14.0240  16
   5  -7   2 116.171 4.90911   2
   5  -7   2 112.534 4.80833   3
   5   7  -2 106.498 11.4684  15
   5  -7   2 119.865 8.93327  13
   5   7  -2 109.913 6.31440   7
  -5  -7  -2 109.365 11.5310  18
   5   7  -2 111.779 9.78750  16
   5   7  -2 113.979 6.22250  13
  -5  -7  -2 113.529 6.92745   5
   5  -7  -2 99.4028 10.4096  19
   5  -7  -2 120.800 4.93281   3
  -5   7  -2 109.383 7.47265  14
  -5   7  -2 108.384 4.42038   1
  -5   7  -2 110.140 4.48027  10
   5  -7  -2 117.805 5.74852  13
   5  -7  -2 115.021 4.95900   2
   5   7   2 117.648 6.38604  20
  -5   7  -2 116.271 6.41820  17
   5   7   2 116.425 11.8789  15
   5  -7  -2 116.108 4.42672  12
  -5  -7   2 106.963 11.9921  18
   6  -7   2 44.2317 2.31646   3
   6   7  -2 37.5497 8.46439  15
   6  -7   2 43.4603 3.81099  13
  -6  -7  -2 39.0460 4.61894   5
   6   7  -2 45.0990 1.64099  10
   6   7  -2 36.7694 7.12422  16
   6   7  -2 43.4874 3.03465   7
   6   7  -2 42.8050 1.62378   1
   6  -7  -2 44.3586 3.26788  13
   6  -7  -2 35.6460 7.46334  19
  -6  -7   2 41.5983 4.23186   5
  -6   7  -2 36.9079 5.35609   5
   6   7   2 61.8262 9.77744  15
  -6   7  -2 42.6674 4.96389  14
  -7  -7  -2 40.0466 4.11372   5
   7   7  -2 42.5543 2.47685   9
   7   7  -2 38.2119 1.51489   1
   7  -7   2 39.0516 3.60252  13
   7   7  -2 39.3262 1.52909  10
   7   7   2 32.9110 4.13965  13
   7  -7  -2 38.3154 4.25746   9
  -7   7  -2 34.9321 5.34091   5
   7  -7  -2 37.6846 3.05232  13
  -7  -7   2 37.7666 4.03718   5
   8   7  -2 46.5329 1.76320  10
   8   7  -2 46.0355 1.74992   1
   8   7  -2 50.5209 2.51471   9
   8   7  -2 50.5130 4.25048   9
  -8   7   2 40.0402 6.19527   5
  -8  -7  -2 48.2447 4.17771   5
   8  -7  -2 44.9831 4.10846   9
  -8   7  -2 41.9306 5.54753   5
  -8  -7   2 47.7249 4.27251   5
   8  -7  -2 39.6284 2.39717   9
   8  -7  -2 42.5205 2.06121   4
  -9  -7  -2 11.8114 1.89600   5
  -9   7   2 10.2990 3.03558   5
   9   7  -2 12.5295 0.98029   9
   9   7  -2 12.5649 0.50449   1
   9   7  -2 12.0803 1.61406   9
   9  -7   2 11.1975 0.68337   4
   9   7  -2 12.2275 0.52001  10
  -9  -7   2 11.5364 2.37844   5
   9   7   2 7.75273 1.56650   9
  -9   7  -2 10.6757 2.60719   5
   9  -7  -2 10.4608 0.92407   4
   9  -7  -2 9.66230 0.87185   9
   9  -7  -2 9.91062 1.81423   9
 -10   7   2 1.75307 1.30615   5
  10  -7   2 0.51299 0.26465   9
  10  -7   2 0.87193 0.48222   9
 -10  -7  -2 0.91144 0.66599   5
  10   7   2 0.80330 0.52167   9
  10   7   2 1.08072 0.37434   9
   0   8  -2 442.062 16.9070   7
   0  -8  -2 447.567 17.7551  13
   0   8  -2 457.636 20.7081  16
   0  -8  -2 422.936 16.2006   3
   0   8   2 454.336 17.3722  14
   0  -8  -2 480.097 18.7142  18
   0   8  -2 455.319 19.3341  14
   0  -8   2 458.353 16.5382   2
   0  -8   2 455.990 18.2316  18
   0  -8   2 445.479 16.1325   3
   1   8  -2 288.568 11.3832   7
   1  -8   2 272.064 10.4892   3
  -1  -8  -2 315.164 18.4723  19
  -1   8   2 293.263 11.5063  14
  -1  -8  -2 277.290 10.4551   3
   1   8  -2 276.628 14.2220  14
  -1  -8  -2 311.220 14.1112  18
   1  -8   2 289.247 11.8553  18
   1  -8   2 289.647 10.8049   2
  -1  -8   2 304.637 15.1742  19
   1  -8  -2 301.930 12.1248  18
  -1   8  -2 283.320 12.7465  14
   1  -8  -2 266.825 10.7493   3
  -1  -8   2 305.651 13.7968  18
  -1  -8   2 295.621 11.1187   2
   1  -8  -2 306.541 11.7097  13
   1  -8  -2 290.852 17.8729  19
  -2  -8  -2 887.655 36.6738  18
   2   8  -2 883.767 37.6652  16
   2   8  -2 869.939 36.5575  14
   2  -8   2 954.851 31.5108  13
  -2  -8  -2 849.812 31.2293   3
   2   8  -2 887.831 39.2217  15
  -2  -8  -2 924.989 41.2417  19
  -2   8   2 896.701 32.9041  14
   2  -8   2 859.559 31.4224   3
   2  -8   2 859.467 31.7456   2
  -2  -8  -2 831.790 32.2347   5
   2   8  -2 875.182 32.4487   7
  -2  -8   2 969.251 37.1322  19
   2   8   2 859.371 32.8325   7
   2  -8  -2 901.364 32.9250  18
   2  -8  -2 993.177 32.8577  13
   2   8   2 886.447 37.0681  16
   2  -8  -2 875.393 32.3090   3
   2  -8  -2 938.930 32.7801   2
   2  -8  -2 770.071 40.2334  19
   2  -8  -2 901.887 35.2693  18
  -2   8  -2 949.455 34.4350  14
  -2  -8   2 890.863 43.0652  18
  -2   8  -2 890.725 32.6168  20
   3  -8   2 531.479 18.3180   2
   3  -8   2 488.223 18.0781   3
   3   8  -2 485.796 18.3928  20
  -3  -8  -2 503.042 28.8521  18
   3   8  -2 480.407 24.4132  16
  -3  -8  -2 536.013 19.2051   5
  -3   8   2 458.702 23.2681  14
   3   8  -2 488.589 19.1252   7
   3  -8   2 502.690 18.8367  13
   3   8  -2 472.320 26.2057  15
  -3  -8  -2 499.224 17.7121   3
  -3  -8  -2 497.976 25.8955  19
   3  -8  -2 495.713 17.7199  12
   3  -8  -2 503.398 18.3193  18
   3  -8  -2 469.914 18.0624   3
   3   8   2 516.073 18.7977   7
   3  -8  -2 523.431 18.4543   2
   3  -8  -2 503.239 18.4749  13
  -3   8  -2 501.701 20.1792  14
   3  -8  -2 413.699 25.6485  19
   3   8   2 510.768 23.3261  16
  -3  -8   2 509.178 24.3982  18
  -4   8   2 632.150 26.4114  14
  -4  -8  -2 664.238 24.4359   5
   4   8  -2 582.754 32.3583  15
   4  -8   2 658.899 23.8326  13
  -4  -8  -2 654.985 31.9803  18
   4   8  -2 628.915 23.3648  20
   4  -8   2 648.140 22.9998   2
   4  -8   2 549.027 22.7431   3
   4   8  -2 625.050 30.7124  16
   4   8  -2 624.722 23.9645   7
   4  -8  -2 642.831 23.7137  13
  -4   8  -2 668.456 22.8463   1
  -4   8  -2 644.519 25.8380  14
   4   8   2 636.751 30.8013  16
  -4   8  -2 611.455 24.0378  17
  -4  -8   2 587.734 24.3479   5
  -4  -8   2 619.808 31.9899  18
  -4   8  -2 671.662 22.9261  10
   4  -8  -2 605.801 23.1768   3
   4  -8  -2 645.507 22.7651  12
   4   8   2 643.911 23.7652   7
   4  -8  -2 654.093 23.5042   2
  -5  -8  -2 240.049 10.8889   5
   5  -8   2 212.350 8.97478   3
   5   8  -2 228.561 8.22575  10
   5   8  -2 229.850 16.1116  16
   5   8  -2 236.176 10.7455   7
   5  -8   2 238.317 9.17598   2
   5   8  -2 222.235 18.2120  15
   5   8  -2 226.692 8.21226   1
   5  -8   2 247.836 10.4344  13
  -5   8   2 222.932 12.7050  14
  -5   8  -2 234.226 11.9808  14
   5   8   2 214.108 17.5413  15
   5  -8  -2 252.288 9.82299  13
  -5  -8   2 224.013 10.7019   5
   5   8   2 225.534 10.2501  20
   5  -8  -2 225.805 9.05072   3
   5  -8  -2 203.450 17.4953  19
   5  -8  -2 241.884 8.56565  12
   6   8  -2 68.3426 2.49739  10
  -6   8   2 66.5770 6.87262  14
  -6  -8  -2 81.3515 11.9705  17
   6   8  -2 58.9135 9.48605  16
   6   8  -2 66.2542 3.74144   9
   6  -8   2 67.4318 3.25623   3
   6  -8   2 72.5929 4.58005  13
   6   8  -2 63.2828 4.07207   7
   6   8  -2 67.8632 2.48398   1
  -6   8  -2 54.8577 6.62197   5
   6   8   2 71.3149 12.2361  15
  -6   8  -2 59.1758 5.71327  14
  -6  -8   2 64.1725 4.73472   5
   6  -8  -2 73.4766 4.02002  13
   7   8  -2 9.54688 1.07016   9
   7   8  -2 9.14124 0.43541   1
   7   8  -2 9.42224 0.45185  10
  -7  -8  -2 9.10073 2.16185   5
   7  -8   2 8.21396 1.85418  13
  -7   8   2 7.48901 3.10574   5
  -7  -8   2 9.07350 2.00282   5
   7   8   2 8.16267 2.56418  13
   7  -8  -2 8.04567 2.05145   9
   7  -8  -2 9.71703 1.48300  13
  -7   8  -2 6.97674 2.62154   5
  -8   8   2 6.41249 2.90660   5
   8   8  -2 7.10978 1.66992   9
   8   8  -2 7.58521 0.39804  10
  -8  -8  -2 7.79648 1.80643   5
   8   8  -2 7.67599 0.37884   1
   8   8  -2 8.66785 0.97076   9
   8  -8  -2 6.87664 1.67442   9
  -8  -8   2 7.30949 1.72483   5
   8  -8  -2 5.76678 0.79990   9
  -8   8  -2 6.46281 2.41428   5
  -9   8   2 23.7514 3.99409   5
   9   8  -2 26.8216 1.53046   9
   9   8  -2 26.2909 2.06701   9
  -9  -8  -2 25.1512 2.15765   5
   9  -8   2 26.9240 3.34261   9
   9  -8  -2 25.8979 1.23710   4
   9  -8  -2 23.9947 1.41564   9
  -9  -8   2 24.1007 1.90872   5
  -9   8  -2 22.4246 3.09696   5
   9  -8  -2 25.9530 2.10180   9
  10  -8   2 3.54235 0.77682   9
  10   8  -2 3.61098 0.30884  11
  10  -8   2 2.80228 0.46501   9
  10  -8  -2 4.27736 0.26477  10
  10  -8  -2 4.18543 0.25139   1
  10   8   2 3.19577 0.51528   9
  10   8   2 3.57702 0.84324   9
   0   9  -2 343.065 17.2670  16
   0  -9   2 316.627 14.4589  18
   0  -9   2 329.423 17.8604  19
   0  -9  -2 327.961 14.8370  18
   0  -9   2 325.770 11.9616   3
   0  -9  -2 328.801 12.0691   3
   0  -9  -2 329.038 13.8495  13
   0  -9   2 350.280 12.5378   2
   0   9   2 324.979 13.1213  14
   0   9  -2 341.142 12.9705   7
   0  -9  -2 328.480 20.5191  19
   1  -9   2 294.233 12.4895  18
  -1  -9  -2 285.198 10.5496   3
   1  -9   2 278.902 10.5782   3
   1  -9   2 281.443 10.9445   2
  -1   9   2 299.271 11.9766  14
   1   9  -2 293.900 16.0424  16
  -1  -9  -2 300.331 14.6188  18
  -1  -9  -2 302.956 19.3156  19
   1   9  -2 287.500 14.8334  14
   1   9  -2 283.537 11.5804   7
  -1  -9   2 307.481 11.6944   2
  -1  -9   2 276.539 15.4759  19
  -1  -9   2 302.992 14.2869  18
   1  -9  -2 291.202 11.9690  13
  -1   9  -2 286.452 13.1109  14
   1  -9  -2 299.356 12.3979  18
  -1   9  -2 289.708 11.3501   7
   1  -9  -2 272.809 10.6156   3
  -1   9  -2 284.650 15.0331  16
   1  -9  -2 276.722 18.4895  19
  -1  -9   2 285.667 10.4206   3
   2  -9   2 197.097 7.61346   3
  -2   9   2 209.232 8.91331  14
   2   9  -2 204.548 13.2644  16
   2  -9   2 205.090 7.94904   2
  -2  -9  -2 198.689 12.4490  18
   2   9  -2 247.643 15.0114  15
  -2  -9  -2 195.670 7.42459   3
   2   9  -2 176.869 13.1197  14
   2  -9   2 209.710 8.94382  18
   2   9  -2 191.133 8.64913   7
  -2   9  -2 201.964 9.95394  14
   2  -9  -2 223.664 8.67850  13
  -2  -9   2 209.889 12.3399  18
   2   9   2 215.889 12.5919  16
  -2  -9   2 214.664 12.5201  19
   2   9   2 209.460 8.61782   7
   2  -9  -2 214.038 8.91268  18
   2  -9  -2 203.279 7.62384   6
   2  -9  -2 187.824 14.7503  19
   2  -9  -2 195.273 7.89941   3
  -3  -9  -2 24.9173 1.18959   3
   3  -9   2 25.6448 1.50986   3
   3  -9   2 24.4513 1.59163   2
  -3  -9  -2 17.9974 4.81235  19
   3   9  -2 18.9306 4.83927  16
  -3  -9  -2 25.6460 2.10923   5
   3  -9   2 29.5136 1.91982  13
   3   9  -2 21.4749 5.58796  15
  -3  -9  -2 24.4604 1.13779   6
  -3  -9  -2 23.6681 4.93125  18
   3   9  -2 23.6493 2.14688   7
  -3   9   2 25.5085 2.68075  14
   3   9  -2 24.1021 1.70052  20
   3  -9  -2 25.0000 1.86905  13
   3   9   2 23.0174 1.94885   7
   3   9   2 21.8643 4.36406  16
   3  -9  -2 23.9682 5.04518  19
  -3   9  -2 25.2534 2.74664  14
  -3   9  -2 31.1337 1.39692   1
   3  -9  -2 23.5200 1.27666  12
  -3   9  -2 30.4396 1.44382  10
  -3  -9   2 34.7415 4.96792  18
   4  -9   2 114.704 5.10908  13
  -4  -9  -2 107.268 11.8404  18
   4  -9   2 110.581 4.94855   2
   4   9  -2 112.013 5.24765  20
  -4  -9  -2 114.435 4.31407   6
  -4  -9  -2 115.489 4.33235   3
   4   9  -2 111.710 11.7294  15
   4  -9   2 116.657 4.84123   3
  -4   9   2 112.512 7.00246  14
   4   9  -2 130.536 11.0611  16
   4   9  -2 95.3561 6.52735   7
  -4  -9  -2 125.759 5.84044   5
  -4   9  -2 117.088 7.07973  14
   4  -9  -2 117.302 4.48156  12
   4  -9  -2 112.148 4.90521   3
   4   9   2 113.187 5.51534   7
  -4   9  -2 116.297 4.47609   1
  -4  -9   2 139.610 18.1341  18
   4  -9  -2 97.1693 11.4913  19
   4  -9  -2 125.082 5.40464  13
  -4  -9   2 104.301 5.45141   5
   4   9   2 119.849 10.2371  16
  -4   9  -2 119.681 4.55162  10
  -5   9   2 253.525 13.2386  14
   5   9  -2 233.713 19.9068  15
   5   9  -2 264.154 11.2164   7
   5   9  -2 257.430 18.3680  16
   5  -9   2 234.383 10.0497   3
   5  -9   2 261.103 10.5265  13
  -5  -9  -2 260.023 11.7500   5
  -5  -9  -2 254.970 9.21479   3
   5  -9  -2 274.650 10.4472  13
  -5   9  -2 252.603 12.6865  14
   5  -9  -2 242.392 9.75417   3
  -5  -9   2 249.141 10.5861   5
   5  -9  -2 206.852 18.5028  19
   5  -9  -2 257.423 9.24751  12
   5   9   2 238.942 19.8393  15
  -6  -9  -2 55.1705 3.90516   5
   6  -9   2 52.0987 2.71140   3
   6   9  -2 50.8663 1.95197   1
   6   9  -2 49.7814 3.60102   7
   6   9  -2 59.6703 3.07521   9
  -6  -9  -2 52.9384 2.17862   3
   6  -9   2 51.3279 3.40626  13
   6   9  -2 51.2846 1.97445  10
   6  -9  -2 48.4177 2.67254   3
  -6   9  -2 50.3024 3.00691   7
   6  -9  -2 50.5631 3.18528  13
   6  -9  -2 38.9414 5.74955   9
  -6   9  -2 40.2573 5.47464   5
  -6  -9   2 51.3942 3.44570   5
  -7  -9  -2 6.20841 1.61210   5
   7   9  -2 6.62223 0.94954   9
  -7   9   2 4.89077 2.76225   5
   7  -9  -2 4.88471 0.84274   9
  -7   9  -2 5.28742 2.28019   5
   7  -9  -2 5.53176 1.84412   9
   7  -9  -2 4.35192 1.29093  13
  -7  -9   2 5.36425 1.38328   5
   8   9  -2 50.9823 2.61966   9
  -8  -9  -2 45.8291 3.17897   5
  -8   9   2 40.7251 5.83785   5
   8   9  -2 52.6507 4.01810   9
  -8   9  -2 42.6297 4.80129   5
   8  -9  -2 50.7459 3.92835   9
   8  -9  -2 43.7991 2.36665   9
  -8  -9   2 42.0074 2.70439   5
   9   9  -2 5.11374 0.61070   9
   9  -9   2 4.57336 0.37091   4
  -9   9   2 4.56299 1.85402   5
   9  -9   2 4.54747 1.36644   9
  -9  -9  -2 4.35214 0.99123   5
   9  -9   2 3.45587 0.70920   9
   9   9  -2 4.95299 0.77542   9
   9  -9  -2 4.89744 0.63097   9
   9  -9  -2 5.72854 0.50634   4
   9  -9  -2 4.93654 0.86085   9
   9   9   2 3.77064 1.41117   9
   9   9   2 4.96073 0.73063   9
  10  -9   2 32.9262 1.77221   9
  10  -9   2 26.9608 1.71459   9
  10   9  -2 31.5173 1.21919  11
  10   9   2 32.8090 1.58051   9
  10   9   2 34.1156 1.85492   9
   0 -10   2 39.9124 5.55457  19
   0 -10  -2 37.4292 6.87380  19
   0 -10   2 43.3459 2.48769   2
   0  10  -2 46.9725 4.60822  14
   0 -10   2 44.0616 1.94589   3
   0 -10  -2 43.8348 4.76798  18
   0 -10  -2 39.4752 1.93508   6
   0  10  -2 46.3972 5.34663  16
   0 -10  -2 49.9156 2.41503   3
   0 -10   2 45.9143 4.27717  18
   0  10  -2 44.9413 2.79786   7
  -1  10   2 232.152 10.4340  14
  -1 -10  -2 256.601 9.08011   3
   1  10  -2 230.352 14.9790  15
   1 -10   2 233.402 8.72944   3
   1  10  -2 233.220 13.3888  14
   1 -10   2 231.657 11.0895  18
   1  10  -2 261.300 15.1393  16
   1 -10   2 226.139 15.4317  19
   1 -10   2 236.794 9.28226   2
  -1 -10  -2 215.647 8.68588   6
  -1 -10  -2 238.359 17.6607  19
  -1 -10  -2 235.478 13.0617  18
   1 -10  -2 239.206 8.83909  12
  -1  10  -2 241.551 12.0808  14
  -1 -10   2 236.925 15.0826  19
   1 -10  -2 252.058 10.8224  13
  -1 -10   2 256.921 13.5139  18
   1 -10  -2 241.795 17.9808  19
   1  10   2 238.395 9.71090   7
   1 -10  -2 234.990 9.04380   3
  -1  10  -2 229.846 13.8877  16
  -1 -10   2 241.606 8.83183   3
   1  10   2 223.531 13.2603  16
   1 -10  -2 248.336 11.2827  18
   1 -10  -2 245.020 8.82750   6
   2 -10   2 140.905 7.09670  18
   2  10  -2 135.262 6.53213   7
   2  10  -2 132.577 5.04993  11
  -2 -10  -2 137.802 10.4497  18
  -2  10   2 139.024 6.84178  14
   2  10  -2 129.106 11.4871  15
   2 -10   2 137.602 12.2358  19
   2 -10   2 139.098 5.78088   2
  -2 -10  -2 141.729 12.8996  19
  -2 -10  -2 130.363 5.15613   3
  -2 -10  -2 140.106 5.10782   6
   2  10  -2 139.105 11.1468  16
   2 -10   2 133.044 5.34278   3
   2 -10  -2 141.124 5.09566  12
   2  10   2 140.937 6.23027   7
  -2  10  -2 128.771 9.60409  16
  -2  10  -2 138.600 6.10638   7
   2 -10  -2 137.080 5.43201   3
  -2 -10   2 133.070 9.94527  18
   2 -10  -2 134.429 6.44348  13
  -2  10  -2 130.318 7.58333  14
   2 -10  -2 115.315 12.0431  19
  -2 -10   2 135.665 5.05471   3
   2  10   2 135.101 9.87120  16
   3  10  -2 248.231 11.1291   7
   3 -10   2 242.344 11.2319  18
   3  10  -2 273.276 18.7012  15
  -3 -10  -2 248.846 16.8420  18
  -3 -10  -2 260.160 9.36078   6
   3  10  -2 253.183 17.2165  16
   3 -10   2 263.125 10.1537   2
  -3  10   2 260.864 11.5650  14
   3 -10   2 269.086 9.79457   3
  -3 -10  -2 253.280 9.40716   3
   3 -10  -2 278.203 9.51433  12
  -3  10  -2 257.830 9.47517   1
   3  10   2 230.440 16.1092  16
  -3 -10   2 263.133 16.9500  18
  -3  10  -2 263.218 12.9543  14
   3  10   2 232.441 11.5412   7
   3 -10  -2 275.685 10.6906  13
  -3  10  -2 260.076 9.53849  10
   3 -10  -2 242.525 19.0916  19
   4  10  -2 24.2443 2.46684   7
   4  10  -2 35.3489 7.38443  16
  -4 -10  -2 29.8066 1.33921   6
  -4  10   2 31.9912 3.57868  14
  -4 -10  -2 28.3377 1.37656   3
   4  10  -2 30.4469 6.39891  15
   4 -10   2 30.2871 1.78595   3
  -4 -10  -2 27.8456 2.38173   5
   4 -10  -2 28.8171 2.20185   3
   4 -10  -2 29.5675 2.24655  13
  -4  10  -2 28.5215 1.44394   1
   4 -10  -2 18.9213 5.70369  19
   4  10   2 23.0937 6.31666  16
  -4  10  -2 26.8024 3.26192  14
  -4  10  -2 29.7726 1.51632  10
   5  10  -2 23.4263 7.42068  15
   5  10  -2 28.8704 2.75219   9
   5 -10   2 20.5931 5.77798  19
   5  10  -2 37.0576 3.05140   7
  -5  10   2 37.9252 4.72354  14
  -5 -10  -2 36.3427 1.95837   3
  -5 -10  -2 30.4935 2.89221   5
   5  10  -2 33.3223 8.40197  16
   5 -10   2 35.8314 2.02133   3
  -5  10  -2 32.1601 3.91277  14
  -5  10  -2 32.4500 5.94465  16
   5  10   2 31.5404 6.96641  15
  -5  10  -2 36.5554 2.50185   7
   5 -10  -2 31.9137 2.06185   3
   5 -10  -2 34.3646 2.51534  13
   5 -10  -2 34.0403 1.71453  12
   6 -10   2 7.02520 0.86480   3
  -6 -10  -2 8.04772 0.60907   3
   6  10  -2 6.69868 1.08894   9
  -6 -10  -2 6.76805 1.46776   5
   6 -10  -2 6.82862 1.41239  13
  -6  10  -2 6.18603 1.25849   7
  -6  10  -2 5.95119 2.33227   5
   6 -10  -2 6.86659 1.00395   3
   6 -10  -2 4.51027 1.76684   9
  -7  10   2 23.9344 6.15477   5
   7  10  -2 32.0712 2.15063   9
  -7 -10  -2 27.9865 2.82118   5
   7 -10  -2 27.9281 1.95107   9
  -7  10  -2 27.3212 3.97248   5
   7 -10  -2 30.4841 3.56953   9
  -8 -10  -2 6.64813 1.23207   5
   8  10  -2 7.68634 1.01019   9
  -8  10   2 6.42046 2.39623   5
   8  10  -2 7.44462 1.44850   9
   8 -10  -2 6.77017 1.36969   9
   8 -10  -2 7.05269 0.89078   9
  -8 -10   2 6.83645 0.69280   3
   9 -10   2 18.4341 2.04165   9
   9 -10   2 15.5124 1.22614   9
  -9  10   2 16.8251 2.65185   5
   9  10  -2 19.9525 0.83138  11
   9 -10  -2 20.1513 0.99500   9
   9 -10  -2 19.3369 0.93504   4
   9 -10  -2 18.2507 1.01531   9
   9  10   2 18.1468 2.14845   9
   0 -11   2 1.57510 0.41382   3
   0 -11   2 2.41058 2.18225  19
   0  11  -2 7.60785 2.41018  16
   0 -11   2 1.30745 2.13703  18
   0 -11  -2 1.13579 0.39488   3
   0 -11  -2 1.25435 0.29221   6
   0  11  -2 1.63427 0.73751   7
   0 -11  -2 1.00631 0.31557  12
   0  11  -2 0.64055 2.27335  14
   0 -11   2 0.99836 0.54415   2
   0 -11  -2 1.95925 3.22053  19
   0  11  -2 2.94808 2.73315  15
  -1 -11  -2 36.5644 7.97779  19
   1 -11   2 39.8467 4.11688  18
   1  11  -2 32.4503 2.55539   7
   1 -11   2 32.4793 1.68845   3
   1  11  -2 25.8435 4.63975  14
  -1 -11  -2 33.2485 1.66298   3
   1  11  -2 30.3264 5.78000  16
   1 -11   2 27.9755 5.71916  19
   1  11  -2 30.3186 6.12530  15
  -1 -11  -2 35.9169 1.53405   6
   1 -11   2 31.6226 2.17248   2
  -1  11  -2 25.9546 3.86088  14
   1  11   2 28.5029 3.09517   7
  -1 -11   2 31.8590 5.80431  18
   1 -11  -2 31.7710 1.45220  12
   1 -11  -2 33.3793 1.50852   6
   1 -11  -2 32.0693 1.72802   3
  -1  11  -2 33.2970 2.43546   7
  -1 -11   2 27.9928 5.95136  19
  -1 -11   2 32.7522 1.54485   3
  -1  11  -2 24.7787 4.84784  16
   1  11   2 30.5665 4.64755  16
   1 -11  -2 30.8855 6.96589  19
   2  11  -2 25.2384 6.06384  16
   2  11  -2 26.8856 6.01054  15
   2  11  -2 30.9352 1.37449  11
  -2 -11  -2 31.9180 1.54674   3
   2  11  -2 30.3171 2.57829   7
   2 -11   2 31.8707 6.02832  19
  -2 -11  -2 32.3367 1.43736   6
  -2 -11  -2 20.1308 6.15082  19
   2 -11   2 31.2594 1.71169   3
  -2  11  -2 38.5914 5.90845  14
  -2 -11   2 32.1893 1.55800   3
   2 -11  -2 37.2348 6.88047  19
   2  11   2 38.9512 5.76205  16
  -2  11  -2 33.2648 1.62264  10
  -2  11  -2 30.6144 5.04018  16
  -2  11  -2 33.5936 1.57886   1
  -2 -11   2 24.6258 5.37630  18
  -2  11  -2 34.0927 2.43291   7
   2 -11  -2 33.7957 1.88329   3
   2 -11  -2 33.3468 3.06780  13
   2  11   2 33.6019 2.50460   7
   2 -11  -2 34.1475 1.57134  12
  -3 -11  -2 144.269 5.29922   6
   3  11  -2 123.400 12.2850  16
   3 -11   2 141.085 5.69985   3
   3  11  -2 138.653 7.11182   7
   3  11  -2 142.393 5.22059  11
  -3 -11  -2 143.878 5.37169   3
   3  11  -2 157.204 14.3648  15
   3 -11   2 120.519 12.8544  19
   3 -11  -2 136.636 6.82625  13
   3  11   2 112.010 11.5992  16
   3  11   2 143.422 6.77994   7
  -3  11  -2 134.183 5.15987   1
  -3  11  -2 146.819 10.8383  16
  -3  11  -2 140.991 8.45288  14
  -3  11  -2 139.830 6.38254   7
  -3  11  -2 135.694 5.22148  10
   3 -11  -2 115.425 13.6235  19
   4 -11   2 4.76162 4.51494  19
   4  11  -2 2.57923 4.87286  16
   4  11  -2 9.97080 4.80259  15
  -4 -11  -2 4.38479 0.57821   3
   4  11  -2 3.10444 1.07959   7
   4 -11  -2 5.11508 0.86843   3
   4 -11  -2 4.80875 0.63451  12
   4 -11  -2 7.50620 3.40038  19
  -4  11  -2 5.33072 2.48022  14
   4  11   2 4.90628 4.34975  15
  -4  11  -2 1.58777 3.51178  16
   4  11   2 4.64801 1.26184   7
  -4  11  -2 8.32411 1.40165   7
   4 -11  -2 3.33075 1.03790  13
  -5 -11  -2 29.7922 1.44800   3
   5  11  -2 29.2191 2.86458   7
   5  11  -2 28.9691 2.42495   9
   5 -11   2 30.9381 1.89676   3
  -5  11  -2 27.4815 2.24699   7
   5 -11  -2 28.5471 1.86993   3
   6 -11   2 22.6794 1.53401   3
  -6 -11  -2 22.7966 1.51931   3
   6  11  -2 23.2086 1.99899   9
   6 -11  -2 24.9498 3.50748   9
   6 -11  -2 23.9199 1.72437   3
   7  11  -2 18.5112 1.63249   9
  -7  11   2 15.0333 3.54797   5
   7 -11  -2 18.1709 1.68662   9
  -7 -11   2 19.4965 0.98795   3
   7 -11  -2 17.7347 2.48519   9
   8  11  -2 7.50109 1.18400   9
  -8  11   2 6.17981 2.14726   5
   8  11  -2 7.57295 0.49788  11
   8  11  -2 6.92874 0.87592   9
   8 -11  -2 7.41229 1.22897   9
   8 -11  -2 7.10709 0.87493   9
   8  11   2 5.51778 2.06758   9
  -8 -11   2 7.55936 0.51058   3
   8 -11  -2 7.64641 0.62440   4
   9 -11   2 27.8247 2.10582   9
   9 -11   2 27.7710 1.61203   9
   9  11  -2 28.9904 1.16092  11
   9  11   2 25.6099 1.62868   9
   9 -11  -2 30.8183 1.22966   4
   9  11   2 28.7099 1.14952  11
   9  11   2 32.4531 2.33311   9
   0 -12  -2 1243.33 61.7976  19
   0  12  -2 1316.94 47.6689   7
   0  12  -2 1275.00 55.4173  16
   0 -12   2 1339.40 46.1205   3
   0 -12  -2 1329.85 45.8860  12
   0 -12  -2 1364.59 46.2044   3
   0  12   2 1258.59 53.2787  16
   0 -12   2 1231.95 57.5273  19
   0  12   2 1304.06 47.2086   7
   0  12  -2 1438.06 57.7441  15
   0  12  -2 1138.26 52.5924  14
  -1 -12  -2 54.1094 9.72282  19
  -1 -12  -2 61.8511 2.75369   3
   1  12  -2 81.8916 9.77201  15
   1  12  -2 63.0173 3.94397   7
   1  12  -2 66.6170 8.04468  16
   1 -12   2 52.1254 7.96445  19
  -1  12  -2 60.2223 6.24615  14
  -1  12  -2 59.9767 3.72647   7
  -1  12  -2 56.5262 7.73025  16
   1  12   2 63.6663 3.65625   7
   1 -12  -2 44.0475 8.71835  19
   1  12   2 61.3181 7.22951  16
   1 -12  -2 64.9184 2.53510  12
  -2 -12  -2 345.465 12.3156   3
   2 -12   2 347.372 12.4888   3
   2 -12   2 273.048 20.9876  19
   2  12  -2 343.208 12.1093  11
   2  12  -2 331.186 22.6933  15
   2  12  -2 355.770 14.2360   7
   2  12  -2 324.999 21.3189  16
   2  12   2 348.358 14.1106   7
   2  12   2 342.157 20.3212  16
  -2  12  -2 334.186 17.2466  14
  -2 -12   2 345.471 12.6014   3
  -2  12  -2 346.189 20.2033  16
  -2  12  -2 348.480 14.0575   7
  -2  12  -2 341.016 12.5059   8
   2 -12  -2 365.106 12.5957  12
   2 -12  -2 296.611 24.5412  19
   2 -12  -2 367.721 13.0094   3
   3 -12   2 2.34532 3.54757  19
   3 -12   2 9.28850 1.01616   3
   3  12  -2 11.4735 4.36206  16
  -3 -12  -2 10.1401 0.92374   3
   3  12  -2 8.52442 0.63844  11
   3  12  -2 9.87176 1.85582   7
   3  12  -2 5.78812 4.63676  15
  -3  12  -2 10.0356 1.41545   7
  -3 -12   2 7.92845 0.74781   3
  -3  12  -2 7.78385 0.76657  10
  -3  12  -2 7.61347 3.69566  16
   3 -12  -2 4.35175 4.43217  19
  -3  12  -2 9.18194 0.73315   1
   3  12   2 1.61973 6.56692  16
  -3  12  -2 3.03187 4.08824  14
   3  12   2 7.56857 1.45398   7
   3 -12  -2 8.63158 0.78565  12
   4  12  -2 120.682 4.38227  11
   4 -12   2 119.756 4.94704   3
  -4 -12  -2 117.701 4.53543   3
   4  12  -2 108.750 6.37371   7
   4  12  -2 107.495 6.25182   9
  -4 -12   2 111.871 4.51666   3
   4 -12  -2 121.140 4.63233  12
  -4  12  -2 116.476 5.76431   7
   4 -12  -2 118.076 5.06342   3
   5  12  -2 1.96888 1.65169   7
   5  12  -2 6.65205 0.53970  11
   5 -12   2 7.41028 0.96541   3
   5  12  -2 5.93654 1.25480   9
  -5 -12  -2 6.77779 0.64045   3
   5 -12  -2 7.15163 1.00301   3
   5 -12  -2 5.63481 2.06175   9
  -5 -12   2 6.70985 0.66145   3
   6 -12   2 0.57921 0.41319   3
  -6 -12  -2 0.64674 0.31362   3
   6  12  -2 0.68930 0.24434  11
   6  12  -2 0.72398 0.53630   9
  -6 -12   2 0.65158 0.31679   3
   6 -12  -2 0.55585 0.83253   9
   6 -12  -2 0.49315 0.48587   9
   7  12  -2 36.1158 1.47030  11
  -7  12   2 30.2325 5.55372   5
   7  12  -2 33.9775 2.26473   9
  -7 -12   2 37.8762 1.59002   3
   7 -12  -2 34.7216 3.09491   9
   7 -12  -2 35.1995 2.27779   9
   8  12  -2 1.22067 0.21884  11
   8 -12   2 1.02460 0.64610   9
   8  12   2 1.41930 0.21808  11
   8 -12  -2 1.71409 0.36280   4
   8  12   2 1.34911 0.86228   9
   8 -12  -2 1.10073 0.41356   9
   8 -12  -2 1.41095 0.49892   9
   9 -12   2 2.47594 0.40629   9
   9 -12   2 2.45352 0.48430   9
   9  12  -2 2.41568 0.23167  11
   9  12   2 2.14041 0.34504   9
   9  12   2 2.81958 0.41118   9
   0  13   2 -3.2078 2.60545  16
   0  13  -2 0.13622 0.67315   7
   0 -13  -2 0.04915 0.39380   3
   0  13   2 1.08635 0.87696   7
   0 -13  -2 5.32303 6.46050  19
   0 -13   2 0.24317 0.40236   3
   0  13  -2 5.13220 3.88244  16
   1  13  -2 9.67864 4.35627  16
   1 -13   2 9.62068 6.27261  19
   1  13  -2 10.4371 2.36418   7
   1 -13   2 8.13694 0.93166   3
  -1 -13  -2 8.46307 0.89728   3
  -1  13   2 7.58129 1.50059   7
  -1  13   2 15.3020 4.63352  16
  -1  13  -2 9.68315 2.07363   7
  -1  13  -2 1.65818 3.79271  16
   1 -13  -2 9.62258 6.44602  19
   1 -13  -2 9.40113 0.72509  12
   1  13   2 10.8865 2.18211   7
   1 -13  -2 9.15121 1.02538   3
  -1 -13   2 8.46102 0.88437   3
   1  13   2 10.0964 4.21203  16
  -2 -13  -2 135.959 5.33067   3
   2 -13   2 141.410 5.54005   3
   2  13  -2 112.246 17.3069  15
   2  13  -2 131.619 6.92777   7
   2 -13  -2 140.680 5.36942  12
  -2 -13   2 142.859 5.48130   3
  -2  13  -2 140.102 5.30677   8
   2  13   2 137.377 6.92936   7
   2 -13  -2 144.089 5.79286   3
  -2  13  -2 137.441 6.86723   7
   3  13  -2 39.3745 3.30987   7
   3 -13   2 40.8934 2.21584   3
   3  13  -2 40.8055 1.80787  11
  -3 -13  -2 43.5739 2.02569   3
  -3  13  -2 39.4910 2.95277   7
   3 -13  -2 40.6839 2.28726   3
   3  13   2 40.2543 3.17521   7
  -3 -13   2 41.8300 1.95464   3
   3 -13  -2 41.5528 1.92655  12
   4  13  -2 44.9644 1.91878  11
   4 -13   2 43.2412 2.36819   3
   4  13  -2 44.8118 3.61915   9
  -4 -13  -2 45.4850 2.08642   3
  -4  13  -2 49.4044 3.56008   7
  -4 -13   2 44.8340 2.07117   3
   4 -13  -2 44.8207 2.48401   3
   5 -13   2 2.32557 0.85158   3
   5  13  -2 2.70869 0.40119  11
  -5 -13  -2 2.88137 0.46466   3
   5  13  -2 1.76283 0.79732   9
   5  13   2 2.71671 0.35491  11
   5 -13  -2 1.77347 1.08755   9
  -5 -13   2 3.45857 0.56632   3
   5 -13  -2 2.81287 0.65422   3
   6  13  -2 17.9753 0.85234  11
   6  13  -2 13.3842 1.62879   9
   6 -13   2 17.1501 1.16979   3
   6 -13  -2 17.7508 1.73626   9
   6  13   2 19.6699 0.88121  11
   6 -13  -2 19.7696 2.70391   9
  -6 -13   2 18.6939 1.02873   3
   7  13  -2 15.2031 1.37935   9
   7  13  -2 17.3803 0.83261  11
   7  13  -2 17.7433 1.77753   9
   7 -13  -2 16.9046 1.79805   9
   7 -13  -2 16.5798 1.41879   9
   7  13   2 16.5611 0.82683  11
  -7 -13   2 17.7170 0.89654   3
   8 -13   2 1.97922 0.76078   9
   8  13  -2 2.17465 0.26261  11
   8 -13   2 2.01321 0.27775   4
   8 -13   2 1.64677 0.54420   9
   8  13   2 2.42469 0.88782   9
   8  13   2 1.77779 0.55312   9
   8 -13  -2 2.28545 0.33484   4
   0  14   2 86.1668 4.73893   7
   0 -14   2 83.9368 3.61657   3
   0 -14  -2 85.6445 3.67829   3
   0  14  -2 76.5974 4.84473   7
   1 -14   2 32.4420 1.79385   3
  -1 -14  -2 31.7207 1.75842   3
   1  14  -2 30.5131 2.76992   7
  -1  14   2 26.9400 2.37251   7
  -1 -14   2 30.8599 1.68382   3
   1  14   2 25.8223 2.34073   7
  -1  14  -2 28.1800 2.55276   7
   1 -14  -2 31.6061 1.82822   3
  -2  14   2 3.67094 0.88449   7
   2  14  -2 2.41577 0.99191   7
   2 -14   2 4.60336 0.79254   3
  -2 -14  -2 6.64206 0.79160   3
   2 -14  -2 5.53312 0.88211   3
   2  14   2 5.10130 1.33402   7
  -2  14  -2 5.08851 0.80092   8
  -2  14  -2 3.17685 0.96545   7
  -2 -14   2 4.67388 0.73148   3
   3  14  -2 35.4667 3.20752   7
   3  14  -2 36.9805 3.55561   9
  -3 -14  -2 41.9790 1.99549   3
  -3  14   2 39.8288 2.89898   7
   3 -14   2 43.9932 2.22998   3
   3 -14  -2 44.7043 2.33200   3
   3  14   2 30.0426 3.89656   7
  -3 -14   2 41.6661 1.97942   3
  -3  14  -2 38.9579 3.02865   7
  -4 -14  -2 120.877 4.77092   3
   4 -14   2 124.092 5.29126   3
   4  14  -2 111.102 6.61824   9
   4  14  -2 129.015 4.63112  11
  -4 -14   2 134.456 5.27281   3
   4 -14  -2 136.970 9.15915   9
   4 -14  -2 128.169 5.54528   3
   5  14  -2 1.33422 0.32546  11
   5  14  -2 1.06346 0.61689   9
   5 -14   2 1.73011 0.53018   3
  -5 -14  -2 2.14862 0.39383   3
   5 -14  -2 1.76548 0.56119   3
   5 -14  -2 0.87058 0.62883   9
   5 -14  -2 0.96224 0.89073   9
  -5 -14   2 1.21206 0.38701   3
   6  14  -2 21.9304 1.86986   9
   6  14  -2 23.5894 1.06188  11
   6 -14  -2 23.8093 2.47585   9
  -6 -14   2 25.4861 1.46721   3
   6 -14  -2 23.9147 1.96482   9
   7 -14   2 17.1561 2.11064   9
   7  14  -2 18.2527 0.81347  11
   7 -14  -2 20.6583 1.34252   9
   7 -14  -2 18.2567 1.38982   9
   8 -14   2 13.9013 1.03969   9
   8  14   2 12.6116 0.73710   9
   8  14   2 11.8587 0.80124   9
   0  15   2 6.02968 1.25900   7
   0 -15  -2 4.29235 0.74816   3
   0 -15   2 4.14132 0.73546   3
   0  15  -2 2.95793 1.06171   7
  -1  15   2 103.230 5.54028   7
   1  15  -2 89.4503 5.59636   7
  -1 -15  -2 109.269 4.32463   3
   1  15  -2 91.8154 8.83010   9
   1 -15   2 113.901 4.41839   3
  -1  15  -2 106.759 4.06115   8
   1  15   2 94.6896 5.60577   7
   1 -15  -2 112.458 4.54241   3
  -1  15  -2 102.991 5.85105   7
  -1 -15   2 109.155 4.39006   3
  -2 -15  -2 99.6110 4.01599   3
   2  15  -2 91.9403 6.32915   9
   2 -15   2 95.4634 4.12520   3
   2 -15  -2 98.8718 4.27398   3
  -2 -15   2 96.6912 4.03473   3
   3  15  -2 40.9605 3.63224   9
  -3 -15  -2 42.2170 2.03684   3
   3 -15   2 44.3974 2.26158   3
  -3 -15   2 43.4771 1.97102   3
   3 -15  -2 33.1294 4.40876   9
   3 -15  -2 41.6578 2.22355   3
   4  15  -2 7.81464 1.48961   9
   4 -15   2 10.1692 0.97287   3
  -4 -15  -2 8.91334 0.72493   3
   4 -15  -2 9.72763 2.19778   9
   4 -15  -2 8.26316 1.55509   9
  -4 -15   2 10.7795 0.82168   3
   4 -15  -2 9.49427 0.99324   3
   5 -15   2 25.3736 1.42824   3
   5  15  -2 23.9046 2.09686   9
   5 -15  -2 26.0064 1.52735   3
   5 -15  -2 24.1997 2.74237   9
   5 -15  -2 25.6968 2.20356   9
  -5 -15   2 25.8575 1.29414   3
   6 -15   2 20.6116 2.61250   9
   6  15  -2 22.9688 1.50881   9
   6 -15  -2 24.6303 1.75306   9
  -6  15  -2 22.4936 1.07114   6
   6 -15  -2 24.2454 1.97146   9
   7 -15   2 21.0325 1.79569   9
   7  15  -2 25.1919 1.01104   8
   7 -15  -2 26.7704 1.09935   4
   7  15   2 25.9073 1.92135   9
   7  15   2 23.1053 1.59580   9
   0 -16   2 107.712 4.43488   3
   0  16  -2 105.921 7.24556   9
   0 -16  -2 105.653 4.44950   3
   0  16  -2 108.956 4.08767   8
   1 -16   2 116.986 4.82050   3
   1  16  -2 118.295 7.33726   9
  -1 -16  -2 116.214 4.76762   3
  -1  16  -2 117.700 4.37778   8
  -1  16  -2 108.358 7.69567   9
  -1 -16   2 119.619 4.72598   3
   1 -16  -2 118.085 4.83058   3
  -2 -16  -2 49.5045 2.31146   3
   2 -16   2 50.1254 2.42956   3
   2  16  -2 47.8877 4.02313   9
   2 -16  -2 15.9527 3.65679   9
   3  16  -2 22.4360 2.41747   9
  -3 -16  -2 23.8412 1.31884   3
   3 -16   2 24.6662 1.48822   3
   3 -16  -2 23.0392 2.48804   9
  -3 -16   2 23.3801 1.32250   3
   3 -16  -2 24.1140 1.52057   3
   3 -16  -2 23.2758 3.22633   9
   4 -16   2 7.77716 0.80730   3
  -4 -16  -2 7.75602 0.66243   3
   4  16  -2 7.24712 1.24290   9
   4 -16  -2 7.89364 1.35078   9
  -4 -16   2 7.91404 0.69387   3
   4 -16  -2 8.16847 0.84170   3
   4 -16  -2 8.54352 1.76158   9
   5 -16   2 12.5574 0.84257   3
   5  16  -2 11.3729 1.15829   9
  -5 -16   2 12.5323 0.77505   3
   5 -16  -2 12.4182 1.54269   9
   5 -16  -2 11.2895 1.28652   9
   6  16   2 20.1725 1.76508   9
   0 -17  -2 3.14384 1.21322   9
   0 -17  -2 4.23666 0.66515   3
   0  17  -2 4.69570 0.40541   8
   0  17  -2 4.27272 1.42481   9
   0 -17   2 5.60277 0.70450   3
   1 -17   2 53.3281 2.44379   3
   1  17  -2 51.6656 4.11161   9
   1  17  -2 52.9399 2.11830   8
  -1 -17  -2 52.1973 2.38876   3
   1 -17  -2 55.7354 4.64003   9
  -1  17  -2 48.1503 2.15606   8
   1 -17  -2 54.9582 2.50709   3
  -1 -17   2 53.6641 2.43485   3
   2 -17   2 23.7169 1.38804   3
   2  17  -2 22.2630 2.37166   9
  -2 -17  -2 23.4999 1.39531   3
   2 -17  -2 23.0661 2.48369   9
  -2 -17   2 23.6858 1.32092   3
   2 -17  -2 23.2528 1.40691   3
  -3 -17  -2 17.0488 2.26555   9
  -3 -17  -2 16.3316 0.97860   3
   3  17  -2 17.3070 1.81218   9
   3 -17   2 17.3489 1.13432   3
  -3 -17   2 18.1053 1.07476   3
   3 -17  -2 18.0289 2.24127   9
  -4 -17  -2 18.1174 2.05969   9
   4 -17   2 18.9835 1.07979   3
   4  17  -2 17.3398 1.45825   9
   4 -17  -2 18.5140 1.11848   3
   4  17   2 16.0647 1.91879   9
   4 -17  -2 18.8414 1.90385   9
   4 -17  -2 18.7141 1.68502   9
  -4 -17   2 19.6040 1.01741   3
   5  17  -2 74.6592 2.78393   8
  -5  17  -2 74.6801 2.84803   6
   5  17   2 73.2132 3.82565   9
   0 -18  -2 9.57367 0.77179   3
   0 -18  -2 8.15709 1.53711   9
   0 -18   2 9.98358 0.79317   3
   0  18  -2 8.53620 0.47671   8
  -1 -18  -2 18.6283 2.18566   9
  -1 -18  -2 18.9757 1.10024   3
   1 -18   2 18.4241 1.13720   3
   1  18  -2 18.8652 0.91952   8
   1  18   2 16.5531 0.78048   8
   1 -18  -2 18.7711 1.11482   3
   1 -18  -2 17.6444 2.00175   9
  -1 -18   2 19.8681 1.12360   3
   2  18  -2 9.33789 1.25482   9
   2  18  -2 9.00443 0.51456   8
   2 -18   2 9.62599 0.76692   3
  -2 -18  -2 6.67043 1.46973   9
  -2 -18  -2 9.39763 0.73556   3
  -2 -18   2 9.91550 0.73940   3
   2 -18  -2 7.95494 1.40670   9
   2 -18  -2 9.22540 1.34099   9
   2 -18  -2 9.93618 0.79332   3
   3  18  -2 31.6425 1.27688   8
   3 -18   2 30.5752 1.52006   3
   3 -18  -2 31.0617 2.06138   9
   3 -18  -2 33.2139 1.58377   3
  -3 -18   2 32.7447 1.47372   3
   3 -18  -2 29.8171 2.19779   9
  -4  18  -2 21.7027 0.94557   6
   0 -19  -2 3.87118 0.83600   9
   0 -19   2 4.05886 0.50787   3
   1 -19  -2 4.15201 0.80400   9
   1 -19  -2 4.37625 0.77866   9
   0   0  -3 0.08633 0.23967   7
   0   0   3 0.70453 0.31785  14
   0   0  -3 0.53627 0.42049  14
   0   0   3 0.94509 0.65835  15
   0   0   3 0.25876 0.78124  19
   0   0   3 0.44507 0.62072  17
   0   0  -3 -0.0632 0.35333  17
   0   0   3 -1.0419 0.51042  16
   0   0  -3 0.52543 0.58486  16
   0   0  -3 0.33474 0.78823  19
   0   0  -3 -0.1212 0.44653  15
  -1   0  -3 2183.07 79.8181  14
   1   0  -3 2202.03 82.8293  19
  -1   0   3 2271.22 81.8962  16
  -1   0  -3 2360.88 80.0446  16
  -1   0   3 2256.89 80.0155  18
  -1   0   3 2266.91 81.0946  14
   1   0  -3 2215.63 81.6203  16
  -1   0  -3 2116.28 81.3323  17
   1   0   3 2335.42 80.8163  15
   1   0  -3 2056.00 79.8587  17
   1   0  -3 2220.81 81.6777  15
   1   0  -3 2187.08 81.3263  14
  -1   0  -3 2477.13 85.8567  19
   1   0   3 2186.37 82.1446  17
   1   0  -3 2205.43 79.6382   7
  -1   0  -3 2280.78 79.3147   7
   1   0   3 2223.76 85.0558  19
   1   0   3 2308.13 79.8076  16
  -1   0   3 2300.91 82.4329  15
  -1   0   3 2380.47 82.6588  19
   2   0  -3 220.358 8.96843  13
  -2   0   3 224.885 10.0920  18
   2   0  -3 236.193 11.0783  16
   2   0  -3 239.179 8.75309   7
  -2   0   3 229.853 8.54281  20
   2   0   3 214.321 11.2083  18
   2   0  -3 230.059 11.2157  19
  -2   0  -3 220.908 11.1483  17
   2   0  -3 228.623 11.3367  15
   2   0   3 221.529 8.75681   2
   2   0  -3 247.606 9.19432  18
  -3   0   3 1276.69 47.8633  18
   3   0   3 1187.36 48.9396  18
   3   0  -3 1308.75 49.0512  15
  -3   0  -3 1267.25 48.9010  17
   3   0  -3 1266.41 48.1671  16
  -3   0   3 1260.51 44.7028  20
   3   0  -3 1215.22 47.6993  19
   3   0   3 1292.61 44.8565   2
   3   0  -3 1147.49 45.4500  13
   3   0  -3 1260.67 46.0090  18
   3   0  -3 1255.45 44.7717   7
   4   0  -3 104.913 5.88392  13
   4   0   3 112.967 4.86474  20
   4   0  -3 109.337 7.76831  16
  -4   0   3 109.998 8.16481  18
   4   0   3 112.299 7.25498  15
   4   0  -3 115.104 8.57992  15
  -4   0  -3 107.748 8.48142  17
   4   0   3 117.381 4.99761   2
   4   0  -3 115.640 4.96532   7
   4   0  -3 111.468 7.30294  19
  -5   0   3 14.8950 3.80097  18
   5   0   3 8.69162 2.44721  15
   5   0  -3 10.7442 1.95724  13
  -5   0  -3 8.93224 2.41738   5
   5   0  -3 9.85575 3.07235  15
   5   0   3 11.2215 1.14792   2
   5   0  -3 8.14673 2.32112  19
  -5   0  -3 14.0001 3.82951  17
   5   0  -3 11.0580 1.25606   7
   6   0   3 71.3916 3.49642   2
  -6   0  -3 60.1131 6.29194   5
   6   0  -3 66.6025 3.47228   7
  -6   0   3 54.4136 6.37091   5
  -6   0  -3 69.9903 8.30475  17
   6   0  -3 62.5356 2.62516   4
  -6   0   3 61.5357 8.88181  18
   6   0  -3 64.0688 4.92524  13
  -6   0  -3 68.5384 2.85408  11
   6   0  -3 67.4431 7.62993  15
   7   0  -3 6.92066 0.61426   4
   7   0  -3 6.40922 1.41407   9
  -7   0  -3 10.8880 4.67148  17
  -7   0   3 6.58994 2.88341   5
   7   0  -3 6.29580 3.32524  15
   7   0  -3 7.76350 1.97062  13
   7   0  -3 6.85476 1.49087   9
  -7   0  -3 5.89783 2.58163   5
   8   0  -3 0.33045 0.51904   9
  -8   0   3 0.73907 1.51901   5
   8   0  -3 0.46377 0.50970   9
   8   0  -3 0.59721 0.95239  13
  -8   0  -3 0.49313 1.40291   5
   8   0   3 0.79508 1.24855  13
  -9   0  -3 5.34502 2.45526   5
  -9   0   3 4.84212 2.52781   5
   9   0  -3 5.01312 0.93654   9
   9   0  -3 4.56038 1.02880   9
  10   0  -3 43.4439 1.73701   9
  10   0  -3 38.3128 1.75109   9
  10   0  -3 41.1847 1.58701  10
 -10   0  -3 42.3600 4.24068   5
  10   0  -3 39.9922 1.57478   1
 -10   0   3 38.8079 4.65916   5
 -11   0  -3 20.8031 2.79189   5
  11   0  -3 19.0412 0.81925   1
  11   0   3 19.4953 1.34236   9
 -11   0   3 20.0908 2.45375   5
  11   0   3 19.5137 0.77704   1
  11   0   3 19.0763 1.38630   9
  11   0   3 18.9267 0.77276  10
   0   1   3 42.3786 3.25463  15
   0  -1  -3 48.5522 2.54378  14
   0  -1   3 42.4411 2.29205  14
   0  -1   3 43.6765 2.96196  15
   0   1   3 39.8226 2.89763  17
   0   1  -3 45.4100 2.11390  13
   0  -1  -3 49.5401 3.04713  16
   0   1  -3 40.3981 1.87644   7
   0   1  -3 36.1190 2.65648  15
   0   1  -3 40.9494 2.85729  16
   0  -1  -3 47.8712 2.16231  13
   0  -1   3 43.6681 1.90758   2
   0   1   3 44.1482 4.16799  19
   0  -1   3 35.9437 5.03044  19
   0  -1  -3 41.5266 2.60145  17
   0  -1  -3 43.4553 3.05949  15
   0   1  -3 40.2534 4.01666  19
   0  -1  -3 46.1922 1.89285   7
   0   1  -3 41.4447 2.43456  17
   0   1   3 42.7314 2.13404  14
   0  -1  -3 42.4978 4.46602  19
   0  -1   3 41.3555 2.88770  17
   0  -1   3 40.7631 2.73413  16
   0   1   3 42.7779 2.94321  16
   1  -1   3 5273.73 179.095  19
  -1   1   3 4775.53 172.275  14
   1  -1   3 4941.84 171.433  15
   1   1  -3 4923.73 173.799  19
  -1   1   3 4915.56 175.347  15
  -1  -1  -3 4896.44 172.866  17
  -1   1   3 4675.75 171.197  17
  -1   1   3 4634.72 173.034  16
  -1   1   3 5235.10 174.246  19
  -1   1   3 4608.93 171.023  18
   1  -1   3 5147.27 175.134  17
  -1  -1  -3 4255.02 175.983  19
   1   1  -3 4699.05 172.938  15
  -1  -1   3 4774.89 166.494  16
   1   1   3 4449.95 166.080  18
  -1  -1   3 4692.64 166.958  15
  -1  -1   3 4810.18 164.741  18
  -1  -1   3 4725.27 166.878  19
   1   1   3 4798.51 169.444  19
  -1   1  -3 4684.94 164.895  16
   1  -1  -3 4611.92 164.355  17
  -1  -1   3 4390.60 164.790  17
   1  -1  -3 4140.39 167.062  16
  -1  -1   3 4974.48 165.818  14
   1   1   3 4846.11 164.663  16
  -2  -1  -3 740.663 28.8736  17
  -2   1   3 697.187 25.7960  17
  -2   1   3 676.274 26.9396  18
   2   1  -3 775.919 28.9906  15
   2   1  -3 724.148 28.2723  16
   2  -1   3 722.900 25.6354   2
   2   1  -3 730.076 27.8131  19
  -2   1   3 685.215 25.0324   2
   2   1  -3 647.956 25.7882  13
   2   1  -3 714.850 26.1098  18
   2   1  -3 686.087 25.5928   7
   2  -1  -3 708.763 27.8854  15
   2  -1  -3 615.941 29.8663  19
  -2   1  -3 707.311 25.0647  16
  -2   1  -3 677.135 25.9181  14
   2  -1  -3 698.492 25.4575  18
  -2   1  -3 675.310 27.4553  17
  -2  -1   3 722.277 24.7946  20
   2   1   3 675.916 27.6957  18
   2  -1  -3 674.981 25.2596  13
   2  -1  -3 714.862 25.0105   7
  -2   1  -3 702.738 24.4729   7
  -2  -1   3 720.410 26.7878  18
   3  -1   3 3.00494 1.11828  15
   3   1  -3 4.31841 1.05621  13
  -3  -1  -3 3.02695 1.38036  18
   3   1  -3 3.85718 0.70859   7
   3  -1   3 3.73383 0.75173   2
  -3   1   3 3.56155 1.42884  18
  -3  -1  -3 6.06017 2.07761  17
   3   1  -3 3.03035 1.47716  15
   3   1  -3 3.09961 1.14021  19
   3   1  -3 4.84042 1.07922  18
   3   1  -3 5.20960 1.57270  16
   3  -1   3 3.53894 0.59975  20
  -3  -1   3 4.26568 1.58851  18
  -3   1  -3 3.42028 1.58344  17
   3  -1  -3 5.35966 1.11860  18
   3  -1  -3 3.89223 1.58199  19
  -3   1  -3 4.47413 0.81451  16
   3  -1  -3 5.01380 1.14971  13
   3  -1  -3 1.99005 1.32425  15
   3   1   3 3.54744 0.68552   2
   3  -1  -3 4.02869 0.72120   7
   3   1   3 5.98084 2.17417  18
  -4  -1  -3 270.289 15.5953  17
  -4   1   3 278.708 14.5873  18
   4  -1   3 284.793 12.9768  15
   4  -1   3 277.813 10.6334   2
   4   1  -3 266.595 10.6546   7
   4  -1   3 267.857 10.5070  20
   4   1  -3 252.932 11.6868  13
   4   1  -3 280.009 12.2537  19
   4   1  -3 275.118 14.2977  16
   4   1  -3 280.685 15.3416  15
   4  -1  -3 283.772 14.3317  19
   4  -1  -3 259.855 11.7049  13
  -4   1  -3 281.516 14.9730  17
  -4  -1   3 270.223 14.8914  18
   4  -1  -3 285.985 15.0098  15
   4   1   3 268.278 10.6130  20
   4   1   3 273.764 13.9686  15
   4  -1  -3 268.304 10.6357   7
   4   1   3 275.880 10.7562   2
  -5   1   3 128.622 9.77782  18
   5   1  -3 118.311 8.89296  16
   5   1  -3 120.625 6.86791  13
  -5  -1  -3 138.819 10.8944  17
   5   1  -3 122.903 10.1599  15
   5   1  -3 133.990 5.67689   7
  -5  -1  -3 109.949 8.33819   5
   5  -1   3 130.453 8.26963  15
   5  -1   3 129.764 5.49943   2
   5  -1  -3 123.440 9.50218  15
  -5   1  -3 131.549 9.93733  17
   5  -1  -3 132.532 9.23901  19
  -5   1  -3 104.629 8.28325   5
  -5  -1   3 125.496 11.6025  18
   5  -1  -3 116.292 5.27203   7
   5   1   3 122.308 5.42941  20
   5   1   3 127.260 8.83928  15
  -5  -1   3 100.148 8.28369   5
   5   1   3 128.667 5.48512   2
   5  -1  -3 121.379 6.69296  13
  -6  -1  -3 17.4143 3.37778   5
   6  -1   3 18.8933 1.50050   2
   6  -1   3 18.4117 3.80443  15
  -6   1   3 19.3000 4.95148  18
   6   1  -3 24.2154 5.40380  15
  -6  -1  -3 20.2680 1.18608  11
  -6  -1  -3 18.9363 4.82200  17
   6   1  -3 17.3934 1.60410   7
   6   1  -3 16.6377 0.97888   4
   6   1  -3 16.0943 3.88734  13
   6  -1  -3 17.0309 2.49519  13
   6   1   3 17.7800 1.65235   2
  -6  -1   3 16.4557 3.52553   5
   6  -1  -3 17.9253 4.17961  15
   6  -1  -3 21.5623 4.80351  19
  -6   1  -3 19.3318 1.18390  11
   6   1   3 18.2623 1.70714  20
  -6   1  -3 20.6004 4.92791  17
   6   1   3 18.4536 4.17202  15
  -6   1  -3 16.3398 3.39897   5
   7   1  -3 30.6649 6.46262  15
  -7   1   3 20.7788 6.07486  17
  -7  -1  -3 27.0344 6.76430  17
   7   1  -3 29.1136 2.65382   9
   7  -1   3 26.2357 3.75882  13
   7   1  -3 32.0440 3.07823   9
   7   1  -3 30.1271 3.41624  13
  -7   1   3 26.2216 5.62161   5
   7  -1  -3 30.0135 2.80551   9
  -7  -1   3 26.1517 4.70179   5
   7  -1  -3 28.6262 2.83825   9
   7  -1  -3 29.1483 1.44664   4
   7   1   3 31.0478 6.31452  15
   7  -1  -3 30.8578 3.39094  13
  -7   1  -3 36.3615 6.33290  17
  -7   1  -3 28.1939 4.80446   5
   7  -1  -3 19.9770 5.41581  15
   8   1  -3 13.3404 1.85342   9
   8   1  -3 12.1099 2.28633  13
  -8  -1  -3 12.1931 3.25717   5
   8   1  -3 11.9929 1.54770   9
   8  -1   3 9.45394 2.66390  13
  -8   1   3 11.4565 3.52082   5
   8   1   3 9.51936 2.84294  13
   8  -1  -3 13.9805 1.80528   9
   8  -1  -3 12.3089 1.76667   9
  -8  -1   3 12.1700 3.48152   5
   8  -1  -3 13.6880 2.27867  13
  -8   1  -3 12.1057 3.29964   5
   9   1  -3 12.0618 1.52307   9
   9   1  -3 10.7234 1.18621   9
  -9  -1  -3 11.5198 3.01432   5
  -9   1   3 9.65443 3.12561   5
  -9  -1   3 9.92435 3.03103   5
  -9   1  -3 10.5860 2.95831   5
   9  -1  -3 10.4219 1.29518   9
   9  -1  -3 11.0349 1.33209   9
  -9   1  -3 10.3339 0.69512  12
  10   1  -3 42.9276 1.68626  10
  10   1  -3 42.5822 1.87992   9
  10   1  -3 41.3697 1.77033   1
 -10   1   3 39.9832 4.83389   5
 -10  -1  -3 45.5406 4.28490   5
  10   1  -3 44.5436 1.75528   9
  10  -1  -3 45.9226 1.86084   9
 -10  -1   3 41.9566 4.66171   5
  10  -1  -3 44.9938 1.68568   1
 -10   1  -3 42.4142 4.35678   5
  10  -1  -3 43.4581 1.68879  10
  10  -1  -3 40.1076 1.91865   9
  11  -1   3 0.34874 0.29927   9
  11  -1   3 0.49578 0.11694   1
  11   1  -3 0.49541 0.11225   1
  11  -1   3 0.14453 0.26741   9
  11   1  -3 0.40039 0.12063  10
 -11   1   3 0.63016 0.96690   5
  11  -1   3 0.51300 0.12087  10
  11  -1  -3 0.46590 0.16000  10
 -11  -1   3 0.23146 0.71289   5
  11   1   3 0.36585 0.25830   9
  11   1   3 0.37271 0.33402   9
 -11   1  -3 0.61236 0.76073   5
   0   2  -3 1216.29 44.0692  15
   0   2  -3 1207.45 44.3117  16
   0  -2   3 1129.61 42.6420   2
   0  -2   3 1230.58 44.9364  17
   0  -2   3 1354.96 44.3512  15
   0   2  -3 1196.44 42.7953   2
   0   2   3 1217.70 43.0167  18
   0  -2   3 1206.12 47.0406  19
   0  -2  -3 1205.89 43.7632  17
   0   2  -3 1133.64 42.8987  13
   0   2  -3 1157.72 44.2551  14
   0   2   3 1193.78 45.5710  15
   0   2   3 1236.43 42.9272  14
   0   2  -3 1225.91 42.7357   7
   0  -2  -3 1039.90 51.2177  19
   0  -2   3 1218.93 44.0832  16
   0   2   3 1281.05 44.7391  16
  -1   2   3 6523.08 206.172  14
  -1  -2  -3 5666.18 205.943  18
  -1  -2  -3 5991.69 210.327  19
  -1  -2  -3 5729.95 206.457  17
   1   2  -3 5592.80 206.295  16
  -1   2   3 5599.62 204.611  17
  -1  -2  -3 5772.54 203.999  14
   1   2  -3 5472.10 206.888  15
  -1  -2   3 5676.73 200.437  15
   1   2   3 5586.37 199.105  18
  -1   2  -3 5485.99 198.570  16
   1  -2  -3 5396.44 197.526  17
  -1   2  -3 5377.49 198.740  17
   1  -2  -3 5842.01 200.031  15
  -1  -2   3 5893.58 200.555  19
  -2   2   3 516.070 19.1608  17
   2   2  -3 535.229 19.2511   7
  -2   2   3 500.722 18.7321   2
   2   2  -3 528.974 21.8792  16
  -2  -2  -3 522.980 22.1798  18
  -2  -2  -3 528.246 24.1851  19
   2  -2   3 519.427 18.9108  20
   2  -2   3 522.094 23.1204  18
  -2   2   3 545.072 20.5194  18
  -2  -2  -3 555.223 22.7709  17
   2   2  -3 533.500 22.0995  14
   2   2  -3 485.815 19.3466  13
   2   2  -3 524.656 19.7267  18
   2  -2   3 545.020 19.2278   2
   2   2  -3 538.498 22.6527  15
   2  -2  -3 519.520 19.1434   7
   2   2   3 504.858 21.4700  18
  -2   2  -3 538.804 19.4255   2
   2  -2  -3 512.033 19.3479  13
  -2  -2   3 549.069 21.0803  18
  -2   2  -3 519.576 20.1555  14
  -2   2  -3 514.673 21.1474  17
   2  -2  -3 546.253 19.4570  18
   2  -2  -3 525.062 22.8718  19
   2  -2  -3 521.966 21.8582  15
   3   2  -3 59.9925 2.97550   7
   3  -2   3 58.9487 2.86587   2
   3   2  -3 58.5486 5.06205  16
  -3   2   3 56.8245 2.49126   2
  -3   2   3 62.1745 4.77200  18
   3   2  -3 55.6671 5.46364  15
   3   2  -3 55.5793 3.64949  18
   3   2  -3 55.2506 3.40360  13
  -3  -2  -3 69.4054 6.20849  17
  -3   2   3 58.1032 3.03293  17
   3  -2   3 68.8134 3.45238  15
   3  -2   3 59.2218 2.69260  20
   3  -2  -3 65.7077 3.85818  18
   3   2   3 56.6190 5.02244  18
   3  -2  -3 61.7174 5.29086  15
   3  -2  -3 60.7137 3.47348  13
  -3   2  -3 62.9224 5.04319  17
   3  -2  -3 60.9511 5.27353  19
   3  -2  -3 58.8557 2.92337   7
  -3  -2   3 56.1223 6.04469  18
  -4   2   3 130.280 9.71701  18
   4  -2   3 130.017 6.64745  15
   4   2  -3 125.586 5.39949   7
   4   2  -3 132.279 8.58915  16
  -4  -2  -3 105.358 7.50290   5
  -4  -2  -3 129.559 9.99193  18
   4   2  -3 109.548 13.7073  15
   4  -2   3 126.304 5.24696   2
   4   2  -3 114.749 6.23524  13
  -4   2  -3 126.327 8.63672  17
   4  -2  -3 129.730 9.00405  15
   4  -2  -3 125.271 5.40566   7
   4  -2  -3 134.013 7.28967  18
   4   2   3 125.381 5.56586   2
  -4   2  -3 116.616 6.71269  16
   4  -2  -3 123.455 6.35743  13
  -4  -2   3 127.849 9.28279  18
   4  -2  -3 121.659 8.74835  19
   5  -2   3 283.257 12.9759  15
   5   2  -3 265.683 15.1344  16
  -5  -2  -3 237.141 13.8172   5
   5   2  -3 272.834 10.7620   7
   5  -2   3 267.645 10.4781   2
  -5   2   3 286.867 16.0521  18
  -5  -2  -3 278.150 17.3172  17
  -5  -2  -3 278.153 17.8451  18
   5   2  -3 247.812 12.0170  13
   5   2  -3 281.929 16.8639  15
   5  -2  -3 272.574 15.3843  19
  -5  -2   3 223.210 13.9181   5
   5   2   3 275.777 10.5725   2
  -5   2  -3 220.032 13.8572   5
  -5   2  -3 287.682 15.5245  17
   5  -2  -3 260.760 11.7587  13
   5   2   3 264.253 10.5234  20
   5   2   3 282.634 15.5099  15
   5  -2  -3 275.653 15.5431  15
  -5  -2   3 264.693 16.7619  18
   6  -2   3 -0.7425 2.68439  15
  -6  -2  -3 1.53100 1.47655   5
   6   2  -3 1.02255 0.60874   7
   6  -2   3 1.08497 0.52371   2
   6   2  -3 4.96834 2.66393  15
  -6  -2  -3 -2.8805 1.77494  17
  -6   2   3 0.30335 2.62513  17
  -6  -2   3 -1.9697 3.18474  18
   6  -2  -3 1.57667 2.01115  15
  -6   2  -3 2.60922 0.45594  11
   6   2   3 1.59428 0.65182   2
   6  -2  -3 2.19818 0.48092   4
   6   2   3 1.79603 0.65548  20
   6  -2  -3 8.08935 3.36948  19
  -6   2  -3 2.64426 2.35213  17
  -6   2  -3 1.69287 1.66483   5
   6   2   3 2.75903 2.56791  15
   6  -2  -3 2.80047 1.24590  13
  -6  -2   3 2.19854 1.65547   5
   7   2  -3 72.1714 3.89631   7
  -7   2   3 64.9903 8.49381   5
  -7  -2  -3 70.6424 7.66238   5
   7   2  -3 74.4249 5.42923  13
  -7  -2  -3 68.0356 9.92372  17
   7   2  -3 76.7902 5.14980   9
   7   2  -3 69.1828 4.16492   9
   7  -2   3 68.5266 6.16984  13
   7   2  -3 71.3025 9.93853  15
   7  -2  -3 73.0019 3.05389   4
   7   2   3 61.5317 9.00778  15
   7  -2  -3 65.0797 4.80687   9
   7  -2  -3 73.8325 4.58633   9
  -7   2  -3 74.7486 9.25286  17
  -7  -2   3 71.1445 11.3523   5
  -7   2  -3 73.5525 7.10504  14
   7  -2  -3 72.8957 8.70389  15
  -8   2   3 59.8401 7.52809   5
   8   2  -3 71.0774 4.60164   9
  -8  -2  -3 65.8755 6.66454   5
   8   2  -3 67.7575 5.05597  13
   8  -2   3 61.6438 5.98557  13
   8   2  -3 64.8716 3.69682   9
   8  -2  -3 65.3183 2.71898   4
  -8  -2   3 62.7931 7.07773   5
   8   2   3 56.1141 6.01454  13
   8  -2  -3 71.9057 4.99345  13
  -8   2  -3 62.9604 7.05067   5
   8  -2  -3 67.3738 4.43451   9
  -9  -2  -3 42.4046 4.90173   5
   9   2  -3 40.2478 1.66266  10
   9   2  -3 41.9608 1.65720   1
   9   2  -3 43.0780 2.36431   9
  -9   2   3 37.8347 5.65969   5
   9   2  -3 45.6012 3.01610   9
   9  -2  -3 42.4998 2.48786   9
   9  -2  -3 38.0426 2.66306   9
  -9  -2   3 40.5467 5.28675   5
  -9   2  -3 37.0971 5.01600   5
  10   2  -3 26.2031 1.05494   1
 -10   2   3 24.4835 3.87220   5
  10   2  -3 27.2064 1.22154   9
 -10  -2  -3 27.9567 3.21086   5
  10   2  -3 25.5814 1.06285  10
  10  -2  -3 20.9453 1.17150   9
 -10  -2   3 24.2460 3.36907   5
 -10   2  -3 26.8539 3.44974   5
  11  -2   3 46.8485 2.30121   9
 -11   2   3 47.9452 4.03310   5
  11   2  -3 51.3120 1.77512  10
  11   2  -3 51.5422 1.76801   1
  11  -2   3 43.7034 2.44727   9
 -11  -2  -3 51.2287 3.14126   5
  11  -2  -3 47.7688 1.88518   1
  11  -2  -3 56.0288 1.97447  10
  11   2   3 51.9286 2.65487   9
  11   2   3 45.4398 2.25370   9
   0   3  -3 0.73007 0.42247  17
   0   3  -3 0.68881 0.64806  16
   0  -3  -3 1.40181 0.70409  17
   0   3  -3 0.38342 0.31727   7
   0   3   3 0.43081 0.18569   2
   0   3  -3 0.68990 0.53253  14
   0   3  -3 0.57428 0.25094   2
   0   3  -3 0.85776 0.66134  15
   0  -3  -3 2.70834 1.73587  19
   0  -3   3 0.50897 0.22978   2
   1   3  -3 44.0586 3.54644  16
  -1  -3  -3 43.8034 3.74173  17
   1   3  -3 41.9965 2.03098   7
  -1   3   3 39.1938 1.70163   2
  -1  -3  -3 42.4690 4.98409  19
   1  -3   3 40.6572 1.92277   2
  -1   3   3 47.7884 3.34305  14
   1   3  -3 37.0343 1.62966  13
  -1  -3  -3 37.2141 2.56550  13
   1   3  -3 42.0630 1.85765   2
   1   3  -3 39.1760 3.56999  15
  -1  -3  -3 44.7031 3.28720  18
  -1   3  -3 40.5596 2.60586  17
  -1   3  -3 41.6117 2.88353  16
  -1  -3   3 43.0575 2.57675  18
  -1   3  -3 43.7570 2.54486  14
  -1   3  -3 42.7115 2.18374   2
  -1  -3   3 41.6570 1.71683   2
  -1   3  -3 42.6998 1.87665   7
   1  -3  -3 41.1649 1.96985  13
  -1  -3   3 46.9058 3.84463  19
   1   3   3 39.8911 2.68198  18
   2  -3   3 261.438 10.0863   2
  -2   3   3 267.040 9.92683  17
   2   3  -3 279.853 12.9309  16
   2   3  -3 278.433 9.74751   2
  -2  -3  -3 277.268 15.4841  19
   2   3  -3 245.395 10.1574  13
   2   3  -3 272.284 12.9381  14
   2   3  -3 266.600 10.2173   7
   2   3  -3 285.484 13.7153  15
  -2  -3  -3 272.850 13.0952  18
  -2   3   3 252.171 9.76919   2
   2  -3  -3 269.296 10.3155  13
  -2   3  -3 264.567 11.1665  14
   2  -3  -3 296.330 14.6244  19
  -2   3  -3 269.882 11.7045  17
  -2  -3   3 269.680 12.0588  18
   2   3   3 260.461 12.0679  18
   2   3   3 263.500 9.72571   7
   2  -3  -3 277.756 12.7992  15
  -2   3  -3 259.480 10.4512   2
   2   3   3 270.242 10.5959  16
   2  -3  -3 269.988 10.3319  18
  -3   3   3 429.683 15.5778  17
   3  -3   3 433.804 15.6887   2
   3   3  -3 380.946 16.2079  13
  -3   3   3 403.585 15.3041   2
   3   3  -3 414.255 15.7808   7
   3   3  -3 426.819 19.2862  16
   3   3  -3 447.433 20.5103  15
  -3  -3  -3 441.115 20.4755  18
  -3   3  -3 398.897 17.5212  14
   3  -3  -3 422.457 20.3723  19
   3   3   3 420.896 20.7145  18
   3  -3  -3 431.204 17.0133  18
  -3   3  -3 424.859 18.3611  17
  -3  -3   3 433.915 19.4779  18
   3  -3  -3 434.600 16.4506  13
   3   3   3 422.693 15.1709   7
   3  -3  -3 440.436 19.4408  15
   4   3  -3 3.56946 0.85534   7
  -4  -3  -3 4.63898 1.74641   5
   4  -3   3 5.25382 0.82228   2
   4   3  -3 4.97322 1.36906  13
  -4   3   3 3.27751 0.57630   2
   4   3  -3 4.75848 2.05893  15
   4   3  -3 2.46761 1.79930  16
   4  -3  -3 5.96787 1.87514  18
   4  -3  -3 4.47950 0.65789   3
  -4  -3   3 5.95417 2.38784  18
   4  -3  -3 4.91420 1.95239  15
  -4   3  -3 5.43794 1.82927  17
   4  -3  -3 4.02141 1.91022  19
  -5  -3  -3 24.3137 5.08769  17
   5  -3   3 27.0376 2.58214  15
   5   3  -3 28.4964 2.09504   7
   5   3  -3 22.1728 4.38010  16
  -5  -3  -3 24.4626 3.48490   5
   5  -3   3 25.9645 1.70733   2
   5   3  -3 23.8746 2.64444  13
   5   3  -3 22.4685 4.34085  15
  -5  -3  -3 31.4615 6.66789  18
  -5   3   3 21.7411 3.84693  17
   5  -3  -3 27.3459 4.41208  19
   5  -3  -3 25.9722 2.64822  13
  -5  -3   3 22.1616 3.55637   5
  -5   3  -3 31.4809 4.52424  17
  -5   3  -3 21.4342 3.60322   5
   5   3   3 24.2946 1.95621   2
   5   3   3 28.7069 4.80134  15
   5  -3  -3 31.0308 4.48259  15
   5   3   3 26.8820 1.96229  20
  -5  -3   3 29.6659 5.07663  18
  -6   3   3 14.9326 3.44498  17
   6  -3   3 14.6184 1.29133   2
  -6  -3  -3 13.5324 3.87402  17
  -6  -3  -3 13.1700 2.90144   5
   6   3  -3 11.6673 3.98122  15
   6   3  -3 11.9948 3.34621  16
   6   3  -3 12.2274 1.49072   9
   6   3  -3 14.3591 1.50290   7
   6  -3   3 11.4593 2.45109  13
  -6   3  -3 12.5241 3.07160   5
  -6   3  -3 17.4872 3.90882  17
  -6  -3   3 12.3533 3.06118   5
   6  -3  -3 12.0478 3.61762  15
   6  -3  -3 9.00923 3.38710  19
   6   3   3 16.1004 4.19367  15
  -6  -3   3 16.7783 6.09735  18
   6   3   3 16.8369 1.96087  20
  -6   3  -3 13.2021 0.97979  11
   6   3   3 12.3285 1.64278   2
   7   3  -3 61.4238 3.60669   9
   7   3  -3 61.5420 3.50870   7
   7  -3   3 57.4691 5.60433  13
  -7  -3  -3 60.2068 9.93040  17
  -7  -3  -3 59.6884 6.18425   5
   7   3  -3 61.0863 4.83559  13
  -7   3   3 53.6325 7.06425   5
   7   3  -3 67.7901 4.87613   9
   7   3  -3 56.6969 9.49470  15
   7  -3  -3 60.6516 8.24281  15
   7  -3  -3 60.9469 2.67049   4
  -7  -3   3 60.6225 7.43729   5
  -7   3  -3 56.8790 6.77879   5
   7   3   3 58.8205 9.71840  15
   7  -3  -3 58.8399 4.64174   9
  -7   3  -3 67.4994 6.68364  14
   7  -3  -3 67.9388 4.83369  13
   7  -3  -3 62.6177 3.93144   9
  -7   3  -3 67.3320 8.13612  17
  -8  -3  -3 2.25252 1.83723   5
  -8   3   3 2.50711 2.20476   5
   8   3  -3 2.85767 0.80611   9
   8   3  -3 2.06167 1.32363  13
   8  -3   3 2.22238 1.49061  13
   8   3  -3 2.40795 0.97452   9
   8   3   3 1.99431 1.59760  13
  -8  -3   3 2.55373 1.97365   5
   8  -3  -3 4.60418 0.82602   4
  -8   3  -3 3.81037 2.42437   5
   8  -3  -3 3.24314 1.20726   9
   8  -3  -3 2.62872 0.99264   9
   8  -3  -3 2.63064 1.16619  13
   9   3  -3 14.9675 1.70884   9
  -9   3   3 12.5084 3.61444   5
   9   3  -3 14.0708 0.70168  10
  -9  -3  -3 15.8458 3.28674   5
   9   3  -3 16.1097 1.20550   9
   9   3  -3 14.5489 0.69360   1
   9  -3  -3 14.3650 1.64679   9
  -9  -3   3 15.1043 3.25551   5
  -9   3  -3 15.0738 3.80950   5
   9  -3  -3 14.1129 1.27002   9
 -10  -3  -3 3.51107 1.65659   5
  10   3  -3 3.71515 0.28847  10
  10   3  -3 3.58348 0.27484   1
 -10   3   3 3.40800 1.93101   5
 -10   3  -3 3.22693 1.66079   5
 -10   3  -3 3.55347 0.36332  12
 -10  -3   3 3.21677 1.61998   5
  10   3   3 3.69832 0.26983   1
  10   3   3 3.85627 0.28139  10
 -11   3   3 7.01742 1.61676   5
  11  -3   3 6.37253 0.63393   9
  11   3  -3 8.12838 0.34103   1
 -11  -3  -3 6.98437 1.10784   5
  11   3  -3 8.14999 0.35960  10
  11  -3  -3 7.93313 0.37458  10
  11   3   3 7.39322 0.63269   9
  11   3   3 7.26869 0.86741   9
  11  -3  -3 8.16214 0.36554   1
   0   4   3 15.6981 0.92051  14
   0   4  -3 16.6184 1.10486   2
   0   4   3 14.7441 0.85957   2
   0  -4   3 15.2789 1.15696  18
   0  -4  -3 15.6904 3.13781  19
   0   4  -3 14.2617 1.95569  16
   0   4  -3 13.4021 1.32865  17
   0   4  -3 15.1601 1.01900   7
   0  -4  -3 14.7817 1.23258  13
   0   4  -3 12.9867 1.58475  14
   0  -4  -3 15.7825 1.37207  18
   0   4  -3 12.7268 1.71086  15
   0  -4   3 15.6732 0.88251   2
   0  -4  -3 13.4175 1.62611  17
  -1   4   3 39.2306 1.74067   2
  -1  -4  -3 38.9025 3.14174  18
  -1  -4  -3 37.4847 2.62299  13
   1   4  -3 42.0529 3.64903  16
   1   4  -3 40.4003 3.36850  14
   1   4  -3 39.5174 2.04153   7
   1   4  -3 39.6041 1.89047   2
   1   4  -3 38.4813 3.71926  15
  -1  -4  -3 42.2667 5.19856  19
   1  -4   3 40.6468 1.88380   2
  -1   4  -3 41.4880 3.08885  16
   1  -4  -3 53.0243 5.64647  19
   1   4   3 38.1408 1.91881   2
   1   4   3 40.8994 2.41466  18
  -1  -4   3 40.5410 1.68768   2
  -1  -4   3 41.2880 2.67947  18
  -1   4  -3 38.2343 2.43618  17
  -1   4  -3 39.2468 2.54915  14
  -1   4  -3 39.8081 1.88985   7
  -1   4  -3 40.7259 2.01626  15
  -1  -4   3 39.1095 5.64902  19
   1  -4  -3 42.5664 1.99467  13
  -1   4  -3 42.1625 2.23279   2
   2   4  -3 58.6453 4.85544  14
   2   4  -3 67.6286 5.50388  15
   2   4  -3 59.8695 4.87444  16
   2   4  -3 58.1111 2.67689  13
   2  -4   3 58.6831 2.69002   2
  -2  -4  -3 65.8806 6.79115  19
  -2   4   3 53.3850 2.50384   2
   2   4  -3 56.2928 2.47954   2
  -2  -4  -3 59.2431 4.99856  18
   2   4  -3 58.6227 2.87956   7
   2  -4  -3 61.8565 6.25974  19
  -2  -4   3 60.8564 4.34099  18
   2   4   3 57.0972 2.44057   7
  -2  -4   3 59.1131 2.40016   2
   2  -4  -3 59.3167 2.83568  13
   2  -4  -3 61.4796 4.80275  15
   2   4   3 55.1486 3.91842  18
  -2   4  -3 58.6489 3.55333  14
   2  -4  -3 61.4057 2.79795  18
   2   4   3 61.4242 3.50789  16
  -2   4  -3 60.0512 3.71498  17
  -3  -4  -3 836.146 30.7112  14
   3   4  -3 819.066 29.5546   7
   3   4  -3 736.747 29.7808  13
   3   4  -3 803.324 28.8419   2
   3   4  -3 830.806 35.1294  15
   3  -4   3 797.079 29.2385   2
   3   4  -3 797.287 33.4882  16
  -3  -4  -3 858.573 34.7687  18
  -3  -4  -3 809.229 35.9572  19
   3  -4  -3 839.422 30.7193  18
  -3   4  -3 801.810 31.3343  14
   3  -4  -3 818.558 29.0876   2
   3   4   3 798.026 30.5037  16
   3  -4  -3 767.448 34.8592  19
   3  -4  -3 812.996 33.2095  15
   3  -4  -3 796.493 29.8964  13
  -3  -4   3 855.709 33.8948  18
  -3   4  -3 835.847 31.6533  17
   4   4  -3 229.609 11.1485  13
   4   4  -3 245.002 13.8851  16
  -4  -4  -3 220.068 11.9432   5
  -4   4   3 273.718 10.5968  17
   4  -4   3 243.430 9.54903   2
   4   4  -3 255.911 10.0050   7
  -4  -4  -3 258.093 15.7630  18
  -4   4   3 249.632 9.43716  17
  -4   4   3 248.697 9.64276   2
  -4  -4   3 255.991 15.1360  18
   4  -4  -3 257.638 10.6079  13
   4  -4  -3 231.115 9.28901   3
   4  -4  -3 249.978 13.5301  15
   4  -4  -3 249.866 11.7531  18
  -4   4  -3 256.266 12.4737  17
   4  -4  -3 231.750 21.8473  19
  -4   4  -3 253.840 13.7145  14
  -5  -4  -3 50.2557 4.89705   5
   5   4  -3 55.9665 6.05587  16
  -5  -4  -3 56.7148 7.80236  18
  -5  -4  -3 57.5127 7.46466  17
   5   4  -3 48.5721 3.82675  13
   5   4  -3 56.8567 6.98358  15
   5   4  -3 56.3019 3.18233   7
  -5   4   3 64.8211 4.69987  17
   5  -4   3 53.6726 2.74275   2
   5  -4   3 44.8286 4.15371  13
  -5   4  -3 56.4038 2.31343  10
  -5  -4   3 58.4013 7.34410  18
   5   4   3 42.8674 6.08129  15
   5   4   3 52.5022 3.18162   2
  -5   4  -3 52.2183 4.88040  14
  -5   4  -3 44.1303 5.21448   5
  -5   4  -3 53.3461 2.22827   1
   5  -4  -3 62.4727 5.91031  15
   5  -4  -3 55.2560 3.77778  13
  -5   4  -3 50.5222 5.03691  17
  -5  -4   3 45.9004 5.01551   5
   5  -4  -3 49.5071 6.31079  19
   5   4   3 52.0664 3.12033  20
   6   4  -3 36.4946 6.75074  15
   6  -4   3 39.7381 4.62969  13
  -6  -4  -3 38.9209 4.60212   5
   6  -4   3 41.2340 2.34606   2
   6   4  -3 31.3377 5.47134  16
  -6  -4  -3 51.5790 8.12780  17
   6   4  -3 39.7552 2.65365   9
  -6  -4  -3 27.3055 7.24079  18
   6   4  -3 39.4934 3.99744  13
   6  -4  -3 38.7248 1.78599  12
  -6   4  -3 47.9694 5.04357  14
  -6   4  -3 34.9795 4.98200   5
   6  -4  -3 32.4967 5.58738  15
  -6  -4   3 24.7461 7.63913  18
   6  -4  -3 45.8409 3.58899  13
   6   4   3 38.3713 2.85651  20
  -6   4  -3 45.2894 5.29003  17
   6  -4  -3 37.5056 6.55279  19
  -6  -4   3 37.8788 4.86701   5
   6  -4  -3 35.8047 3.67173   9
   6   4   3 40.9900 2.87390   2
  -6   4  -3 39.4083 1.93702  11
   7   4  -3 66.4596 6.25530   9
  -7  -4  -3 71.6095 10.6328  17
   7   4  -3 55.9410 3.48304   7
   7   4  -3 61.3546 3.76520   9
   7   4  -3 56.0544 2.21716   1
   7   4  -3 57.8705 2.23698  10
   7   4  -3 55.4971 4.56092  13
  -7  -4  -3 53.2934 7.14739   5
   7   4  -3 53.6117 12.9813  15
   7  -4   3 56.5317 5.41193  13
  -7   4  -3 49.3875 7.54435  17
   7  -4  -3 58.2916 4.25929  13
  -7  -4   3 52.6906 6.03302   5
  -7   4  -3 53.5524 6.46562   5
   7  -4  -3 55.9037 3.54148   9
  -7   4  -3 45.2710 7.55977  14
   7  -4  -3 44.8636 8.32787  15
   7   4   3 56.5415 10.4117  15
   7  -4  -3 54.4242 2.43399   4
   8   4  -3 138.910 7.73186  13
  -8   4   3 120.620 11.2924   5
   8   4  -3 138.374 5.03402   1
   8  -4   3 134.615 8.89309  13
   8   4  -3 147.843 6.08020   9
  -8  -4  -3 139.800 9.37435   5
   8   4  -3 147.992 7.65047   9
   8   4  -3 138.942 5.04600  10
   8  -4  -3 142.564 7.45685   9
  -8  -4   3 131.297 9.78560   5
   8   4   3 113.954 9.20050  13
  -8   4  -3 129.231 10.3838   5
   8  -4  -3 139.789 7.26074  13
   8  -4  -3 136.478 5.18646   4
   9   4  -3 27.6457 1.55894   9
   9   4  -3 26.2622 1.07763  10
  -9   4   3 22.4286 4.45321   5
   9   4  -3 27.7632 2.26564   9
   9   4  -3 25.8753 1.06414   1
  -9  -4  -3 27.4316 3.54640   5
  -9   4  -3 24.6836 3.95169   5
   9  -4  -3 23.7767 1.54116   9
   9   4   3 26.2988 1.02939  10
   9  -4  -3 27.8912 1.31743   4
  -9  -4   3 24.3252 3.65947   5
   9  -4  -3 25.3355 2.15892   9
   9   4   3 25.6179 1.01751   1
 -10  -4  -3 24.4955 2.57974   5
  10   4  -3 22.2810 0.88998  10
 -10   4   3 20.9471 3.55054   5
  10   4  -3 22.6341 0.88177   1
 -10   4  -3 22.3159 2.93978   5
  10   4   3 20.8935 1.65263   9
 -10  -4   3 21.9742 2.66430   5
  11  -4   3 36.3119 1.82038   9
  11  -4   3 31.0699 1.50815   9
  11   4   3 39.2716 2.08787   9
  11  -4  -3 40.9288 1.45539   1
  11  -4  -3 39.8924 1.46088  10
  11   4   3 38.5056 1.75843   9
   0   5  -3 142.894 8.00481  15
   0   5  -3 159.831 8.42225  16
   0  -5  -3 164.398 6.68013  18
   0   5  -3 158.310 6.17069   7
   0  -5   3 154.702 5.88684   2
   0  -5  -3 161.156 6.62823  13
   0  -5  -3 167.032 11.0279  19
   0   5  -3 141.854 7.44134  14
   0  -5  -3 155.033 7.23888  17
   0   5  -3 145.411 6.24029   2
   0  -5   3 154.127 6.49369  18
   0   5   3 154.503 6.15226   2
   1   5  -3 346.424 15.9295  16
   1   5  -3 358.378 15.6194  14
   1  -5   3 349.548 12.8132   2
   1   5  -3 344.234 16.2148  15
  -1   5   3 339.429 12.7852   2
  -1  -5  -3 372.132 15.0999  18
   1   5  -3 355.234 13.0271   2
  -1  -5  -3 371.802 19.6142  19
  -1  -5  -3 338.872 14.0672  13
   1  -5   3 322.429 12.8543  13
  -1   5  -3 348.521 15.1346  16
  -1   5  -3 359.978 13.0676   7
  -1   5  -3 350.295 13.7826  17
  -1   5  -3 312.807 13.6906  15
  -1  -5   3 357.936 14.3963  18
   1   5   3 365.005 13.3780  18
  -1   5  -3 350.690 14.1736  14
   1  -5  -3 387.955 13.2007  13
  -1  -5   3 348.308 12.7564   2
   2  -5   3 606.124 23.4631   2
   2   5  -3 663.089 23.2623  20
   2   5  -3 655.972 23.8705   7
   2   5  -3 668.184 28.4707  15
   2   5  -3 616.355 23.1487  13
   2   5  -3 677.250 27.4785  16
   2   5  -3 614.532 23.4075   2
   2   5  -3 653.412 27.3830  14
  -2  -5  -3 705.314 31.7658  19
  -2  -5   3 702.524 24.8926  19
   2   5   3 677.776 25.8553  18
  -2   5  -3 680.103 25.4748  17
   2   5   3 665.832 26.1344  16
   2  -5  -3 690.771 31.1769  19
  -2  -5   3 674.405 27.1072  18
  -2  -5   3 714.935 25.5804  19
  -2   5  -3 633.131 25.5955  14
   2  -5  -3 677.547 24.5250  13
   2   5   3 653.652 24.2453   7
  -2  -5   3 656.184 24.1549   2
   3   5  -3 13.3032 1.37962  13
  -3  -5  -3 14.1656 1.99787   5
   3   5  -3 13.6573 3.50140  15
  -3  -5  -3 14.7673 1.34109  14
  -3  -5  -3 18.9808 3.75406  19
   3  -5   3 15.6707 1.19452   2
   3   5  -3 14.5405 1.42157   7
  -3  -5  -3 15.7819 3.77387  18
   3   5  -3 15.4175 0.98576   2
   3  -5   3 13.0719 1.76713  13
   3   5  -3 10.8197 2.70349  16
   3  -5  -3 12.6262 1.04594   3
   3  -5  -3 9.56282 2.40024  15
   3  -5  -3 13.5476 3.31779  19
   3  -5  -3 15.8566 1.05989   2
  -3  -5   3 10.8864 2.76644  18
  -3   5  -3 15.1224 2.03509  17
   3   5   3 14.4049 1.01457   7
  -3   5  -3 12.6563 2.29220  14
   3  -5  -3 15.7331 1.86050  18
   3  -5  -3 14.0876 1.44781  13
   3   5   3 12.5711 2.00509  16
   4   5  -3 506.814 18.1251   7
   4  -5   3 424.025 19.2388  13
   4   5  -3 466.855 19.0743  13
   4  -5   3 460.653 17.1134   3
   4   5  -3 499.756 26.7981  16
   4   5  -3 417.270 17.2004   2
   4   5  -3 524.964 25.2641  15
  -4  -5  -3 454.046 19.9696   5
  -4  -5  -3 539.006 25.3889  18
  -4   5  -3 508.194 20.8841  14
   4  -5  -3 520.699 24.6099  18
  -4  -5   3 518.848 24.8059  18
   4  -5  -3 509.259 22.8033  15
   4  -5  -3 455.409 25.8146  19
   4  -5  -3 515.875 18.9717  13
   4  -5  -3 469.534 17.8295   3
  -4   5  -3 496.590 20.4345  17
   4   5   3 511.703 17.7792   7
  -4  -5   3 406.574 20.9127   5
   5  -5   3 66.2656 5.17996  13
  -5  -5  -3 71.2093 5.69081   5
   5   5  -3 79.4819 4.07417   7
   5   5  -3 73.1100 4.68872  13
   5  -5   3 75.1544 3.15093   3
  -5  -5  -3 95.1045 9.88433  18
   5   5  -3 71.3114 2.68791  10
   5   5  -3 69.7397 2.67765   1
   5   5  -3 66.2409 8.33068  15
   5  -5   3 75.8891 3.51988   2
   5   5  -3 65.9882 6.86751  16
   5  -5  -3 80.6960 7.06049  15
  -5  -5   3 68.6958 6.05132   5
  -5  -5   3 85.4242 9.58092  18
   5   5   3 76.0320 4.15664  20
   5  -5  -3 76.6404 3.04630  12
   5  -5  -3 79.2537 4.54641  13
  -5   5  -3 82.5259 3.16934  10
  -5   5  -3 76.9887 5.99119  14
   5  -5  -3 73.3305 3.34222   3
   5   5   3 76.9479 8.32006  15
  -5   5  -3 72.6302 5.70509  17
  -5   5  -3 76.9647 3.07001   1
  -5   5  -3 62.1364 6.38240   5
   5  -5  -3 63.8315 7.78738  19
   6   5  -3 204.301 8.63129   7
   6   5  -3 187.721 6.98219   1
   6   5  -3 200.949 8.22238   9
   6   5  -3 212.144 16.4225  15
  -6  -5  -3 191.224 11.1934   5
  -6  -5  -3 199.843 16.4345  17
   6  -5   3 195.898 8.36851   2
   6   5  -3 191.269 6.99396  10
   6   5  -3 192.676 9.64999  13
   6  -5   3 184.625 10.5517  13
  -6   5  -3 205.365 11.6280  14
   6  -5  -3 172.868 10.1186   9
   6  -5  -3 195.297 7.11163  12
  -6   5  -3 218.088 11.5444  17
   6  -5  -3 205.340 9.19340  13
  -6   5  -3 164.392 12.1284   5
   6   5   3 194.631 8.67386   2
   6   5   3 183.340 15.4351  15
   6  -5  -3 190.448 12.9085  15
  -6   5  -3 190.502 7.25006  11
   6  -5  -3 179.650 15.4642  19
  -6  -5   3 183.898 11.6102   5
   7   5  -3 139.809 7.91840   9
  -7  -5  -3 93.2684 13.2150  17
   7   5  -3 113.347 14.1861  15
  -7  -5  -3 121.426 8.52242   5
   7   5  -3 121.731 6.06587   7
   7  -5   3 120.658 8.22663  13
   7   5  -3 134.234 5.69781   9
   7   5  -3 128.851 4.59288  10
   7   5  -3 126.318 7.24483  13
   7   5  -3 124.459 4.57502   1
   7  -5  -3 119.087 5.70296   9
   7  -5  -3 110.427 8.37050  13
   7   5   3 124.096 13.7567  15
  -7   5  -3 112.184 10.3851   5
  -7  -5   3 118.389 12.9536   5
   7  -5  -3 104.598 14.6014  19
   7  -5  -3 124.302 7.49865   9
  -7   5  -3 141.536 9.70052  14
  -8   5   3 29.2215 5.43181   5
   8   5  -3 36.8972 2.30470   9
   8   5  -3 37.4250 3.28862   9
   8  -5   3 28.8984 3.89708  13
  -8  -5  -3 37.0463 4.25009   5
  -8   5  -3 33.2020 4.97534   5
  -8  -5   3 35.0298 4.47416   5
   8   5   3 33.4902 1.30395   1
   8  -5  -3 35.1502 3.02815  13
   8  -5  -3 34.7961 3.28793   9
   8   5   3 26.5063 4.37572  13
   8  -5  -3 32.4918 2.12637   9
   8   5   3 34.2244 1.31682  10
   9   5  -3 171.814 6.31163   9
   9   5  -3 159.834 5.78985  10
   9   5  -3 166.842 7.32409   9
  -9  -5  -3 170.257 8.95911   5
  -9   5   3 138.624 11.5342   5
   9   5  -3 160.247 5.77974   1
   9  -5  -3 157.788 5.74755   4
   9  -5  -3 154.323 6.96847   9
  -9   5  -3 147.059 10.0630   5
  -9  -5   3 157.497 9.07810   5
   9  -5  -3 138.287 5.91411   9
  10  -5   3 2.17326 0.87933   9
  10   5  -3 3.28213 0.23005  10
 -10  -5  -3 3.02642 1.29951   5
 -10   5   3 2.82406 1.89347   5
  10   5  -3 3.03411 0.21084   1
  10   5   3 1.98942 0.56654   9
 -10   5  -3 2.55701 0.49081  12
  10   5   3 1.42735 0.93484   9
 -10  -5   3 2.65870 1.22809   5
  11  -5   3 2.34670 0.38835   9
  11  -5   3 1.81220 0.28286   9
  11   5   3 2.03882 0.43327   9
  11  -5  -3 2.48834 0.17988  10
  11   5   3 2.33138 0.31939   9
  11  -5  -3 2.61128 0.17449   1
   0   6  -3 6.52629 1.80144  16
   0  -6  -3 8.78901 1.25517  13
   0  -6  -3 7.71405 2.48313  19
   0   6  -3 7.38781 0.91695   7
   0  -6   3 6.62214 0.71979   2
   0  -6  -3 6.85856 1.22989  18
   0  -6   3 7.24403 1.09886  18
   0   6  -3 4.91282 1.55868  14
   0  -6  -3 7.95842 1.54582  17
   0   6  -3 5.21352 1.48921  15
   1   6  -3 24.9862 1.10325  20
   1   6  -3 23.3048 3.35819  15
   1  -6   3 27.3537 1.47687   2
   1   6  -3 26.5995 3.41027  16
  -1  -6  -3 29.2970 3.05449  18
   1   6  -3 26.2352 1.75242   7
  -1  -6  -3 27.8862 4.90839  19
   1   6  -3 22.1002 2.99985  14
  -1  -6  -3 23.6874 2.26503  13
  -1   6  -3 21.4690 2.19989  15
  -1   6  -3 22.3095 2.23580  14
  -1   6  -3 26.9691 2.06869  17
   1  -6  -3 25.8288 4.91012  19
  -1  -6   3 25.8692 2.41685  18
  -1   6  -3 22.5405 2.17951  15
   1   6   3 24.5163 1.47046  18
  -1   6  -3 26.1247 1.54860   7
  -1  -6   3 25.8349 1.26889   2
  -1   6  -3 25.7103 2.88045  16
   2   6  -3 37.5368 4.19236  14
   2  -6   3 33.0903 1.86153   2
   2   6  -3 33.8803 4.55127  15
  -2  -6  -3 35.6821 2.39054   5
   2   6  -3 38.3683 4.22555  16
   2   6  -3 37.2991 1.97002   2
   2  -6   3 32.3244 2.22447  13
  -2  -6  -3 39.2702 5.79812  19
   2   6  -3 34.3606 1.66587  20
   2   6  -3 35.4256 2.23825   7
  -2  -6  -3 40.7319 4.30547  18
   2  -6  -3 31.6419 1.68515   3
   2   6   3 31.0503 1.81098   7
  -2  -6   3 36.6206 3.43243  19
  -2  -6   3 38.1759 3.71853  18
  -2   6  -3 32.7288 2.67400  14
   2   6   3 38.5855 2.61887  18
   2  -6  -3 36.1233 2.02270  13
   2  -6  -3 42.6381 6.02622  19
   2   6   3 30.6886 3.11794  16
  -2  -6   3 38.9399 2.83133  19
  -2   6  -3 36.5154 2.47727  17
   3   6  -3 173.083 6.86469   2
   3  -6   3 148.417 6.58639   3
   3   6  -3 176.303 7.46061   7
   3   6  -3 195.253 12.6783  15
   3   6  -3 174.514 6.95033  13
   3   6  -3 179.903 6.87009  20
  -3  -6  -3 191.870 11.8469  18
  -3  -6  -3 173.445 8.17153   5
   3   6  -3 178.522 11.2918  16
   3  -6   3 175.736 6.96270   2
  -3  -6  -3 195.065 13.5178  19
   3  -6   3 160.450 7.93627  13
   3  -6  -3 173.082 6.90525   3
  -3   6  -3 179.674 9.95242  14
   3   6   3 182.775 9.45278  16
  -3  -6   3 189.311 11.3284  18
  -3   6  -3 188.702 8.28315  17
   3  -6  -3 183.529 7.38176  13
   3  -6  -3 183.124 9.76350  18
   3   6   3 180.941 7.09430   7
   3  -6  -3 156.977 12.7489  19
   4  -6   3 618.582 25.6544  13
   4   6  -3 652.466 24.6142  13
   4  -6   3 641.561 23.5407   3
  -4  -6  -3 646.906 26.0246   5
   4   6  -3 613.001 31.9600  15
  -4  -6  -3 707.571 32.0040  18
   4  -6   3 671.997 23.9362   2
   4   6  -3 667.379 30.1738  16
   4   6  -3 657.235 24.5005   7
   4  -6  -3 571.977 31.7009  19
  -4  -6   3 577.806 26.3527   5
  -4   6  -3 674.768 25.6026  17
   4  -6  -3 648.637 23.6301   3
   4   6   3 684.097 26.6745  16
  -4  -6   3 698.655 31.4605  18
   4   6   3 682.564 23.7147   7
  -4   6  -3 659.131 26.4032  14
   4  -6  -3 673.654 24.4693  13
   5   6  -3 12.9432 5.81378  15
  -5  -6  -3 13.9069 2.45327   5
   5   6  -3 14.1863 1.64187   7
   5   6  -3 16.0666 1.91840  13
   5  -6   3 14.6877 2.30550  13
   5  -6   3 15.3878 1.11116   3
   5   6  -3 12.4624 3.48392  16
  -5  -6  -3 8.80198 3.96881  18
   5  -6   3 15.5261 1.31551   2
  -5  -6   3 10.5454 4.87008  18
  -5   6  -3 14.9747 2.47159  17
  -5   6  -3 11.0460 3.48227  14
   5  -6  -3 16.9618 1.92583  13
  -5  -6   3 13.0187 2.48928   5
   5  -6  -3 14.7219 1.20586   3
   5   6   3 17.2378 4.93490  15
  -5   6  -3 14.1564 0.96300   1
  -5   6  -3 12.3938 2.83743   5
   5  -6  -3 13.0094 4.09123  19
   5  -6  -3 15.2271 0.90984  12
  -5   6  -3 13.1451 1.00894  10
   6   6  -3 37.7536 3.22015  13
   6   6  -3 32.6307 7.66369  15
   6   6  -3 39.0765 2.28147   9
   6   6  -3 36.4657 2.77996   7
   6  -6   3 36.1164 3.82515  13
   6   6  -3 36.4407 1.43859   1
  -6  -6  -3 37.5392 7.35178  17
   6   6  -3 37.6284 1.45416  10
   6   6  -3 27.7887 5.30205  16
  -6  -6  -3 36.6666 4.09465   5
  -6  -6   3 35.9897 4.27189   5
  -6   6  -3 38.2148 4.43096  14
  -6   6  -3 37.2796 1.70172   6
  -6   6  -3 36.2197 1.78394  11
  -6   6  -3 32.5644 4.87988   5
   6   6   3 46.7375 4.05152   2
   6  -6  -3 36.9633 1.74534  12
   6  -6  -3 38.1637 3.07485  13
   6  -6  -3 34.1936 3.82925   9
  -6   6  -3 33.8495 4.23198  17
   6  -6  -3 35.9426 7.75505  19
   6   6   3 30.7561 7.30870  15
   7   6  -3 26.1700 3.14871   9
   7   6  -3 29.8139 1.88968   9
  -7  -6  -3 26.4046 3.60296   5
   7  -6   3 24.6045 3.21977  13
   7   6  -3 26.8546 1.08843   1
   7   6  -3 23.4447 4.03909  13
   7   6  -3 27.0229 1.09904  10
  -7   6  -3 24.4524 4.36016   5
   7  -6  -3 18.6617 13.2860  19
  -7  -6   3 25.2953 3.70613   5
   7  -6  -3 23.7769 1.82545   9
   7  -6  -3 27.6833 2.61699  13
   7  -6  -3 24.9439 3.08942   9
   8   6  -3 177.710 6.76391   9
   8  -6   3 156.649 9.08354  13
   8   6  -3 174.009 6.05122  10
   8   6  -3 176.014 8.69860   9
  -8  -6  -3 175.974 9.53533   5
  -8   6   3 142.576 12.5535   5
   8   6  -3 173.284 6.03887   1
  -8   6  -3 154.046 11.1541   5
   8  -6  -3 170.776 6.15039   4
   8  -6  -3 145.942 6.41383   9
   8  -6  -3 154.183 7.61424  13
   8   6   3 138.079 10.1501  13
  -8  -6   3 169.207 9.68041   5
   8  -6  -3 170.201 8.52217   9
   9   6  -3 33.7481 2.33745   9
  -9  -6  -3 35.9630 3.28815   5
  -9   6   3 28.5988 4.85876   5
   9   6  -3 34.7612 1.34984  10
   9   6  -3 34.8201 1.33606   1
   9   6  -3 36.9080 1.75471   9
  -9  -6   3 34.3038 3.29033   5
   9  -6  -3 32.7595 1.54670   4
  -9   6  -3 31.1429 4.05112   5
   9  -6  -3 33.6408 2.36088   9
   9  -6  -3 28.6250 1.60948   9
  10  -6   3 6.59456 1.34100   9
  10   6  -3 7.61983 0.33116  10
 -10  -6  -3 6.86242 1.23472   5
 -10   6   3 6.68175 2.03774   5
  10   6  -3 7.77301 0.31681   1
  10   6  -3 6.40455 0.44383  11
  10   6   3 6.46191 1.89766   9
  10   6   3 6.26539 0.70794   9
 -10   6  -3 6.50918 1.65690   5
   0  -7  -3 33.4288 5.46199  19
   0  -7   3 31.2130 1.62924   2
   0   7  -3 28.1109 3.21780  14
   0  -7   3 33.5578 2.47540  18
   0   7  -3 33.2224 3.77491  15
   0  -7  -3 34.4192 2.92577  17
   0   7  -3 33.3452 2.05496   7
   0  -7  -3 37.5369 2.83198  18
   0   7  -3 35.3964 4.19683  16
   0  -7  -3 34.5539 2.57706  13
   1   7  -3 13.2474 2.76724  16
  -1  -7  -3 17.8872 2.00800  13
   1   7  -3 16.8243 1.50553   7
   1   7  -3 16.7145 2.91129  14
   1  -7   3 17.2123 1.61888  18
   1  -7   3 20.1013 1.17820   2
  -1   7   3 18.0688 1.40378  14
  -1  -7  -3 24.8251 4.87756  19
   1  -7   3 17.2382 0.93103   3
  -1  -7  -3 20.2629 2.80294  18
   1   7  -3 21.8810 3.41714  15
  -1   7  -3 17.4708 2.35915  15
  -1   7  -3 20.8682 1.46474   7
   1  -7  -3 17.8300 1.11097   3
   1  -7  -3 21.6669 6.05162  19
  -1   7  -3 26.3759 3.18789  15
  -1  -7   3 19.9652 2.27835  18
  -1  -7   3 18.9793 1.15920   2
  -1   7  -3 23.6284 3.16713  16
  -1   7  -3 18.4290 2.21844  14
   2   7  -3 197.879 7.57575  20
   2   7  -3 208.500 12.3949  16
  -2  -7  -3 207.595 11.6092  18
  -2  -7  -3 211.391 8.47675   5
  -2  -7  -3 221.505 15.6202  19
   2   7  -3 182.734 13.6907  15
   2   7  -3 195.884 8.38570   7
   2  -7   3 199.914 7.79144  13
   2  -7   3 205.949 7.87995   2
   2   7  -3 187.531 11.7143  14
   2  -7  -3 182.941 15.7069  19
  -2   7  -3 196.452 9.03262  14
   2  -7  -3 184.213 7.33224   3
  -2   7  -3 204.174 8.55096  17
  -2  -7   3 200.801 10.7461  18
  -2  -7   3 204.836 9.76705  19
   2   7   3 177.246 10.0794  16
   2   7   3 182.960 7.62503   7
  -2  -7   3 193.439 11.9512  19
   2  -7  -3 206.234 7.79382  13
   3  -7   3 126.535 5.54351   3
  -3  -7  -3 151.237 6.83260   5
   3  -7   3 148.543 5.96216   2
  -3  -7  -3 162.422 10.7502  18
  -3  -7  -3 141.987 11.7812  19
   3  -7   3 145.276 6.65739  13
   3   7  -3 158.769 11.7231  15
   3   7  -3 143.147 5.75942  20
   3   7  -3 142.147 10.3208  16
  -3  -7  -3 133.775 5.26150   3
   3   7  -3 142.833 6.51231   7
   3   7   3 150.834 9.05684  16
  -3   7  -3 151.715 6.94495  17
  -3  -7   3 153.704 10.2953  18
   3  -7  -3 152.751 6.29259  13
   3  -7  -3 135.167 11.9382  19
   3   7   3 150.188 6.22106   7
   3  -7  -3 142.411 5.85862   3
  -3   7  -3 151.272 7.68729  14
   4  -7   3 3.40358 1.15110  13
  -4  -7  -3 8.55717 3.43359  18
   4   7  -3 3.18108 0.82968   7
   4  -7   3 2.41521 0.55549   2
   4   7  -3 5.12053 0.94151  13
   4  -7   3 4.23087 0.65965   3
   4   7  -3 3.95292 2.29615  15
   4   7  -3 3.71340 1.85987  16
  -4   7  -3 4.63544 0.61127  10
  -4   7  -3 5.24160 1.58783  14
  -4  -7   3 2.32131 1.27350   5
  -4  -7   3 1.98413 2.30713  18
   4   7   3 3.75366 2.21252  16
   4  -7  -3 1.89475 1.76759  19
   4  -7  -3 3.77334 0.66673   3
  -4   7  -3 2.52510 1.52743   5
  -4   7  -3 4.04546 1.96492  17
  -4   7  -3 4.01674 0.54286   1
   4  -7  -3 3.64344 1.04388  13
   5   7  -3 136.963 6.49915  13
   5  -7   3 143.209 5.73921   3
  -5  -7  -3 135.104 13.2608  18
   5   7  -3 146.030 6.80842   7
   5  -7   3 146.779 6.11041   2
   5   7  -3 139.043 5.04792   1
  -5  -7  -3 146.356 7.91897   5
   5   7  -3 139.333 5.05926  10
   5   7  -3 136.672 12.8841  15
   5   7  -3 144.318 5.96525   9
   5  -7   3 123.576 9.44512  13
   5   7  -3 152.231 14.8332  16
  -5   7  -3 139.875 5.35638  10
   5  -7  -3 142.806 6.60830  13
  -5   7  -3 115.539 9.44658   5
   5  -7  -3 148.212 5.78144   3
  -5   7  -3 133.434 8.18297  14
   5  -7  -3 140.328 5.24810  12
   5  -7  -3 120.861 12.3490  19
  -5   7  -3 139.238 5.28593   1
  -5   7  -3 144.643 7.26195  17
   5   7   3 144.717 13.3040  15
   6  -7   3 67.6497 5.09641  13
   6   7  -3 70.3793 4.25055   7
   6   7  -3 79.7271 10.3441  16
   6   7  -3 73.1502 3.44154   9
  -6  -7  -3 73.2612 5.44037   5
   6   7  -3 65.7921 2.70833  10
   6   7  -3 84.5040 11.4656  15
   6   7  -3 66.8743 2.68165   1
  -6  -7  -3 85.4056 11.1387  17
   6  -7  -3 72.3754 5.89441   9
  -6   7  -3 73.7225 6.23153  14
   6  -7  -3 77.1957 4.31806  13
  -6   7  -3 60.4035 6.72593   5
   6  -7  -3 54.9640 9.90664  19
   6   7   3 73.2632 10.8448  15
   6  -7  -3 72.5634 2.95044  12
  -6  -7   3 68.1001 5.46292   5
   7   7  -3 113.786 4.73867   9
   7   7  -3 104.948 3.89046   1
  -7  -7  -3 107.245 6.88217   5
   7   7  -3 108.203 6.96499   9
   7   7  -3 105.893 3.90323  10
   7  -7   3 104.945 6.60101  13
   7  -7  -3 90.2279 4.40899   9
  -7   7  -3 91.7631 8.44100   5
   7  -7  -3 102.631 6.78920   9
  -7  -7   3 102.068 6.77759   5
   7  -7  -3 103.231 5.38076  13
   8   7  -3 15.7739 1.17382   9
  -8  -7  -3 15.0764 2.43159   5
   8   7  -3 14.0713 2.00523   9
   8   7  -3 14.7870 0.62283   1
  -8   7   3 12.3195 3.66379   5
   8   7  -3 13.4872 0.62922  10
   8  -7  -3 11.6557 1.03948   9
  -8  -7   3 15.6842 2.49387   5
   8  -7  -3 13.5769 1.99546   9
  -8   7  -3 11.3494 3.02210   5
   8  -7  -3 12.9052 0.97516   4
   9   7  -3 23.5195 1.31526   9
   9   7  -3 23.1515 1.67126   9
  -9   7   3 21.4573 4.05869   5
   9   7  -3 24.3008 0.90948  10
   9   7  -3 24.2561 0.89279   1
  -9  -7  -3 21.6505 2.27251   5
   9  -7  -3 20.5169 1.65272   9
  -9  -7   3 22.3740 2.17014   5
  -9   7  -3 20.4843 4.26161   5
   9  -7  -3 22.6265 1.73811   9
   9  -7  -3 21.1200 1.23182   4
 -10  -7  -3 1.33912 0.69328   5
 -10   7   3 1.80259 1.29721   5
  10  -7   3 1.29117 0.57088   9
  10   7  -3 1.84137 0.27091  11
  10  -7  -3 1.90202 0.22357  10
  10  -7  -3 2.18431 0.28662   1
  10   7   3 1.26927 0.58934   9
  10   7   3 1.51826 0.43443   9
   0  -8   3 9.98468 0.84812   2
   0  -8  -3 10.4906 3.65850  19
   0   8  -3 10.0322 1.19124   7
   0  -8  -3 8.72448 1.70475  18
   0   8  -3 8.28921 2.25000  15
   0  -8   3 12.3144 1.77720  18
   0  -8  -3 10.1344 1.52009  13
   0  -8  -3 10.2913 1.67010  17
   0  -8  -3 11.2104 0.78420   3
   0   8  -3 10.2950 3.28971  14
   0   8  -3 13.0601 3.04986  16
  -1  -8  -3 631.123 24.2090   3
   1   8  -3 691.308 25.3053   7
   1   8  -3 673.449 30.0852  16
   1  -8   3 671.110 25.7887  18
   1  -8   3 637.650 24.1963   3
  -1  -8  -3 691.316 30.2168  18
  -1   8   3 733.512 25.1400  14
   1   8  -3 684.701 29.6134  14
   1   8  -3 706.938 30.4979  15
   1  -8   3 679.129 24.5792   2
  -1  -8  -3 686.451 36.0809  19
  -1  -8   3 696.265 24.6142   2
   1  -8  -3 666.191 33.7399  19
   1  -8  -3 665.283 24.3628   3
  -1   8  -3 660.151 26.9462  14
   1  -8  -3 701.576 25.5737  13
  -1  -8   3 673.849 28.7570  19
  -1   8  -3 712.914 29.2665  16
  -1   8  -3 673.197 27.1964  15
  -1   8  -3 673.294 25.0045   7
  -1  -8   3 673.245 27.4192  18
  -2   8   3 9.55268 1.45716  14
   2  -8   3 8.33159 0.71638   3
   2   8  -3 7.02602 0.69160  20
   2   8  -3 6.08566 2.50707  14
   2   8  -3 9.08203 2.88435  16
   2   8  -3 10.0377 1.33590   7
  -2  -8  -3 9.63122 1.28249   5
  -2  -8  -3 7.57854 2.33679  18
   2  -8   3 8.62710 0.86845   2
   2  -8   3 9.97975 0.91398  13
  -2  -8  -3 9.29347 0.62730   3
  -2  -8  -3 10.6554 3.53600  19
   2  -8  -3 8.97385 1.17058  13
  -2   8  -3 9.64464 1.06423   7
   2  -8  -3 8.11278 0.81817   3
   2  -8  -3 5.58502 2.59004  19
  -2  -8   3 9.14615 2.39961  18
   2   8   3 7.40586 2.01409  16
  -2   8  -3 8.25470 2.30168  16
  -2  -8   3 6.52776 2.76279  19
   2   8   3 9.12700 1.00406   7
  -2   8  -3 8.78803 1.68867  14
  -3  -8  -3 147.361 6.36208   5
  -3  -8  -3 123.593 4.97545   3
  -3  -8  -3 137.850 12.2745  19
   3   8  -3 132.540 11.3505  15
   3  -8   3 129.918 5.53281   2
   3  -8   3 122.693 5.26722   3
   3  -8   3 136.462 5.77399  13
  -3  -8  -3 145.209 12.3955  18
  -3   8   3 146.139 7.85008  14
   3   8  -3 131.243 10.5630  16
   3   8  -3 131.623 6.33606   7
   3   8   3 138.436 9.13058  16
  -3   8  -3 141.746 6.61485  17
   3  -8  -3 136.214 5.87818  13
  -3  -8   3 129.480 9.85015  18
  -3   8  -3 135.273 7.34535  14
   3  -8  -3 129.678 12.0568  19
   3   8   3 136.823 5.97667   7
   3  -8  -3 132.783 5.07954  12
  -4  -8  -3 278.613 17.9436  18
   4  -8   3 239.044 10.1885   3
   4   8  -3 259.497 9.59289   1
   4   8  -3 285.215 20.5451  15
  -4  -8  -3 263.047 9.77838   3
  -4  -8  -3 294.472 11.7456   5
   4  -8   3 280.885 10.5359   2
   4   8  -3 271.714 17.3219  16
   4   8  -3 268.911 9.61355  10
   4  -8   3 272.234 11.2795  13
   4   8  -3 275.612 11.5352   7
   4   8   3 288.457 15.1543  16
   4  -8  -3 266.783 10.6823   3
  -4   8  -3 280.556 10.3537  10
  -4   8  -3 297.357 15.2976  14
  -4   8  -3 269.268 10.2710   1
   4  -8  -3 277.945 10.2303  12
  -4  -8   3 269.970 17.4722  18
   4   8   3 283.662 11.1197   7
  -4   8  -3 294.239 12.1453  17
   5   8  -3 80.2488 3.69982   9
   5  -8   3 67.3098 3.33713   3
   5   8  -3 74.0334 10.0476  15
   5   8  -3 73.0704 2.66860   1
  -5  -8  -3 75.4021 4.85734   5
  -5  -8  -3 69.8397 2.84090   3
   5   8  -3 60.3689 9.03488  16
   5   8  -3 73.4744 2.68445  10
   5  -8   3 76.3078 4.89899  13
  -5  -8  -3 69.6573 9.44555  17
   5   8  -3 69.6331 4.30307   7
  -5   8  -3 71.6606 3.01706   1
  -5   8  -3 72.5051 5.63490  14
   5  -8  -3 60.5841 9.22642  19
  -5  -8   3 72.4892 4.63042   5
  -5   8  -3 67.5178 6.95961  16
   5  -8  -3 74.7259 4.02835  13
  -5   8  -3 77.0909 3.11346  10
   5  -8  -3 73.3337 2.99827  12
   5   8   3 61.8029 9.32850  15
  -5   8  -3 70.9947 4.23514   7
   5  -8  -3 70.5730 3.45112   3
   6  -8   3 65.7005 4.57766  13
  -6  -8  -3 74.0641 4.98483   5
   6   8  -3 69.1914 2.56950  10
   6   8  -3 68.4309 4.31245   7
   6   8  -3 76.5768 3.53512   9
   6   8  -3 68.0739 2.55310   1
   6   8  -3 53.6105 9.17128  16
  -6  -8  -3 61.2874 10.6928  17
   6   8  -3 65.3524 11.8856  15
  -6  -8   3 65.2381 4.52099   5
  -6   8  -3 57.1764 6.74631   5
   6  -8  -3 65.4768 5.66385   9
  -6   8  -3 56.0712 5.53083  14
   6  -8  -3 55.3714 10.1718  19
   6  -8  -3 65.1770 4.89735  13
   6  -8  -3 55.0108 3.10349   9
   6   8   3 50.3199 9.53471  15
   6  -8  -3 68.9353 2.73386  12
  -7  -8  -3 71.8179 4.87976   5
   7   8  -3 77.0747 3.69049   9
   7   8  -3 68.9465 2.75273  10
   7   8  -3 70.0641 2.71986   1
   7  -8   3 68.3453 4.70546  13
   7   8   3 55.2491 5.59908  13
   7  -8  -3 64.0239 3.75812  13
   7  -8  -3 62.4772 6.00335   9
  -7   8  -3 53.7754 6.09678   5
   8   8  -3 26.7452 2.55945   9
   8   8  -3 26.8474 1.02658  10
   8   8  -3 26.6625 1.00827   1
  -8   8   3 20.8300 4.50475   5
  -8  -8  -3 26.5082 2.64317   5
   8   8  -3 27.1868 1.68530   9
   8  -8  -3 23.3276 1.33703   4
  -8  -8   3 25.4898 2.37685   5
  -8   8  -3 22.7238 3.57376   5
   8  -8  -3 21.2870 1.48575   9
   8  -8  -3 25.6686 2.57844   9
  -9   8   3 5.92230 2.29862   5
   9   8  -3 6.56171 0.37643   1
  -9  -8  -3 6.44109 1.28211   5
   9   8  -3 7.32738 0.43282  10
   9  -8  -3 7.46698 0.60576   4
   9  -8  -3 7.13954 0.66982   9
   9  -8  -3 7.43553 0.85555   9
  10   8  -3 2.33613 0.27386  11
  10  -8   3 1.97110 0.69762   9
  10  -8  -3 2.16694 0.18971  10
  10   8   3 1.60930 0.59452   9
  10   8   3 1.52087 0.37708   9
   0  -9  -3 1095.00 40.0569   3
   0  -9   3 1158.55 39.9307   3
   0  -9  -3 1172.41 52.3162  19
   0  -9  -3 1192.97 42.4621  18
   0   9  -3 1159.48 46.6270  16
   0   9  -3 1053.57 46.5452  14
   0   9  -3 1134.42 41.0792   7
   0  -9   3 1207.67 40.4852   2
   0  -9  -3 961.017 39.9554   6
   0  -9  -3 1142.89 42.3705  13
   0  -9   3 1124.67 42.9372  18
  -1  -9  -3 91.3499 6.80999  18
   1  -9   3 94.6098 4.05673   2
   1   9  -3 97.5287 8.10034  16
  -1  -9  -3 89.9218 3.67401   3
   1  -9   3 91.7024 3.68472   3
   1   9  -3 107.462 8.92202  15
  -1  -9  -3 88.3488 3.57335   6
  -1  -9  -3 87.5523 7.00537  17
  -1  -9  -3 102.282 10.9597  19
   1  -9   3 87.9412 5.19896  18
  -1   9   3 100.736 4.63340  14
   1   9  -3 92.7624 8.76979  14
   1   9  -3 99.2538 4.77055   7
  -1  -9   3 103.262 7.68375  19
  -1  -9   3 97.0735 4.27104   2
  -1   9  -3 89.2229 6.16690  14
   1  -9  -3 95.8362 3.93911   3
  -1   9  -3 98.3134 4.64770   7
   1  -9  -3 99.1143 10.8909  19
   1  -9  -3 97.7609 5.25207  13
   1  -9  -3 93.8509 3.66346   6
  -1   9  -3 99.5664 7.82747  16
  -1   9  -3 95.7554 6.57422  15
  -1  -9   3 95.8438 6.71950  18
  -2  -9  -3 252.257 14.3319  18
   2   9  -3 262.225 16.1720  15
  -2  -9  -3 236.414 8.95132   3
   2   9  -3 230.621 14.9988  16
   2  -9   3 249.310 9.47796   2
   2   9  -3 235.457 14.5333  14
   2   9  -3 244.243 10.3653   7
   2  -9   3 247.480 10.6140  18
  -2  -9  -3 247.031 8.85180   6
   2  -9   3 234.532 9.08417   3
  -2   9   3 253.899 10.2612  14
   2  -9  -3 262.787 10.2599  13
   2  -9  -3 240.774 8.91291   6
   2   9   3 247.171 9.87557   7
  -2  -9   3 247.507 13.0910  19
   2  -9  -3 242.602 8.90018  12
   2  -9  -3 237.838 17.8836  19
  -2   9  -3 242.710 11.8139  14
  -2   9  -3 241.755 9.87086   7
  -2  -9   3 242.651 13.8486  18
  -2   9  -3 249.058 13.8772  16
   2   9   3 232.939 13.4703  16
   3   9  -3 175.457 13.7043  15
  -3  -9  -3 178.702 12.7756  18
   3   9  -3 167.394 7.81521   7
  -3  -9  -3 164.753 6.14890   6
  -3   9   3 173.862 8.34429  14
  -3  -9  -3 164.045 14.0039  19
   3  -9   3 169.887 6.85640   2
   3   9  -3 153.780 12.6254  16
  -3  -9  -3 162.009 6.22298   3
   3  -9   3 162.261 6.52466   3
  -3  -9  -3 174.706 7.51997   5
   3  -9  -3 174.069 6.40792  12
  -3   9  -3 194.813 6.78670  10
  -3   9  -3 192.878 8.34251   7
  -3   9  -3 176.607 11.0932  16
   3  -9  -3 174.538 7.40474  13
  -3   9  -3 181.084 6.62727   1
  -3  -9   3 180.840 13.9698  18
   3   9   3 135.905 10.9073  16
   3   9   3 154.454 7.39334   7
   3  -9  -3 162.342 6.79587   3
   3  -9  -3 152.919 16.0719  19
  -3   9  -3 171.978 9.10885  14
   4   9  -3 307.590 11.6403   1
  -4  -9  -3 373.019 13.6431   5
  -4  -9  -3 329.197 11.8960   3
   4  -9   3 334.609 12.7341   2
   4  -9   3 321.823 12.3499   3
   4   9  -3 320.056 11.6675  10
   4   9  -3 336.886 22.2174  15
  -4  -9  -3 330.954 21.5228  18
  -4  -9  -3 337.558 11.8418   6
   4  -9   3 323.151 12.6596  13
  -4   9   3 342.998 15.4216  14
   4   9  -3 292.059 14.2778   9
   4   9  -3 333.245 13.9043   7
   4   9  -3 329.094 20.9895  16
   4  -9  -3 341.919 11.8857  12
   4  -9  -3 323.696 12.3769   3
  -4   9  -3 327.417 11.8964   1
   4   9   3 316.477 12.8764   7
  -4   9  -3 323.077 17.4667  16
   4  -9  -3 299.109 22.4205  19
  -4   9  -3 322.295 15.0422  14
  -4   9  -3 338.106 11.9770  10
   4   9   3 332.111 18.0744  16
   5   9  -3 446.921 18.5732   7
   5  -9   3 464.956 17.8229  13
   5   9  -3 466.212 29.3602  15
   5   9  -3 417.628 26.5601  16
  -5  -9  -3 492.538 18.5135   5
  -5  -9  -3 437.471 27.4815  17
   5   9  -3 451.741 16.2488   1
  -5   9   3 476.274 21.3052  14
  -5  -9  -3 455.483 16.4907   3
   5   9  -3 465.491 16.2740  10
  -5   9  -3 448.169 20.0363  14
   5  -9  -3 387.443 28.3366  19
  -5   9  -3 456.416 17.2151   7
  -5   9  -3 459.869 16.2723  10
   5  -9  -3 462.379 16.2134  12
   5  -9  -3 461.641 17.4359  13
   5  -9  -3 438.677 21.3038   9
   5  -9  -3 442.701 16.7703   3
   5   9   3 457.836 30.5404  15
  -5   9  -3 463.122 16.2112   1
  -5   9  -3 422.869 22.0822  16
   6   9  -3 135.692 7.04983   7
   6   9  -3 147.543 6.13521   9
   6   9  -3 133.034 4.92344   1
   6   9  -3 136.886 4.94916  10
   6  -9   3 135.188 5.67889   3
  -6  -9  -3 136.497 7.03717   5
   6  -9  -3 117.015 5.54445   9
   6  -9  -3 135.989 8.68152   9
  -6   9  -3 108.127 8.98626   5
   6  -9  -3 141.512 6.27089  13
   7   9  -3 11.9084 0.53558   1
  -7  -9  -3 12.6118 1.95963   5
   7   9  -3 12.7726 0.56786  10
   7   9  -3 12.7304 1.28199   9
   7  -9  -3 10.3273 1.09226   9
   7  -9  -3 11.8832 1.68219  13
   7  -9  -3 10.7293 2.04363   9
   8   9  -3 24.6560 2.22600   9
   8   9  -3 22.5879 1.54735   9
  -8   9   3 20.4337 4.27057   5
  -8  -9  -3 22.1779 2.15419   5
   8  -9  -3 23.7059 1.29351   4
   8  -9  -3 24.3324 2.33485   9
   8  -9  -3 21.2312 1.47900   9
   9   9  -3 39.3142 1.48156  11
  -9   9   3 34.8980 4.38410   5
  -9  -9  -3 32.1962 2.23968   5
   9   9   3 35.9862 2.17066   9
   9  -9  -3 41.0569 1.70072   4
  -9  -9   3 40.2906 1.56818   3
  10   9  -3 2.32726 0.25709  11
  10  -9   3 2.37069 0.53634   9
  10   9   3 2.19320 0.56641   9
  10   9   3 2.19858 0.41305   9
 -10   9  -3 2.07269 0.26366  12
   0 -10   3 4.35735 1.36620  18
   0 -10  -3 2.44615 0.46988   3
   0  10  -3 2.65056 0.77956   7
   0 -10   3 2.25089 0.42997   3
   0 -10  -3 1.87702 0.31922   6
   0 -10   3 2.24447 1.83075  19
   0 -10  -3 0.43344 2.26003  19
   0 -10  -3 2.41625 0.99954  13
   0 -10   3 1.73646 0.47945   2
   0  10  -3 2.15921 1.81438  14
   0  10  -3 0.44591 1.67066  16
  -1 -10  -3 310.367 15.2076  17
  -1 -10  -3 298.250 10.7576   6
   1  10  -3 307.440 17.7445  15
  -1 -10  -3 302.731 21.5173  19
   1  10  -3 296.705 16.2115  14
  -1 -10  -3 289.025 15.1464  18
   1  10  -3 307.841 17.7704  16
   1  10  -3 306.171 12.2950   7
  -1 -10  -3 292.265 10.9615   3
   1 -10   3 296.233 11.4191   2
   1 -10   3 285.857 10.9008   3
   1 -10   3 287.368 13.4820  18
   1 -10  -3 289.749 12.7843  13
   1 -10  -3 290.547 21.0188  19
   1  10   3 291.520 15.3193  16
   1 -10  -3 302.868 10.5973   6
   1 -10  -3 286.742 10.8574   3
  -1  10  -3 288.402 14.4186  15
   1  10   3 297.114 11.5095   7
  -1  10  -3 305.072 11.8922   7
  -1 -10   3 291.304 15.1472  18
  -1 -10   3 293.743 10.6037   3
  -1 -10   3 286.190 16.4036  19
  -1  10  -3 288.783 16.5767  16
   1 -10  -3 288.129 10.5423  12
  -1  10  -3 281.593 14.3434  14
   2 -10   3 14.6882 1.88798   2
  -2 -10  -3 19.1465 0.95594   6
  -2 -10  -3 19.6214 1.08864   3
  -2 -10  -3 19.6493 6.31124  19
  -2 -10  -3 14.9706 4.02534  17
   2  10  -3 15.7496 4.27252  15
   2 -10   3 17.5801 2.38392  18
  -2 -10  -3 25.5226 5.10242  18
   2  10  -3 19.9894 2.08663   7
   2  10  -3 19.1649 1.02341  11
   2  10  -3 23.2317 4.77625  14
   2  10  -3 24.2767 5.36792  16
   2 -10   3 19.0732 1.19787   3
   2  10   3 20.4330 1.73425   7
   2 -10  -3 18.0228 1.29184   3
  -2  10  -3 23.2337 5.94674  16
   2 -10  -3 19.0451 2.08096  13
  -2 -10   3 15.4238 6.48207  18
   2 -10  -3 20.4592 1.05645  12
  -2  10  -3 18.4217 0.99532   8
   2 -10  -3 20.2335 1.03006   6
   2 -10  -3 19.2143 5.85267  19
  -2  10  -3 17.8077 1.67985   7
  -2  10  -3 26.4579 3.11708  14
   2  10   3 18.7056 3.77109  16
  -3 -10  -3 37.7606 1.62611   6
  -3  10   3 43.1244 3.40439  14
   3  10  -3 40.5598 6.64987  16
  -3 -10  -3 32.5286 7.99308  18
   3  10  -3 40.9156 7.22469  15
  -3 -10  -3 39.6408 7.96782  19
   3  10  -3 39.4585 1.63364  11
  -3 -10  -3 37.8458 1.73876   3
   3  10  -3 35.8066 2.93620   7
   3 -10   3 38.5271 2.01762   3
   3 -10   3 30.6653 3.35727  18
  -3  10  -3 40.5639 1.90489  10
   3 -10  -3 38.8797 1.78341  12
  -3  10  -3 38.1341 1.81376   1
   3 -10  -3 42.6260 3.67289  13
   3 -10  -3 37.8057 2.15106   3
   3 -10  -3 32.9198 7.02506  19
  -3  10  -3 39.5628 3.91401  14
  -3  10  -3 41.6224 2.65427   7
   3  10   3 44.4668 7.43715  16
  -3  10  -3 39.3959 5.37847  16
   4  10  -3 27.4687 1.23432  10
   4  10  -3 34.4877 6.87125  16
   4 -10   3 27.2175 1.68395   3
  -4 -10  -3 27.7799 1.34015   3
   4  10  -3 25.6580 2.60830   7
  -4 -10  -3 27.5244 2.43633   5
  -4 -10  -3 23.5715 5.98589  17
   4  10  -3 26.3238 2.25500   9
  -4 -10  -3 27.9671 1.26247   6
   4  10  -3 21.3601 5.87938  15
   4 -10  -3 29.5294 2.39334  13
  -4  10  -3 24.1294 3.22142  14
   4 -10  -3 26.8003 1.80709   3
   4  10   3 25.6359 2.19568   7
  -4  10  -3 22.2822 4.82443  16
  -4  10  -3 28.6582 2.14796   7
   4 -10  -3 28.2063 1.44816  12
  -5  10   3 57.1106 5.82303  14
   5  10  -3 74.0957 3.96767   9
   5  10  -3 68.9561 5.56239   7
  -5 -10  -3 48.4362 9.27136  17
   5  10  -3 68.6495 2.52839  10
   5  10  -3 66.0294 2.49921   1
   5 -10   3 70.5602 3.26367   3
   5  10  -3 44.4298 10.9084  16
  -5 -10  -3 74.1918 4.25813   5
  -5  10  -3 69.8321 4.19645   7
   5 -10  -3 76.8269 5.85862  13
   5 -10  -3 69.1148 3.02563  12
   5 -10  -3 75.4606 6.49328   9
   5 -10  -3 70.1436 3.51704   3
  -5  10  -3 68.5645 9.71011  16
   6 -10   3 38.7082 2.09462   3
   6  10  -3 37.0805 2.57509   9
  -6 -10  -3 36.6037 2.93721   5
   6  10  -3 39.2649 3.23057   7
   6 -10  -3 36.1090 2.81545  13
   6 -10  -3 36.5687 4.81063   9
   7  10  -3 17.3920 2.36934   9
  -7  10   3 15.4077 3.88616   5
  -7 -10  -3 18.0841 1.99539   5
   7  10  -3 18.4246 1.56033   9
   7 -10  -3 16.8335 2.34070   9
   7 -10  -3 17.2315 1.47151   9
   8  10  -3 117.925 4.19997  11
  -8  10   3 103.203 8.92181   5
   8  10  -3 114.532 4.74222   9
   8 -10  -3 117.198 4.53984   4
  -8 -10   3 118.657 4.35272   3
   8 -10  -3 116.271 4.89752   9
   8 -10  -3 114.644 5.93718   9
   9 -10   3 35.9729 3.03453   9
  -9  10   3 36.1418 4.06760   5
   9  10  -3 38.6965 1.50850  11
   9 -10  -3 39.6617 1.61684   4
   9  10   3 37.3408 3.25317   9
   0  11  -3 24.7572 1.67170  10
   0  11  -3 26.7510 2.30919   7
   0  11  -3 20.9797 4.32071  16
   0 -11  -3 27.8400 1.27010   6
   0 -11   3 26.5628 1.37245   3
   0 -11  -3 20.4065 6.43766  19
   0 -11   3 26.3931 1.94563   2
   0  11  -3 22.8938 4.77688  15
   0  11  -3 24.2163 4.45259  14
   0 -11  -3 24.9906 1.46628   3
   0 -11   3 17.7686 4.42856  19
   0 -11   3 24.1656 4.01768  18
   0 -11  -3 27.1839 1.22529  12
   0  11  -3 25.7883 1.68951   1
   1 -11   3 151.671 9.07914  18
   1  11  -3 152.837 12.6028  15
   1  11  -3 157.489 7.42188   7
   1 -11   3 133.596 12.0618  19
  -1 -11  -3 162.694 5.99430   3
  -1 -11  -3 153.426 15.3052  19
   1 -11   3 159.397 6.65164   2
   1  11  -3 150.876 11.0778  14
   1 -11   3 160.271 5.98993   3
   1  11  -3 141.822 11.9101  16
  -1 -11  -3 161.081 5.78565   6
   1  11  -3 148.840 5.81640  11
  -1  11  -3 157.658 7.17707   7
  -1 -11   3 144.514 10.4192  18
  -1  11  -3 149.416 5.88334   1
   1 -11  -3 157.587 5.76647  12
   1 -11  -3 151.440 8.05091  13
  -1 -11   3 153.696 12.0207  19
  -1  11  -3 156.857 11.7934  16
   1  11   3 155.088 6.80482   7
  -1  11  -3 136.555 9.38472  14
   1 -11  -3 152.206 15.2534  19
   1  11   3 148.477 10.5785  16
   1 -11  -3 164.923 6.15949   3
  -1  11  -3 155.994 5.97203  10
  -1 -11   3 159.999 5.86029   3
   1 -11  -3 158.981 5.81787   6
   2  11  -3 212.600 9.70645   7
   2 -11   3 184.379 15.4961  19
  -2 -11  -3 229.752 19.2076  19
  -2 -11  -3 220.277 8.07234   3
  -2 -11  -3 217.808 7.90274   6
  -2 -11  -3 220.395 14.5349  17
   2  11  -3 216.742 7.91325  11
   2  11  -3 220.745 15.8409  16
   2 -11   3 213.882 8.17719   3
   2 -11   3 214.695 11.0515  18
   2  11  -3 215.497 16.0609  15
  -2  11  -3 207.021 7.88063   1
  -2  11  -3 232.740 14.9670  16
   2 -11  -3 195.834 18.3946  19
   2  11   3 221.729 9.19208   7
  -2 -11   3 215.691 7.88155   3
   2 -11  -3 220.368 7.87519  12
  -2  11  -3 207.820 9.20007   7
  -2  11  -3 210.007 11.7504  14
   2 -11  -3 218.104 8.28792   3
  -2  11  -3 208.802 7.94844  10
   2 -11  -3 217.997 10.1687  13
  -2  11  -3 208.742 7.85502   8
   2  11   3 205.505 13.8881  16
   3  11  -3 116.013 6.71680   9
   3  11  -3 138.837 13.9872  15
  -3 -11  -3 136.357 4.85728   6
   3  11  -3 120.702 6.64303   7
   3  11  -3 120.951 12.5831  16
   3  11  -3 136.780 4.89053  11
  -3 -11  -3 141.502 12.4757  17
  -3 -11  -3 130.538 4.96867   3
   3 -11   3 107.042 12.2072  19
   3 -11  -3 135.031 5.50968   3
  -3  11  -3 135.423 8.38553  14
  -3  11  -3 127.649 5.02182   1
   3  11   3 114.870 11.8334  16
   3 -11  -3 120.244 14.5117  19
  -3  11  -3 138.390 11.0428  16
  -3  11  -3 134.867 5.10492  10
  -3  11  -3 125.012 6.21565   7
   3  11   3 131.340 6.46187   7
   3 -11  -3 138.746 5.05754  12
   3 -11  -3 127.515 6.75944  13
   4  11  -3 52.0692 3.62245   9
   4  11  -3 56.7510 2.22347  11
   4  11  -3 54.4757 10.6139  15
  -4 -11  -3 52.9587 10.1199  17
   4  11  -3 52.3616 10.0735  16
   4  11  -3 49.8830 4.02267   7
   4 -11   3 55.0544 2.68495   3
  -4 -11  -3 53.8199 2.22300   6
   4 -11   3 43.2389 8.53365  19
   4 -11  -3 54.4000 2.28449  12
   4 -11  -3 53.7447 2.74248   3
  -4  11  -3 50.9930 2.23344   1
  -4  11  -3 52.6024 2.30729  10
  -4  11  -3 39.1477 4.91377  14
   4 -11  -3 55.2916 3.67090  13
   4 -11  -3 32.7945 8.67145  19
   4 -11  -3 43.7357 6.15817   9
  -4  11  -3 49.7223 3.24150   7
   5  11  -3 27.3744 2.63600   9
  -5 -11  -3 27.1412 1.35961   3
   5  11  -3 25.8307 2.74903   7
   5 -11   3 28.5015 1.75579   3
   5 -11  -3 28.8393 1.90421   3
   5 -11  -3 27.4163 2.55306   9
   5 -11  -3 28.3489 1.61193  12
  -5  11  -3 27.9126 2.40705   7
   5 -11  -3 28.4378 4.17168   9
   5 -11  -3 26.2369 2.52628  13
   6  11  -3 12.0711 1.46960   9
   6 -11   3 13.9567 1.12494   3
   6 -11  -3 11.6015 1.36079   9
   6 -11  -3 11.8257 2.33652   9
   7  11  -3 11.9559 0.71051  11
   7  11  -3 10.9470 1.24578   9
  -7  11   3 10.5678 3.12229   5
   7  11  -3 12.6915 1.85737   9
  -7 -11   3 12.6070 0.75371   3
  -7  11  -3 9.71964 0.76059   6
   7 -11  -3 12.3186 1.80599   9
   7 -11  -3 11.7015 1.22547   9
  -8  11   3 0.25189 1.04049   5
   8  11  -3 0.70970 0.19063   8
   8  11  -3 0.74471 0.23098  11
   8 -11  -3 0.62392 0.30927   9
  -8 -11   3 1.22818 0.26103   3
   8 -11  -3 1.15849 0.39330   4
   8 -11  -3 0.52586 0.35240   9
   9  11  -3 31.0892 1.26537  11
   9 -11  -3 33.6162 1.32538   4
   9  11   3 34.3657 2.53472   9
   9  11   3 29.5254 1.23054  11
   0 -12   3 872.591 28.2920   3
   0 -12   3 714.465 37.7204  19
   0  12   3 784.643 28.8534   7
   0  12  -3 722.367 34.0637  14
   0 -12  -3 799.768 27.6591   6
   0  12   3 766.262 34.5638  16
   0 -12  -3 771.140 27.5498  12
   0  12  -3 787.508 29.5100   7
   0 -12  -3 745.574 43.8531  19
   0  12  -3 759.272 37.2407  16
   1 -12   3 393.458 13.8011   3
   1 -12   3 329.327 22.1906  19
   1  12  -3 376.710 22.8110  15
   1  12  -3 374.919 13.6657  11
  -1 -12  -3 374.722 27.9325  19
   1  12  -3 379.270 22.7270  16
   1  12  -3 387.930 15.5392   7
  -1  12  -3 398.901 14.3862  10
  -1  12  -3 373.949 22.3487  16
  -1  12  -3 413.984 16.1201   7
   1 -12  -3 407.696 14.3276  12
   1 -12  -3 400.554 14.7303   3
  -1  12  -3 396.358 14.3211   1
  -1  12  -3 353.190 19.4690  14
  -1 -12   3 409.524 14.4650   3
   1  12   3 416.710 15.7312   7
   1 -12  -3 374.791 27.7917  19
   1  12   3 400.070 21.1269  16
   2 -12   3 272.626 9.92234   3
   2  12  -3 234.114 19.3379  15
  -2 -12  -3 271.566 9.77917   3
   2 -12   3 219.972 17.9744  19
  -2 -12  -3 277.388 9.60154   6
   2  12  -3 269.044 11.6515   7
  -2 -12   3 248.655 9.86791   3
   2 -12  -3 246.277 31.9933  19
   2  12   3 269.535 11.1656   7
   2 -12  -3 277.708 9.67149  12
   2  12   3 248.901 16.5205  16
  -2  12  -3 251.331 14.4659  14
  -2  12  -3 261.071 9.83606   1
  -2  12  -3 273.554 11.3136   7
  -2  12  -3 255.141 9.78689   8
  -2  12  -3 275.942 9.95162  10
   2 -12  -3 266.803 10.2759   3
   3 -12   3 266.593 9.90921   3
   3  12  -3 238.570 11.8045   9
  -3 -12  -3 263.265 9.48192   6
  -3 -12  -3 268.301 9.64680   3
   3  12  -3 262.969 22.0985  16
   3  12  -3 274.132 12.0285   7
   3  12  -3 268.625 20.5646  15
   3 -12   3 206.342 19.8939  19
   3  12  -3 271.847 9.48191  11
  -3  12  -3 227.449 16.9762  16
   3  12   3 185.064 24.9880  16
   3  12   3 257.115 11.1750   7
  -3  12  -3 260.196 9.51946   1
   3 -12  -3 266.308 9.57512  12
  -3  12  -3 280.302 12.1254   7
  -3  12  -3 263.732 9.58443  10
   3 -12  -3 273.378 10.0916   3
  -3 -12   3 262.064 9.54527   3
  -3  12  -3 249.031 14.2921  14
   4  12  -3 90.5209 5.67310   7
   4  12  -3 97.4877 5.54365   9
   4 -12   3 96.5669 4.21909   3
   4  12  -3 99.9634 3.75321  11
  -4 -12  -3 95.5869 3.88486   3
  -4  12  -3 95.0989 5.27092   7
   4 -12  -3 97.8979 3.97638  12
   4 -12  -3 113.047 8.23637   9
   4 -12  -3 97.2360 4.45677   3
  -4 -12   3 95.1335 3.91477   3
   5 -12   3 27.4870 1.71140   3
   5  12  -3 28.3944 1.30201  11
  -5 -12  -3 29.0591 1.40947   3
   5  12  -3 23.5020 2.95363   7
   5  12  -3 26.1379 2.38180   9
   5 -12  -3 27.0996 1.83106   3
   5 -12  -3 29.0353 3.68245   9
  -5  12  -3 27.6078 2.63749   7
  -5 -12   3 29.1756 1.40949   3
   5 -12  -3 27.0974 2.29125   9
   6  12  -3 4.11928 0.45098  11
   6 -12   3 4.19685 0.69644   3
   6  12  -3 3.78053 0.96201   9
  -6 -12   3 3.79291 0.52995   3
   6 -12  -3 3.55130 0.92710   9
   6 -12  -3 3.90193 1.42386   9
   7  12  -3 49.5081 2.09211  11
   7  12  -3 49.1116 3.18208   9
  -7 -12   3 50.8393 2.04001   3
   7 -12  -3 48.4927 3.30258   9
   7 -12  -3 47.6369 2.67034   9
   8  12  -3 2.29487 0.32021  11
  -8 -12  -3 1.40926 0.49781   9
   8 -12  -3 2.50427 0.37918   4
   8  12   3 2.16532 0.23389  11
   0 -13  -3 36.5808 1.64924  12
   0  13   3 40.2620 3.23562   7
   0 -13   3 40.3656 1.97029   3
   0  13  -3 39.9713 10.2564  16
   0 -13  -3 38.2262 2.03269   3
   0  13  -3 36.9552 3.04477   7
   0 -13  -3 22.2500 8.68406  19
   0  13   3 28.1184 5.50840  16
  -1  13   3 15.4499 1.65210   7
   1 -13   3 15.5258 1.18242   3
   1  13  -3 13.4226 1.82304   7
  -1 -13  -3 14.4466 1.13266   3
   1  13   3 15.4980 1.68149   7
  -1 -13   3 15.9683 1.11543   3
   1  13   3 0.89590 6.75387  16
   1 -13  -3 12.5860 9.32182  19
   1 -13  -3 14.8476 1.25220   3
   1 -13  -3 15.5321 0.93812  12
  -1  13  -3 13.7570 1.82922   7
   2  13  -3 258.442 12.8558   9
   2  13  -3 270.032 12.1032   7
   2 -13   3 277.057 10.2891   3
   2  13  -3 267.602 9.94947  11
  -2 -13  -3 282.855 10.1788   3
  -2  13  -3 269.129 9.87744   1
  -2  13  -3 277.809 11.7571   7
   2  13   3 260.298 11.4382   7
  -2  13  -3 270.687 9.93224  10
  -2  13  -3 265.264 9.88161   8
   2 -13  -3 270.607 10.3932   3
   2 -13  -3 272.789 9.93995  12
  -2 -13   3 278.690 10.0563   3
  -3 -13  -3 93.2666 3.63245   3
   3 -13   3 87.1463 3.81239   3
   3  13  -3 89.8852 5.40714   7
   3  13  -3 82.2773 3.79441  11
   3  13  -3 79.2126 7.10683   9
   3  13   3 85.1947 5.04286   7
  -3 -13   3 93.2623 3.69331   3
  -3  13  -3 84.9927 4.95984   7
   3 -13  -3 96.2939 4.15732   3
  -4 -13  -3 126.339 4.89079   3
   4 -13   3 129.472 5.22383   3
   4  13  -3 120.459 6.66163   9
   4  13  -3 118.545 6.81330   7
   4  13  -3 125.825 4.74057  11
   4 -13  -3 133.014 5.54515   3
  -4 -13   3 127.285 5.02801   3
   4 -13  -3 138.768 8.96579   9
  -4  13  -3 119.796 6.44888   7
   5  13  -3 3.01182 1.05620   9
  -5 -13  -3 3.76063 0.51637   3
   5 -13   3 4.97059 0.73091   3
   5  13  -3 3.61701 0.45928  11
   5 -13  -3 3.69742 1.02384   9
   5 -13  -3 3.66866 1.41832   9
  -5 -13   3 3.20032 0.70470   3
   5 -13  -3 4.21608 0.84575   3
   6  13  -3 25.3289 2.04849   9
   6  13  -3 28.3640 1.21801  11
  -6  13   3 22.4628 3.69684   5
   6 -13  -3 26.9371 2.09502   9
   6  13   3 29.0907 1.18131  11
   6 -13  -3 27.3825 3.63531   9
  -6 -13   3 29.1831 1.36778   3
   7  13  -3 5.24028 0.42835  11
  -7 -13  -3 4.42841 0.96099   9
  -7  13   3 3.90479 1.84830   5
   7  13   3 4.67629 0.32021  11
   7 -13  -3 5.25347 0.79573   9
  -7 -13   3 4.16443 0.45251   3
   7 -13  -3 4.71278 0.86246   9
   8  13  -3 2.52786 0.28367  11
   8 -13   3 2.66117 0.27457   4
  -8 -13  -3 2.49695 0.62976   9
   8 -13  -3 3.03485 0.33313   4
   8  13   3 2.25009 0.59488   9
   0 -14  -3 54.9184 2.59484   3
   0 -14   3 53.5433 2.48954   3
   0  14  -3 47.8003 3.66747   7
   0  14   3 47.2062 3.28570   7
   1  14  -3 198.190 10.8093   9
   1  14  -3 190.910 9.44725   7
  -1  14   3 201.140 8.90095   7
  -1 -14  -3 207.511 7.82318   3
   1 -14   3 211.660 7.87915   3
   1 -14  -3 195.228 7.48592  12
   1 -14  -3 207.304 7.95372   3
  -1 -14   3 205.201 7.75424   3
  -1  14  -3 208.717 7.53075   8
   1  14   3 198.291 9.06590   7
  -1  14  -3 202.331 9.49256   7
   2  14  -3 286.864 13.2370   7
  -2 -14  -3 299.658 11.3273   3
   2  14  -3 300.973 14.1480   9
   2 -14   3 326.871 11.5331   3
  -2  14   3 303.896 12.5468   7
  -2 -14   3 313.959 11.1702   3
  -2  14  -3 291.243 12.8694   7
  -2  14  -3 315.357 10.9590   8
   2  14   3 254.548 13.4825   7
   2 -14  -3 319.599 11.5255   3
   3  14  -3 2.45699 0.40425  11
  -3 -14  -3 2.72055 0.54041   3
   3  14  -3 1.56350 1.10997   7
   3  14  -3 1.82069 0.84964   9
   3 -14   3 2.59133 0.62963   3
  -3  14  -3 4.43026 1.06518   7
  -3 -14   3 2.39489 0.51099   3
   3 -14  -3 2.91373 0.74100   3
   4  14  -3 55.3807 3.97163   9
  -4 -14  -3 59.5680 2.59681   3
   4  14  -3 64.1391 2.51955  11
   4 -14   3 62.1847 2.87752   3
   4 -14  -3 65.3825 3.96916   3
   4 -14  -3 65.3349 5.53187   9
   5  14  -3 44.1677 1.94393  11
   5 -14   3 44.7924 2.19756   3
   5  14  -3 43.0398 2.99370   9
  -5 -14   3 44.7006 1.99461   3
   5 -14  -3 44.0032 5.08318   9
   5 -14  -3 45.7510 2.34189   3
   6  14  -3 13.1402 1.22887   9
   6  14  -3 13.9866 0.73544  11
  -6 -14  -3 10.7685 1.62708   9
   6 -14  -3 14.2521 1.40630   9
  -6 -14   3 15.6713 1.11850   3
   6 -14  -3 14.2511 1.67320   9
  -6  14  -3 15.1988 0.84062   6
  -7 -14  -3 20.2477 1.77176   9
   7  14   3 33.6482 2.40639   9
   0 -15   3 21.2059 1.37884   3
   0  15  -3 17.2535 2.20070   7
   0  15  -3 20.8584 3.00548   9
   0  15   3 24.1464 2.49750   7
   0 -15  -3 21.5803 1.42436   3
   1 -15   3 22.3878 1.43033   3
  -1 -15  -3 21.1669 1.36945   3
   1  15  -3 19.9329 2.71720   9
   1  15  -3 17.6229 2.53675   7
  -1 -15   3 23.3109 1.40478   3
  -1  15  -3 22.1397 1.11939   8
   1 -15  -3 22.1483 1.49736   3
  -1  15  -3 20.3800 3.23580   9
  -1  15  -3 21.4126 2.64531   7
   2 -15   3 89.9141 3.92511   3
   2  15  -3 90.3548 5.98597   9
  -2 -15  -3 91.6698 3.83983   3
  -2  15  -3 90.7991 3.48489   8
   2 -15  -3 88.2825 3.97119   3
  -2 -15   3 91.2724 3.76646   3
  -3 -15  -3 78.9599 3.31020   3
   3 -15   3 81.2541 3.51562   3
   3  15  -3 75.6811 4.94942   9
   3 -15  -3 81.8783 6.44941   9
  -3 -15   3 78.0203 3.35272   3
   3 -15  -3 81.0062 3.66072   3
   3 -15  -3 83.6875 5.51760   9
   4  15  -3 26.4664 1.55186  11
   4 -15   3 30.9499 1.70745   3
   4  15  -3 28.6619 2.48758   9
  -4 -15  -3 32.9288 1.76634   3
   4 -15  -3 30.5130 2.62978   9
   4 -15  -3 31.5030 3.28937   9
   4 -15  -3 32.4697 1.85005   3
  -4 -15   3 30.5022 1.55266   3
   5 -15   3 28.5177 1.49487   3
   5  15  -3 27.6145 2.03136   9
   5  15  -3 26.7899 1.23874  11
   5 -15  -3 29.4245 2.62891   9
   5 -15  -3 30.4593 1.68412   3
   5 -15  -3 28.7160 2.22401   9
  -5 -15   3 29.5330 1.42244   3
  -6 -15  -3 19.4921 1.91190   9
   6 -15  -3 41.2071 2.08786   9
  -6  15  -3 45.7989 1.85110   6
  -6 -15   3 50.0430 1.94146   3
   6 -15  -3 47.0950 2.16025   9
  -7 -15  -3 0.46336 0.35200   9
   7 -15  -3 1.19436 0.25812   4
   0  16  -3 116.017 4.47778   8
   0 -16   3 118.129 4.81549   3
   0  16  -3 117.881 7.83904   9
   0 -16  -3 121.825 4.87614   3
  -1 -16  -3 6.94758 0.80809   3
   1 -16   3 8.09103 0.88627   3
   1  16  -3 8.23600 1.84913   9
  -1 -16  -3 6.18920 1.98743   9
   1 -16  -3 6.91335 0.87900   3
  -1  16  -3 7.79485 0.61363   8
  -1 -16   3 7.21734 0.81440   3
   1 -16  -3 6.67218 1.72740   9
   2 -16   3 73.4782 3.16755   3
  -2 -16  -3 74.9906 3.07270   3
   2  16  -3 64.4604 5.98791   9
  -2 -16  -3 69.3683 5.19466   9
   2 -16  -3 77.6815 5.06507   9
  -2 -16   3 75.4729 3.19581   3
   2 -16  -3 71.3708 3.33060   3
  -3 -16  -3 7.03930 0.71693   3
   3 -16   3 6.72988 0.78950   3
  -3 -16  -3 5.35157 1.61414   9
   3  16  -3 6.28365 1.25828   9
   3 -16  -3 6.54653 1.37517   9
   3 -16  -3 6.72931 1.68331   9
  -3 -16   3 6.47653 0.69129   3
   3 -16  -3 6.39139 0.81701   3
   4  16  -3 52.0435 3.07824   9
  -4 -16  -3 45.8919 3.60716   9
   4 -16   3 56.5757 2.41299   3
   4 -16  -3 56.3353 3.92054   9
   4 -16  -3 58.3004 2.64866   3
  -4 -16   3 58.6386 2.45450   3
   4 -16  -3 56.6147 3.48133   9
  -5 -16  -3 13.5948 1.65465   9
  -5 -16  -3 11.0480 1.87040   9
   5 -16  -3 20.2545 1.44170   9
   5 -16  -3 19.9917 1.48415   9
  -5  16  -3 18.6549 0.98264   6
  -5 -16   3 20.3011 1.04673   3
  -6 -16  -3 33.6467 2.18542   9
   6  16  -3 37.0331 1.38855   8
   6 -16  -3 39.9951 1.60079   4
   0  17  -3 126.664 4.92582   8
   0 -17  -3 131.981 5.27906   3
   0 -17  -3 137.823 7.42255   9
   0 -17   3 137.044 5.29160   3
  -1 -17  -3 13.1515 2.05705   9
   1  17  -3 13.4566 0.73950   8
  -1 -17  -3 12.0412 1.11992   3
   1 -17   3 14.6328 1.02581   3
   1  17  -3 13.4245 1.87717   9
   1 -17  -3 15.0885 1.09027   3
   1 -17  -3 14.0858 1.94995   9
  -1 -17   3 14.7398 1.02003   3
  -1  17  -3 14.1882 0.83759   8
   2  17  -3 59.6110 3.82856   9
  -2 -17  -3 58.6887 4.49630   9
   2  17  -3 62.3889 2.44893   8
  -2 -17  -3 64.3869 2.65589   3
   2 -17   3 64.4928 2.76182   3
   2 -17  -3 54.0454 4.29269   9
  -2 -17   3 64.0713 2.68490   3
   2 -17  -3 67.1027 2.83183   3
   2 -17  -3 62.7459 4.05591   9
  -3 -17  -3 53.5966 3.99206   9
   3  17  -3 60.5993 2.29041   8
   3 -17   3 61.1753 2.57121   3
   3  17  -3 55.8521 3.19700   9
   3 -17  -3 62.6937 3.69958   9
   3 -17  -3 64.7257 4.02647   9
  -3 -17   3 64.6737 2.68513   3
   3 -17  -3 63.0188 2.79388   3
  -4 -17  -3 16.6714 1.80986   9
   4 -17   3 17.0789 0.97591   3
   4  17  -3 17.2959 0.81264   8
   4 -17  -3 19.5811 1.13964   3
   4 -17  -3 18.2767 1.34575   9
  -4 -17   3 18.4510 1.00853   3
   4 -17  -3 18.3505 1.39777   9
  -5 -17  -3 1.92659 0.74594   9
   5 -17  -3 5.88680 0.38085   4
  -5  17  -3 4.64709 0.37111   6
   0  18  -3 7.89750 0.46258   8
   0 -18  -3 8.64034 1.38726   9
   0 -18   3 9.35401 0.74328   3
   0 -18  -3 9.32823 0.74515   3
  -1 -18  -3 50.3965 3.54814   9
   1 -18   3 56.2584 2.38089   3
  -1 -18  -3 56.8180 2.84121   3
   1  18  -3 52.3963 2.09682   8
   1 -18  -3 55.3701 2.43923   3
  -1 -18   3 56.9215 2.42865   3
   1 -18  -3 55.7519 3.43368   9
  -2 -18  -3 11.4625 1.62554   9
   2 -18  -3 16.6651 1.00857   3
  -2 -18   3 17.2660 0.99493   3
   2 -18  -3 17.0790 1.63846   9
   2 -18  -3 14.3668 1.53173   9
  -3 -18  -3 70.3243 4.13141   9
   3  18  -3 83.9224 2.88533   8
  -3 -18   3 93.9966 3.64893   3
   3 -18  -3 93.9625 3.72080   3
  -4  18  -3 8.51207 0.50479   6
  -1 -19  -3 8.66964 0.76422   9
  -2  19  -3 24.4685 1.04012   6
   0   0   4 5238.96 185.265  16
   0   0   4 5098.99 183.978  14
   0   0   4 5490.26 186.155  15
   0   0  -4 4839.71 185.111  17
   0   0  -4 5401.60 184.624  14
   0   0  -4 5064.47 185.150  15
   0   0  -4 5189.01 189.232  19
   0   0  -4 5314.91 185.289  16
   1   0  -4 3333.33 117.896  16
   1   0   4 3411.10 117.351  15
  -1   0  -4 3276.50 115.681  14
  -1   0   4 3229.14 119.339  19
   1   0  -4 3351.63 115.337   7
   1   0   4 3337.26 115.865  16
   1   0  -4 3289.27 117.446  14
  -1   0   4 3382.57 115.647  18
   1   0  -4 3067.17 120.148  19
  -1   0  -4 3386.24 116.139  16
  -1   0  -4 3201.91 117.214  17
   1   0  -4 2779.91 116.074  17
   1   0  -4 3298.75 117.933  15
  -1   0  -4 3331.08 114.967   7
  -2   0   4 490.231 19.3413  18
   2   0   4 495.703 18.0865   2
  -2   0  -4 490.784 18.3662  14
   2   0  -4 501.610 17.9935  18
   2   0  -4 480.355 22.1009  19
   2   0  -4 484.834 21.1403  15
   2   0  -4 473.450 17.9046  13
   2   0   4 445.944 21.0532  18
   2   0  -4 496.658 20.9889  16
  -2   0   4 505.930 20.8682  19
   2   0  -4 505.580 18.0271   7
   3   0  -4 1861.85 68.9238  13
   3   0  -4 1898.72 72.8244  19
   3   0  -4 1990.93 69.2860  18
   3   0   4 1823.95 68.6781   2
   3   0  -4 2012.22 73.4801  15
  -3   0  -4 1891.99 69.6923  14
  -3   0  -4 1986.46 73.1267  17
   3   0  -4 1913.36 68.5872   7
   3   0  -4 1926.02 72.5570  16
   4   0  -4 42.9840 4.74741  19
   4   0  -4 43.4016 5.28121  15
  -4   0   4 50.9224 5.28704  18
   4   0   4 47.5510 2.53450  20
   4   0  -4 44.2496 3.13632  13
   4   0  -4 46.8620 2.67394   7
   4   0   4 47.6529 2.69360   2
   4   0   4 56.4479 4.73330  15
  -4   0  -4 44.3530 5.32690  17
   4   0  -4 43.3546 4.91757  16
  -4   0  -4 37.0372 4.17788   5
  -5   0  -4 101.445 7.88401   5
   5   0  -4 114.209 6.19830  13
   5   0  -4 112.864 5.26575   7
   5   0  -4 114.671 8.21440  19
   5   0  -4 114.222 9.61761  15
   5   0   4 116.650 5.28889  20
  -5   0  -4 126.633 10.2229  17
   5   0   4 118.309 5.35611   2
  -5   0   4 116.274 9.92435  18
   5   0   4 110.070 7.96665  15
   6   0  -4 22.8087 2.20958   9
   6   0  -4 20.0497 2.06007   9
   6   0  -4 17.8121 4.91040  15
   6   0  -4 27.4820 2.25083   7
  -6   0   4 29.4812 5.59512  18
  -6   0   4 19.1480 3.87679   5
   6   0   4 26.8899 5.03597  15
  -6   0  -4 20.6021 3.65711   5
  -6   0  -4 16.6493 4.37204  17
  -6   0  -4 23.9338 1.39810  11
   6   0   4 22.8862 1.91616   2
   6   0  -4 21.8933 1.16804   4
   6   0  -4 23.2593 2.68633  13
  -7   0  -4 4.03756 2.22892   5
   7   0  -4 4.51292 1.14199   9
  -7   0   4 4.00695 2.42479   5
   7   0  -4 5.14816 1.57684  13
   7   0  -4 4.73754 1.12044   9
  -7   0  -4 5.07540 0.71833  11
  -7   0  -4 -0.5826 2.95531  17
  -7   0  -4 6.00669 2.80225  14
   7   0  -4 6.88709 3.09820  15
  -8   0   4 58.0989 7.18713   5
   8   0  -4 71.0398 3.88300   9
   8   0  -4 62.5878 3.54592   9
  -8   0  -4 61.7842 6.53380   5
   8   0   4 60.6467 6.16207  13
   8   0  -4 68.3704 4.75120  13
  -9   0   4 -0.2092 1.27914   5
   9   0  -4 0.26322 0.32840   9
   9   0  -4 0.07970 0.27332   9
  -9   0  -4 0.20328 0.24108  12
  -9   0  -4 0.22521 1.22095   5
 -10   0  -4 0.64804 1.09234   5
 -10   0   4 0.47890 1.14112   5
  11   0  -4 39.1629 1.40481   1
 -11   0  -4 37.0519 2.06257   9
  11   0  -4 38.1689 1.41123  10
   0   1  -4 50.7846 2.96984  17
   0   1  -4 47.4908 3.34235  15
   0   1  -4 47.2357 3.06587  14
   0  -1  -4 46.5432 3.01155  17
   0  -1  -4 55.3671 3.59042  16
   0   1   4 45.3157 3.63797  17
   0  -1   4 55.1001 3.79552  15
   0  -1   4 50.6539 2.29439   2
   0  -1  -4 52.1533 3.72313  15
   0   1  -4 51.1586 2.62003  13
   0   1  -4 53.5700 3.62418  16
   0  -1  -4 52.5081 5.68220  19
   0   1   4 52.3728 3.71724  16
   0   1  -4 51.1167 2.28641   7
   0  -1   4 50.3154 3.52968  16
   0   1  -4 58.5430 5.72999  19
   0  -1  -4 50.9951 2.62679  13
   0  -1  -4 51.5059 2.24788   7
   0  -1  -4 49.5772 3.04368  14
   1  -1   4 1016.09 34.3140   2
  -1  -1  -4 977.928 34.4343  14
   1   1  -4 955.286 34.8551  17
   1  -1   4 1011.12 35.4672  15
   1   1  -4 956.184 38.3293  19
  -1  -1  -4 992.879 40.5004  19
   1   1  -4 872.141 33.9723  13
  -1  -1  -4 972.531 33.8304   7
   1   1  -4 965.440 36.6901  16
   1   1  -4 924.368 36.6297  15
  -1  -1  -4 836.962 35.0497  13
   1   1  -4 1018.44 36.3957  14
  -1   1   4 944.869 35.2550  17
  -1   1   4 958.981 34.4302  18
   1   1  -4 940.554 34.2138   7
  -1  -1  -4 944.481 36.3873  17
  -1  -1   4 975.790 35.2505  18
   1  -1  -4 967.706 35.1188  17
  -1  -1   4 978.907 38.6102  19
  -1   1  -4 992.002 34.5570   7
   1   1   4 954.565 36.9741  18
   1  -1  -4 935.996 39.8580  19
  -1  -1   4 1009.74 34.5223   2
   1   1   4 975.024 35.5874  16
   1  -1  -4 962.405 37.3233  15
  -1   1  -4 988.976 35.9474  16
  -1   1  -4 936.814 36.3536  17
   1  -1  -4 1002.51 34.8354   7
  -1   1  -4 958.765 35.3256  14
  -2  -1  -4 305.473 16.8543  19
   2   1  -4 297.862 13.9596  16
  -2  -1  -4 291.439 14.0368  17
  -2   1   4 280.747 10.4216   2
   2   1  -4 282.407 11.0873   7
   2   1  -4 279.283 10.9643  13
   2  -1   4 299.737 11.1731   2
   2   1  -4 284.165 11.1867  18
   2  -1   4 292.395 14.6180  18
   2   1  -4 298.853 14.2487  15
  -2   1   4 279.505 12.1587  18
  -2   1   4 306.268 12.1951  17
   2   1  -4 299.576 14.2156  19
   2  -1   4 306.782 11.8865  15
   2  -1  -4 305.031 14.2631  15
  -2   1  -4 307.819 11.4512  16
   2   1   4 294.455 14.1121  18
  -2   1  -4 288.699 11.7190  14
   2  -1  -4 305.803 14.0895  16
   2  -1  -4 297.538 11.2498   7
  -2  -1   4 297.498 12.7111  18
   2  -1  -4 281.606 11.1408  13
  -2   1  -4 288.635 13.5359  17
   2  -1  -4 299.490 11.0906  18
  -2   1  -4 294.524 10.6447   7
  -2  -1   4 303.501 10.9550  20
   2  -1  -4 283.861 15.2373  19
  -2  -1   4 303.046 14.7082  19
   3   1  -4 50.9642 2.95498   7
   3  -1   4 52.9598 2.51827  20
   3   1  -4 48.7322 4.71983  16
   3  -1   4 52.1801 3.53350  15
  -3  -1  -4 55.8945 3.44054  14
   3   1  -4 50.2886 2.96493  13
  -3   1   4 53.3910 4.39615  18
   3   1  -4 49.5741 5.26780  15
   3   1  -4 52.2167 3.12834  18
   3   1  -4 51.4365 4.33728  19
  -3  -1  -4 42.3778 4.91952  17
   3  -1   4 59.2276 3.41381   2
   3  -1  -4 50.9829 5.26406  19
  -3  -1   4 52.2179 2.52063  20
  -3   1  -4 51.9620 4.94859  17
  -3  -1   4 49.8668 4.42394  18
   3  -1  -4 47.9467 5.00910  15
  -3   1  -4 52.9901 3.64060  14
   3  -1  -4 48.0297 3.37518  13
   3  -1  -4 52.6164 3.04632  18
   3   1   4 49.1659 3.67348   2
   4  -1   4 595.134 24.9476  15
   4  -1   4 649.559 23.1233   2
  -4  -1  -4 525.846 26.9294   5
   4  -1   4 635.314 22.8454  20
   4   1  -4 644.074 25.2180  19
   4   1  -4 597.830 23.7676  13
   4   1  -4 646.862 28.8604  15
  -4   1   4 648.480 27.3925  18
  -4  -1  -4 618.423 28.7848  17
   4   1  -4 670.456 28.0940  16
   4   1  -4 622.303 23.0966   7
   4  -1  -4 623.193 23.9392  13
  -4   1  -4 632.132 25.2383  14
   4  -1  -4 616.453 23.1482   7
   4  -1  -4 638.456 30.3601  15
  -4  -1   4 620.921 27.9069  18
   4  -1  -4 640.072 28.3796  19
   4   1   4 610.126 23.2920   2
   5  -1   4 62.5039 3.30068  20
   5  -1   4 63.7356 5.50569  15
  -5  -1  -4 55.8971 5.46349   5
   5   1  -4 62.1895 6.50133  16
   5   1  -4 65.0636 7.25068  15
  -5   1   4 66.9600 6.89844  18
   5  -1   4 60.2228 3.33703   2
  -5  -1  -4 66.7177 7.50154  17
   5   1  -4 65.0243 4.24924  13
   5   1  -4 61.8405 3.42570   7
   5  -1  -4 55.8652 3.17698   7
   5   1   4 61.3776 3.31161  20
   5   1   4 64.4373 3.40665   2
  -5  -1   4 56.0477 6.97847  18
   5   1   4 66.8523 6.31428  15
  -5   1  -4 59.8964 6.70521  17
   5  -1  -4 62.1001 6.90274  15
   5  -1  -4 52.4529 6.17245  19
   5  -1  -4 60.0979 4.04967  13
  -5   1  -4 50.4965 5.34499   5
  -6  -1  -4 35.7385 1.78449  11
  -6  -1  -4 35.3407 9.68147  17
   6   1  -4 34.1517 2.86203   9
  -6   1   4 41.3381 6.81049  18
   6   1  -4 37.9041 2.80679   7
   6   1  -4 32.5083 1.52425   4
   6   1  -4 29.5966 2.48587   9
  -6  -1  -4 29.7513 4.25733   5
   6   1  -4 24.6390 8.14158  15
   6   1  -4 33.4073 3.19960  13
   6  -1   4 34.3354 2.33421   2
   6  -1   4 29.9625 4.73306  15
   6  -1  -4 32.7208 2.63922   9
   6  -1  -4 30.4571 1.52558   4
   6  -1  -4 30.6121 2.71346   9
   6   1   4 37.1762 2.53285  20
   6   1   4 31.8077 2.34717   2
  -6  -1   4 34.3783 7.03610  18
  -6   1  -4 29.2659 4.34354   5
   6  -1  -4 34.6728 3.22779  13
   6  -1  -4 25.9661 6.40436  19
   6  -1  -4 41.7488 6.19612  15
  -6   1  -4 27.5936 3.94636  14
  -6   1  -4 36.1869 5.93695  17
   6   1   4 31.7993 5.31118  15
  -6   1  -4 37.4933 1.80863  11
  -6  -1   4 26.9757 4.46851   5
  -7   1   4 61.6620 9.97605  17
   7   1  -4 88.3028 4.57794   7
  -7   1   4 74.6545 8.22460   5
  -7  -1  -4 80.6300 7.44790   5
   7   1  -4 79.9653 9.96709  15
   7   1  -4 90.1129 5.02482   9
   7   1  -4 88.8394 5.59910  13
   7   1  -4 80.0936 4.51834   9
  -7  -1  -4 74.7436 6.96317  14
  -7  -1  -4 98.3376 11.1220  17
   7  -1  -4 84.8466 5.49257  13
   7  -1  -4 78.7305 4.81065   9
   7  -1  -4 77.6706 9.30112  15
  -7   1  -4 77.4021 7.64938   5
  -7  -1   4 75.0265 8.10261   5
  -7   1  -4 89.4398 7.41124  14
  -7   1  -4 88.7250 3.58386  11
   7  -1  -4 89.1054 4.80785   9
  -7   1  -4 96.6064 10.4573  17
   7  -1  -4 88.2111 3.58609   4
   8   1  -4 40.3403 2.83932   9
   8   1  -4 35.7417 3.35174  13
  -8  -1  -4 38.0090 1.58492  12
   8   1  -4 35.9689 2.34018   9
   8  -1   4 31.0101 4.41053  13
  -8  -1  -4 34.6306 4.82494   5
  -8   1   4 32.4255 5.50146   5
  -8   1  -4 33.7039 4.89837   5
   8   1   4 31.5715 4.52909  13
   8  -1  -4 34.7358 2.54867   9
  -8  -1   4 31.8733 5.19904   5
   8  -1  -4 36.8458 2.49655   9
   8  -1  -4 36.7318 3.29223  13
  -9  -1  -4 56.1374 5.76698   5
  -9   1   4 52.4876 7.48894   5
   9   1  -4 52.7999 2.46915   9
   9   1  -4 51.3255 2.05911  10
   9   1  -4 53.7396 2.75197   9
   9   1  -4 52.6108 2.05154   1
  -9   1  -4 45.1915 7.32489   5
   9  -1  -4 52.8500 2.61904   9
  -9   1  -4 55.2410 2.13117  12
   9  -1  -4 53.5295 2.57482   9
  10   1  -4 7.17272 0.45244  11
 -10  -1  -4 9.05251 2.06116   5
  10   1  -4 8.94761 0.46390  10
  10   1  -4 8.47424 0.44154   1
 -10   1   4 8.26620 2.45133   5
 -10   1  -4 8.56405 2.04582   5
 -10  -1   4 8.69140 2.29890   5
  10  -1  -4 11.1362 0.69745   1
 -11  -1  -4 4.35452 0.68093   9
 -11  -1  -4 4.26494 1.00018   5
  11   1  -4 4.90608 0.25870  10
  11  -1   4 4.32323 0.24347   1
  11  -1   4 4.03994 0.23876  10
  11   1  -4 4.75433 0.24599   1
  11  -1  -4 5.35131 0.28544  10
  11  -1  -4 4.98572 0.26970   1
   0   2  -4 2438.78 85.9903  14
   0  -2  -4 2442.98 85.6796  14
   0   2   4 2435.17 86.8256  17
   0   2  -4 2362.51 86.6041  16
   0   2   4 2405.02 85.3038  18
   0  -2   4 2393.27 84.5254   2
   0   2   4 2428.90 84.8324  14
   0   2  -4 2226.93 84.6494   2
   0   2  -4 2384.76 86.2229  15
   0  -2  -4 2375.90 84.4764   7
   0   2  -4 2269.46 84.9460  13
   0   2   4 2439.90 87.0030  16
   0  -2  -4 2466.06 91.4695  19
   0  -2  -4 2448.31 85.8145  17
   0   2  -4 2361.79 85.3664  17
   0   2  -4 2375.55 84.5687   7
  -1  -2  -4 99.7477 8.43873  19
  -1  -2  -4 86.5127 4.71002  13
   1   2  -4 88.4482 4.53579  17
   1   2  -4 92.7896 3.93977   7
   1   2  -4 93.5827 3.67970  13
  -1   2   4 98.7228 5.22871  14
   1   2  -4 90.2549 5.81641  16
  -1   2   4 92.4807 4.82287  17
  -1   2   4 91.9242 3.58185   2
  -1   2   4 87.5031 4.02203  18
  -1  -2  -4 103.638 5.95513  17
   1  -2   4 96.6092 3.94469   2
   1  -2   4 86.2252 4.41722  15
   1   2  -4 90.8734 5.82273  15
  -1  -2  -4 99.7793 4.06362  14
   1  -2  -4 91.7399 7.69821  19
  -1   2  -4 93.4082 5.05359  17
  -1  -2   4 93.3874 6.58114  19
   1  -2  -4 91.9218 5.88929  15
  -1   2  -4 99.2186 4.63905  14
  -1   2  -4 94.0495 5.06949  16
  -1  -2   4 94.9961 3.65998   2
   1   2   4 100.608 5.46718  18
   1  -2  -4 94.6997 3.99269   7
  -1  -2   4 96.3809 4.47403  18
   1   2   4 103.151 5.10811  16
   1  -2  -4 99.5948 3.94962  13
   1  -2  -4 94.2675 4.04664  17
  -1  -2   4 95.2144 3.61299  20
  -1   2  -4 95.4111 3.80223   7
   2  -2   4 3213.01 116.093   2
  -2  -2  -4 3265.33 119.533  17
  -2   2   4 3363.39 116.934  18
   2   2  -4 3319.04 119.226  16
   2   2  -4 3323.35 119.357  14
   2   2  -4 3354.31 119.885  15
   2  -2   4 3419.28 115.376  20
   2   2  -4 3160.08 115.735   7
   2   2  -4 3201.19 115.969  18
  -2   2   4 3130.15 115.121   2
  -2  -2  -4 3431.88 123.779  19
  -2  -2  -4 3053.40 115.601  14
   2   2   4 3231.55 118.012  18
  -2   2  -4 3271.43 114.534   7
  -2  -2   4 3317.55 116.781  19
   2  -2  -4 3162.80 120.750  19
  -2  -2   4 3249.93 114.257   2
  -2   2  -4 3182.07 117.250  17
   2  -2  -4 3254.19 114.662  18
   2  -2  -4 3264.08 114.995   7
  -2   2  -4 3378.41 115.895  16
   2  -2  -4 3255.76 118.413  15
  -2   2  -4 3163.75 115.699  14
   3   2  -4 267.784 14.8858  15
   3   2  -4 282.743 10.8532   7
  -3  -2  -4 289.501 15.2093  17
   3   2  -4 282.607 14.3670  16
   3   2  -4 268.642 10.9921  13
  -3   2   4 271.869 10.0859   2
  -3   2   4 301.188 13.1839  18
  -3  -2  -4 272.674 11.3179  14
   3  -2   4 270.691 10.7506   2
   3  -2  -4 290.312 14.6509  15
  -3   2  -4 276.704 11.1339  16
  -3   2  -4 272.382 12.0632  14
  -3   2  -4 288.194 10.1874   7
  -3   2  -4 272.937 13.7116  17
   3  -2  -4 283.266 11.1507  13
   3  -2  -4 283.256 11.2105  18
  -3  -2   4 285.325 13.9543  18
   3  -2  -4 273.886 10.8453   7
   3  -2  -4 286.151 15.7552  19
   4  -2   4 17.5955 2.09344  15
   4  -2   4 17.2101 1.40689   2
   4   2  -4 16.8094 1.59760   7
  -4  -2  -4 13.1131 3.36916  17
   4   2  -4 15.3493 1.84869  13
   4   2  -4 14.9325 3.51410  16
   4  -2   4 11.8033 1.15481  20
  -4  -2  -4 13.5383 2.51673   5
   4   2  -4 12.1264 3.13570  15
   4  -2  -4 18.4304 2.38702  18
   4  -2  -4 15.6639 1.88717  13
  -4   2  -4 12.8815 2.45589   5
  -4   2  -4 21.3325 5.83892  17
   4  -2  -4 14.8083 1.43721   7
  -4  -2   4 19.0377 3.37753  18
   4  -2  -4 18.9766 3.79917  19
   4  -2  -4 19.3757 3.61938  15
   4   2   4 12.6883 1.43396   2
   5   2  -4 4.84551 2.24847  16
  -5  -2  -4 5.20470 1.93666   5
   5   2  -4 5.52825 1.44067  13
   5   2  -4 5.07784 1.02700   7
   5   2  -4 4.57642 2.34127  15
  -5  -2  -4 6.28033 2.75616  17
   5  -2   4 9.21760 1.94713  15
  -5  -2  -4 5.56592 0.67688  11
  -5   2   4 2.25508 2.22188  18
   5   2   4 5.04032 0.93515   2
  -5  -2   4 4.89178 1.97555   5
  -5   2  -4 4.77952 1.89002   5
   5  -2  -4 3.93129 1.94564  15
  -5   2  -4 3.50029 2.11517  17
   5   2   4 8.34694 2.56441  15
  -5  -2   4 3.45982 2.34818  18
   5   2   4 4.69572 0.79361  20
   5  -2  -4 7.07992 3.17607  19
  -5   2  -4 6.67032 1.89294  14
  -6  -2  -4 142.019 9.93021   5
   6   2  -4 150.126 8.00895  13
  -6  -2  -4 154.643 13.3920  17
  -6  -2  -4 164.189 6.06730  11
   6   2  -4 150.241 12.9783  15
   6  -2   4 157.507 6.81654   2
   6   2  -4 161.671 7.93563   9
   6   2  -4 151.775 7.98500   9
   6  -2  -4 151.594 12.5152  19
   6  -2  -4 143.763 11.6571  15
  -6   2  -4 158.838 5.95709  11
   6   2   4 163.453 7.05011   2
  -6   2  -4 132.655 10.1221   5
   6   2   4 157.298 7.08754  20
   6  -2  -4 159.321 9.22204  13
  -6  -2   4 129.992 10.3458   5
   6  -2  -4 146.790 5.63946  12
   6  -2  -4 143.066 5.69687   4
   6   2   4 153.958 11.8137  15
   6  -2  -4 152.476 7.11392   9
  -6   2  -4 157.483 11.9074  17
  -6  -2   4 150.777 13.9759  18
   7   2  -4 48.2859 4.12866   9
   7   2  -4 55.8664 4.45075   9
  -7  -2  -4 65.7264 9.57017  17
  -7  -2  -4 41.8528 5.87000  14
  -7   2   4 42.0804 6.19768   5
   7   2  -4 52.5718 4.08908  13
   7   2  -4 50.3004 3.17621   7
   7   2  -4 49.3153 8.74994  15
  -7  -2  -4 48.7257 2.01371  12
  -7  -2  -4 47.3007 5.51137   5
   7  -2   4 41.9604 4.86224  13
  -7   2  -4 56.1832 5.82820  14
   7  -2  -4 41.1529 7.34734  15
  -7   2  -4 54.2214 7.72822  17
   7   2   4 44.9178 7.65892  15
  -7   2  -4 46.6415 5.84307   5
   7  -2  -4 51.5060 4.01938  13
  -7  -2   4 46.2693 6.06083   5
   7  -2  -4 52.4666 3.35224   9
   7  -2  -4 48.7662 2.21781   4
  -7   2  -4 49.9534 2.33441  11
   8  -2   4 9.77326 2.76583  13
  -8  -2  -4 12.8135 3.04738   5
   8   2  -4 12.1061 1.64427   9
   8   2  -4 10.6770 2.06642  13
  -8   2   4 12.1206 3.69025   5
  -8   2  -4 13.1256 3.24318   5
   8  -2  -4 13.0988 2.12263  13
  -8  -2   4 13.1717 3.45411   5
   8   2   4 11.1004 2.95788  13
   8  -2  -4 10.8278 2.11079   9
   9   2  -4 44.8437 2.02991   9
   9   2  -4 45.1432 2.41847   9
   9   2  -4 41.5833 1.67822   1
   9   2  -4 40.5299 1.68433  10
   9  -2  -4 38.9158 1.98729   9
  -9   2  -4 40.3681 4.91754   5
  -9  -2   4 40.0733 5.18985   5
   9  -2  -4 42.6998 2.26416   9
  10   2  -4 0.42352 0.14938   1
 -10  -2  -4 0.59226 1.08706   5
 -10   2   4 0.47152 1.09885   5
  10   2  -4 0.47324 0.15960  10
  10   2  -4 0.43572 0.17831  11
  10  -2  -4 0.90585 0.20106  10
  10  -2  -4 0.99207 0.20431   1
 -10  -2   4 0.32640 1.26655   5
  10   2   4 0.51493 0.13641   1
  10   2   4 0.34628 0.13858  10
 -10   2  -4 0.19416 0.95709   5
  11   2  -4 18.3987 0.67805  10
  11   2  -4 18.1378 0.66879   1
 -11  -2  -4 15.6295 1.47561   9
  11  -2  -4 19.4101 0.74988   1
  11  -2  -4 19.2357 0.75771  10
   0  -3   4 86.9175 3.45593   2
   0   3  -4 77.1115 5.09824  16
   0  -3  -4 79.8228 4.48228  17
   0   3  -4 83.6316 3.68229   2
   0   3  -4 85.3182 4.24086  17
   0   3  -4 85.6281 4.89979  15
   0  -3  -4 87.5646 4.02255  13
   0   3  -4 88.0770 4.81856  14
   0  -3  -4 85.2765 8.03987  19
   0   3   4 86.0045 3.56106  14
   0   3  -4 85.7118 3.59167   7
  -1  -3  -4 239.901 11.0425  13
   1   3  -4 271.719 12.3412  14
   1   3  -4 273.243 9.84284  13
   1   3  -4 267.595 12.6230  16
  -1  -3  -4 285.346 12.6434  17
  -1   3   4 276.285 11.6211  14
  -1   3   4 267.336 10.9483  17
   1   3  -4 260.989 10.1460   7
   1  -3   4 268.784 10.0666   2
  -1   3   4 256.391 9.74479   2
   1   3  -4 252.655 9.95414   2
  -1  -3  -4 310.969 17.5271  19
   1   3  -4 264.001 12.7093  15
  -1   3  -4 265.342 11.1604  14
  -1   3  -4 281.592 12.0041  16
   1   3   4 270.120 11.5017  18
   1   3   4 288.709 12.1691  16
  -1   3  -4 253.798 11.2190  17
  -1  -3   4 289.497 12.9935  18
   1  -3  -4 266.031 10.1837  17
  -1  -3   4 291.841 14.2296  19
  -1   3  -4 273.284 10.1891   7
   1  -3  -4 286.522 13.1811  15
  -1  -3   4 263.805 9.95137   2
  -1   3  -4 261.853 10.5730   2
   1  -3  -4 280.444 10.3291  13
   1  -3  -4 291.036 16.5140  19
  -2  -3  -4 633.422 22.9693  14
   2   3  -4 644.893 26.8465  14
  -2   3   4 605.057 22.8526   2
   2   3  -4 656.656 26.9589  16
   2   3  -4 622.551 23.4164   7
  -2  -3  -4 643.692 27.1706  17
   2   3  -4 655.291 27.4072  15
   2   3  -4 622.164 22.8590   2
   2   3  -4 605.815 22.9991  13
  -2  -3  -4 677.178 26.9008  18
   2  -3   4 637.681 23.3072   2
  -2   3   4 652.312 23.6534  17
  -2  -3  -4 672.259 31.1656  19
   2   3   4 625.602 25.9167  18
   2  -3  -4 637.797 23.5264  13
   2  -3  -4 698.370 30.2814  19
  -2  -3   4 662.188 25.0471  19
   2   3   4 672.631 24.4184  16
  -2   3  -4 638.361 23.2174   7
   2  -3  -4 657.352 26.9354  15
  -2   3  -4 625.960 25.3094  17
  -2  -3   4 622.996 22.9149   2
  -2   3  -4 628.451 24.4693  14
  -2   3  -4 657.921 24.9548  16
  -2  -3   4 647.133 25.7783  18
   3   3  -4 180.461 7.68239   7
   3   3  -4 193.023 11.8550  15
   3   3  -4 189.954 11.0995  16
  -3  -3  -4 195.821 11.8312  18
  -3   3   4 200.122 7.81848  17
   3   3  -4 178.665 7.70849  13
  -3  -3  -4 198.008 12.0136  17
   3  -3   4 194.513 7.60176   2
  -3   3   4 172.897 7.05798   2
  -3   3  -4 188.263 9.87511  17
   3  -3  -4 188.633 7.78095  13
   3  -3  -4 181.281 12.1229  19
  -3   3  -4 190.089 7.04069   7
   3  -3  -4 180.091 10.7838  15
   3  -3  -4 186.441 7.71331  18
  -3  -3   4 189.700 10.7284  18
  -3   3  -4 190.151 8.86189  14
  -3   3  -4 192.933 8.45895  16
   4  -3   4 488.978 17.4894   2
  -4   3   4 492.115 16.9337   2
   4   3  -4 448.132 18.0920  13
   4   3  -4 432.978 28.4504  15
  -4  -3  -4 477.431 24.0988  18
   4   3  -4 480.793 17.7335   7
  -4  -3  -4 422.514 19.9030   5
  -4   3  -4 477.075 20.0954  14
  -4   3  -4 469.725 21.7313  17
   4  -3  -4 472.795 18.9204  18
  -4  -3   4 473.608 23.3605  18
   4  -3  -4 482.469 22.7585  15
   4  -3  -4 466.702 24.2019  19
  -4   3  -4 487.272 17.1460   7
   4  -3  -4 473.783 18.4534  13
   5   3  -4 8.69431 1.62691  13
  -5   3   4 12.4122 2.58603  17
  -5  -3  -4 12.5643 4.00936  17
  -5  -3  -4 9.25559 2.28725   5
  -5  -3  -4 10.4721 0.84726  11
   5   3  -4 10.9860 3.44115  16
   5   3  -4 7.78209 3.00436  15
   5  -3   4 8.90835 1.10043   2
   5   3  -4 9.28109 1.35953   7
  -5   3  -4 8.12567 2.31720   5
  -5  -3   4 11.9355 3.64881  18
  -5   3  -4 10.7886 2.83578  17
   5   3   4 8.29870 1.30632  20
  -5   3  -4 9.58991 0.76681   1
   5  -3  -4 9.33609 1.65101  13
   5  -3  -4 8.44068 3.31291  19
   5   3   4 6.95472 2.34886  15
  -5   3  -4 9.59673 0.84679  10
   5   3   4 7.19635 1.24321   2
  -5  -3   4 7.94809 2.27013   5
   5  -3  -4 11.5785 3.26617  15
  -5   3  -4 6.69574 1.99332  14
   6   3  -4 29.1899 2.28011   7
   6   3  -4 27.6757 3.12143   9
   6   3  -4 27.6517 6.67838  15
   6   3  -4 27.5961 2.01028   9
  -6  -3  -4 26.6807 3.87597   5
   6   3  -4 22.6515 4.34685  16
  -6  -3  -4 27.7200 1.55492  12
   6  -3   4 28.7222 2.02110   2
   6   3  -4 26.9822 2.84842  13
  -6  -3  -4 27.3165 6.16168  17
  -6   3  -4 22.5521 3.91823   5
   6  -3  -4 24.3851 5.74326  15
   6  -3  -4 22.3071 5.83378  19
   6   3   4 23.1995 4.77052  15
   6   3   4 26.0894 2.27981   2
   6  -3  -4 25.1042 1.30148  12
  -6   3  -4 26.5033 3.85160  14
   6  -3  -4 26.5344 2.71258   9
  -6  -3   4 33.6999 7.84602  18
   6  -3  -4 28.7001 2.77148  13
  -6   3  -4 24.5747 4.55235  17
  -6  -3   4 24.1507 4.04225   5
  -6   3  -4 28.4821 1.55165  11
   6   3   4 28.0472 2.28759  20
   7   3  -4 45.6921 3.77711  13
   7   3  -4 46.3764 2.68189   9
   7   3  -4 47.7661 3.60824   9
  -7  -3  -4 48.1853 9.38383  17
   7   3  -4 42.7870 11.7015  15
  -7  -3  -4 42.5702 5.57908   5
   7  -3   4 43.1670 4.89488  13
  -7  -3  -4 44.0607 6.73801  14
   7   3  -4 42.4223 3.02678   7
   7  -3  -4 46.7738 3.69552  13
   7  -3  -4 44.3323 3.50283   9
   7  -3  -4 43.1762 2.81847   9
  -7   3  -4 39.6619 6.45260  14
   7  -3  -4 42.9288 2.02969   4
  -7   3  -4 45.7550 7.05121  17
  -7  -3   4 39.2776 5.42724   5
  -7   3  -4 44.5801 2.10412  11
  -7   3  -4 38.2505 5.30595   5
   7  -3  -4 50.9031 7.94007  15
   7   3   4 52.5775 9.91948  15
  -8   3   4 18.1282 4.36073   5
   8   3  -4 21.5104 1.50241   9
   8   3  -4 18.9288 2.41262  13
   8   3  -4 21.2497 0.93094   1
   8   3  -4 21.3968 0.94333  10
   8   3  -4 22.4730 2.16990   9
   8  -3   4 16.9291 3.35071  13
   8  -3  -4 20.4770 1.18168   4
   8   3   4 17.1378 3.56860  13
   8  -3  -4 21.2707 2.10094   9
   8  -3  -4 20.5685 1.62839   9
  -8  -3   4 19.6880 3.92040   5
   8  -3  -4 23.0645 2.54814  13
  -8   3  -4 19.1259 3.78600   5
   9   3  -4 76.7633 2.86274   1
   9   3  -4 80.3539 3.62742   9
   9   3  -4 79.1494 2.87834  10
  -9   3   4 68.4184 7.63971   5
  -9  -3  -4 78.9239 6.06614   5
   9   3  -4 79.7083 3.14132   9
  -9  -3   4 72.9741 6.63640   5
  -9   3  -4 72.0292 6.48382   5
   9  -3  -4 76.2685 3.45898   9
   9  -3  -4 69.4737 3.03538   9
  10   3  -4 1.01999 0.16047   1
 -10   3   4 1.46523 1.36518   5
  10   3  -4 1.09486 0.22462  11
  10   3  -4 1.14067 0.16805  10
 -10  -3  -4 1.01076 1.05267   5
 -10  -3   4 0.62240 0.97888   5
  10  -3  -4 0.89048 0.19804   1
 -10   3  -4 1.44808 0.22676  12
 -10   3  -4 1.10707 1.03022   5
  10  -3  -4 1.03962 0.20932  10
  11   3  -4 10.1886 0.50451  10
  11   3  -4 11.0915 0.47898   1
  11  -3  -4 10.6756 0.43702   1
  11  -3  -4 10.0346 0.44388  10
   0   4  -4 118.157 6.64081  15
   0   4  -4 123.683 5.84466  17
   0  -4  -4 131.033 5.67688  13
   0   4  -4 126.065 5.16267   7
   0   4  -4 128.831 6.66409  14
   0   4   4 126.478 4.76257  14
   0  -4   4 125.177 4.91410   2
   0   4   4 124.580 4.94361   2
   0  -4  -4 128.453 6.18097  17
   0   4  -4 135.315 7.35133  16
   1  -4   4 316.405 11.4181   2
   1   4  -4 307.451 11.4762   2
   1   4  -4 309.012 11.6172   7
  -1   4   4 296.542 11.1595   2
  -1  -4  -4 312.988 14.1262  17
   1   4  -4 307.556 14.3540  16
  -1  -4  -4 288.089 12.6272  13
   1   4  -4 314.237 14.1399  14
   1   4  -4 292.589 11.1757  13
  -1  -4  -4 308.542 18.6473  19
  -1   4   4 321.192 13.1958  14
   1   4  -4 303.874 14.4931  15
  -1   4  -4 309.195 12.9344  17
   1  -4  -4 347.522 12.2412  13
  -1   4  -4 344.290 12.9337   2
  -1  -4   4 324.045 13.3997  18
  -1   4  -4 299.827 13.1566  14
   1   4   4 307.242 12.7155  18
  -1  -4   4 327.868 16.6301  19
  -1  -4   4 313.737 11.7599   2
   1  -4  -4 357.769 19.1137  19
  -1   4  -4 324.104 12.0514   7
  -1   4  -4 328.017 14.2111  16
   2   4  -4 56.7542 2.29329  13
   2   4  -4 53.3034 4.99551  16
  -2  -4  -4 50.5874 6.72635  19
   2   4  -4 51.2578 2.38999   2
  -2  -4  -4 56.0344 4.89614  18
   2   4  -4 50.9211 2.92378   7
  -2  -4  -4 61.5702 5.45429  17
   2   4  -4 50.5608 4.83520  14
   2   4  -4 50.2941 5.11948  15
  -2   4  -4 49.0455 3.26729  14
  -2   4  -4 49.3101 3.70183  16
  -2  -4   4 54.4292 3.60440  19
   2  -4  -4 54.9898 6.70273  19
   2   4   4 49.3309 3.73348  18
  -2  -4   4 49.1749 2.04609   2
   2  -4  -4 55.3893 4.87866  15
  -2   4  -4 52.5576 2.35646   7
  -2   4  -4 50.7108 3.55261  17
  -2  -4   4 50.3643 4.00482  18
   3   4  -4 35.0024 2.25566   7
   3   4  -4 30.9369 4.18267  16
   3   4  -4 38.1992 4.88653  15
  -3  -4  -4 39.3028 5.70018  19
   3   4  -4 33.9881 1.48706   2
  -3  -4  -4 40.4260 5.22271  17
   3  -4   4 35.8894 2.06271   2
  -3  -4  -4 34.7189 1.84774  14
  -3  -4  -4 37.3754 2.83977  14
   3   4  -4 33.7950 2.07485  13
  -3  -4  -4 29.7319 3.07616   5
  -3  -4  -4 40.0912 5.00668  18
   3  -4  -4 35.4082 2.23875  18
  -3   4  -4 37.8831 3.09094  16
  -3   4  -4 34.1801 3.08289  14
  -3  -4   4 37.8732 4.18917  18
   3  -4  -4 31.0688 4.08047  15
  -3   4  -4 38.3427 1.78908   7
   3  -4  -4 30.3431 1.71454   3
   3  -4  -4 41.0127 5.49501  19
   3  -4  -4 35.8881 2.27207  13
  -3   4  -4 35.6909 3.40938  17
   3   4   4 35.2572 1.52230   7
   4   4  -4 1843.68 64.9035   7
   4   4  -4 1786.59 72.2298  15
   4   4  -4 1747.43 65.0545  13
   4  -4   4 1823.12 64.4636   2
  -4  -4  -4 1612.97 66.7908   5
  -4  -4  -4 1894.03 72.7169  18
  -4  -4  -4 1906.74 72.7568  17
  -4  -4  -4 1818.20 65.1254  14
   4  -4  -4 1646.25 62.8912   3
  -4  -4   4 1727.53 70.0450  18
   4  -4  -4 1763.52 64.2924  18
  -4   4  -4 1817.00 65.0393  16
  -4   4  -4 1731.92 65.7257  14
  -4   4  -4 1852.92 62.8957   7
   4  -4  -4 1736.15 71.7763  19
   4  -4  -4 1836.95 64.0741  13
   4  -4  -4 1827.33 69.0457  15
  -4   4  -4 1784.82 66.8530  17
   5   4  -4 188.826 8.66267  13
   5   4  -4 176.097 6.65637   1
  -5  -4  -4 208.966 14.9214  17
   5   4  -4 185.568 12.7321  16
   5   4  -4 175.772 6.66534  10
  -5  -4  -4 192.990 7.21777  11
  -5  -4  -4 177.785 10.3160   5
   5   4  -4 189.351 8.15010   7
   5  -4   4 188.564 7.69359   2
  -5  -4  -4 195.015 14.9884  18
   5   4  -4 178.743 14.0897  15
   5  -4  -4 178.975 6.76824  12
  -5   4  -4 197.447 11.1793  17
  -5  -4   4 165.742 13.9444  18
   5   4   4 189.989 13.5397  15
  -5   4  -4 195.631 9.03512  16
   5  -4  -4 197.020 12.6048  15
  -5  -4   4 155.547 10.6842   5
   5   4   4 195.431 8.33205   2
   5  -4  -4 194.201 8.48883  13
  -5   4  -4 186.506 10.1343  14
  -5   4  -4 200.845 7.02122   7
  -5   4  -4 156.854 10.9519   5
   5  -4  -4 175.171 14.0226  19
  -6  -4  -4 0.81156 1.27423   5
   6   4  -4 4.20457 2.62333  15
   6   4  -4 -4.0700 2.16559  16
  -6  -4  -4 -3.7101 2.00098  17
   6   4  -4 1.40969 1.00123  13
   6  -4   4 0.75655 1.03103  13
  -6  -4  -4 0.87423 2.05910  14
   6  -4   4 0.26093 0.54879   2
   6   4  -4 1.28526 0.46828   9
   6   4  -4 1.41155 0.80371   9
   6   4  -4 1.63010 0.24979   1
   6  -4  -4 1.00081 0.79202  13
  -6  -4   4 1.37233 1.42337   5
   6  -4  -4 0.94638 0.72339   9
  -6   4  -4 1.18557 1.22529  14
   6   4   4 -0.3776 2.67532  15
  -6   4  -4 1.64362 1.52646   5
   6  -4  -4 0.48832 0.40366   9
   6   4   4 0.31617 0.73348   2
   6  -4  -4 0.84179 0.33489  12
  -6   4  -4 1.60325 0.42523  11
   6  -4  -4 2.04754 2.73052  19
  -7  -4  -4 124.453 8.78329   5
   7   4  -4 140.083 5.69587   9
   7   4  -4 127.411 4.76064   1
   7  -4   4 121.412 8.61190  13
   7   4  -4 131.502 7.06403  13
   7   4  -4 132.007 6.36357   7
  -7  -4  -4 136.044 14.5229  17
   7   4  -4 136.212 7.17823   9
   7   4  -4 130.396 4.77526  10
   7   4  -4 130.197 14.5993  15
  -7  -4   4 132.369 14.5155   5
   7  -4  -4 129.347 5.15626   4
  -7   4  -4 128.754 11.6471  17
   7  -4  -4 138.264 13.7192  15
   7  -4  -4 125.735 5.85629   9
  -7   4  -4 133.130 9.05357  14
   7  -4  -4 131.217 7.19810   9
  -7   4  -4 120.957 5.13891  11
   7  -4  -4 143.524 7.26731  13
   8  -4   4 15.0023 3.07905  13
   8   4  -4 20.8166 1.42256   9
   8   4  -4 18.1172 2.29105  13
   8   4  -4 19.1114 0.87740  10
  -8   4   4 17.2676 4.31565   5
  -8  -4  -4 20.9797 3.39801   5
   8   4  -4 19.6319 2.61465   9
   8   4  -4 19.5228 0.86468   1
   8  -4  -4 18.7695 2.26715  13
   8  -4  -4 19.7411 1.17691   4
   8   4   4 13.2305 3.27833  13
  -8  -4   4 18.9719 3.58868   5
   8  -4  -4 16.9800 1.83773   9
   8  -4  -4 17.8530 2.15425   9
  -8   4  -4 18.2233 3.63879   5
   9   4  -4 34.5080 1.90308   9
   9   4  -4 32.3790 1.29062  10
   9   4  -4 32.8653 1.28111   1
  -9   4   4 28.2587 4.93925   5
   9   4  -4 33.3993 1.51219   9
  -9  -4  -4 33.6023 3.64427   5
  -9  -4   4 31.6122 3.94921   5
   9   4   4 28.0854 1.18936  10
   9   4   4 29.0331 1.21523   1
   9  -4  -4 26.5883 1.40673   9
   9  -4  -4 32.4081 1.85361   9
  -9   4  -4 30.6605 4.07116   5
 -10  -4  -4 6.73744 1.74408   5
  10   4  -4 5.75424 0.42840  11
  10   4  -4 6.84835 0.33251   1
 -10   4   4 6.09289 2.38877   5
  10   4  -4 6.78708 0.34517  10
 -10   4  -4 7.03926 0.67724  12
 -10   4  -4 6.19121 1.64498   5
  10  -4  -4 6.88043 0.40140   1
 -10  -4   4 5.47190 1.56508   5
  10  -4  -4 6.98458 0.42090  10
  11  -4  -4 2.50274 0.17133   1
  11  -4  -4 2.44892 0.18425  10
   0  -5  -4 461.488 17.9058  13
   0  -5  -4 481.154 24.7677  19
   0  -5   4 479.459 17.6953  18
   0  -5   4 467.759 16.9187   2
   0  -5  -4 464.785 18.3596  17
   0   5  -4 461.878 18.1556  17
   0   5  -4 449.013 19.2492  14
   0   5  -4 478.219 20.2435  16
   0   5  -4 460.584 17.2375   7
  -1  -5  -4 291.126 12.9415  13
   1   5  -4 333.470 15.2413  15
  -1  -5  -4 318.472 19.4011  19
  -1  -5  -4 319.296 14.5238  17
   1   5  -4 303.530 11.8654   7
   1  -5   4 305.120 11.5375   2
   1   5  -4 311.105 14.7315  14
  -1   5   4 302.938 13.4124  14
   1   5  -4 300.016 14.9651  16
  -1  -5  -4 319.978 13.6128  18
   1   5  -4 313.211 11.8085   2
  -1   5  -4 307.636 14.3003  16
  -1  -5   4 308.571 13.0268  18
  -1   5  -4 312.176 12.6742  17
   1  -5  -4 322.194 18.6646  19
   1   5   4 316.224 11.9756  18
   1  -5  -4 332.301 12.0192  13
  -1   5  -4 316.586 11.7979   7
  -1   5  -4 292.750 13.0506  14
  -1  -5   4 316.175 11.3962   2
  -2  -5  -4 56.0553 7.30926  19
   2   5  -4 51.8454 5.23928  16
   2   5  -4 54.9393 2.95001   7
  -2  -5  -4 68.0932 5.95012  17
  -2  -5  -4 54.2047 3.19702   5
   2   5  -4 52.9295 2.60872   2
   2   5  -4 52.2655 5.15874  14
   2   5  -4 49.9958 2.15775  13
   2  -5   4 56.9451 2.67350   2
   2   5  -4 56.6916 5.62624  15
  -2   5  -4 55.1246 3.65408  14
  -2  -5   4 55.7062 4.05942  19
   2  -5  -4 57.9517 2.81908  13
  -2  -5   4 55.3180 2.33990   2
  -2   5  -4 55.6753 2.62829   7
   2  -5  -4 62.0561 7.36551  19
   2   5   4 59.9375 3.91601  18
  -2   5  -4 57.2828 4.30099  16
  -2  -5   4 56.4628 4.46696  18
  -2   5  -4 54.1904 3.57540  17
  -3  -5  -4 179.730 8.63020   5
  -3  -5  -4 188.858 14.1108  19
   3   5  -4 176.331 7.01902   2
   3   5  -4 194.324 12.5215  15
   3   5  -4 182.360 7.18562  13
   3  -5   4 192.219 7.43586   2
  -3  -5  -4 191.872 11.8738  18
   3   5  -4 185.386 7.81810   7
   3   5  -4 171.628 11.3433  16
   3  -5  -4 187.905 7.64833  13
  -3   5  -4 189.675 9.07780  17
   3  -5  -4 169.215 7.11796   3
  -3  -5   4 210.885 11.5124  18
  -3   5  -4 188.020 7.24342   7
   3  -5  -4 180.482 13.3640  19
  -3   5  -4 189.969 9.36347  16
   3  -5  -4 181.359 11.3794  15
  -3   5  -4 189.280 8.98279  14
   3   5   4 191.299 7.09377   7
   4  -5   4 105.022 4.55310   3
  -4  -5  -4 114.884 10.5261  18
  -4  -5  -4 129.594 10.4811  17
  -4  -5  -4 110.899 6.64778   5
   4   5  -4 117.184 5.44641   7
  -4  -5  -4 104.800 4.79466  14
   4  -5   4 121.598 5.03419   2
   4   5  -4 107.677 8.94789  16
  -4   5  -4 120.813 6.75113  16
   4  -5  -4 115.356 5.31773  13
  -4  -5   4 93.9360 6.98176   5
  -4   5  -4 118.395 6.94947  17
   4  -5  -4 113.435 8.53130  15
  -4  -5   4 115.111 9.37707  18
   4  -5  -4 106.400 4.52907   3
   4  -5  -4 119.461 5.44305  18
  -4   5  -4 109.662 6.56960  14
   4  -5  -4 103.581 10.1157  19
   5   5  -4 198.690 13.7062  16
   5   5  -4 194.824 7.13610   1
   5   5  -4 205.280 8.80003   7
   5   5  -4 196.591 7.16068  10
   5  -5   4 182.265 10.2201  13
   5   5  -4 205.226 8.06417   9
  -5  -5  -4 200.200 8.81788  14
  -5  -5  -4 204.821 15.9060  18
   5   5  -4 213.282 15.6754  15
   5  -5   4 198.833 8.16843   2
  -5  -5  -4 223.148 15.8223  17
   5   5  -4 204.842 8.94410  13
  -5  -5  -4 195.843 10.5971   5
   5  -5   4 190.573 7.55717   3
   5  -5  -4 213.529 8.97904  13
  -5  -5   4 175.002 11.1453   5
  -5  -5   4 190.672 15.2339  18
   5  -5  -4 195.409 7.40637  12
  -5   5  -4 205.778 10.2461  16
  -5   5  -4 195.099 7.72216  11
   5  -5  -4 208.232 13.0254  15
  -5   5  -4 206.044 10.7555  14
  -5   5  -4 209.080 7.57301  10
  -5   5  -4 201.479 7.49279   1
  -5   5  -4 211.654 7.80594   7
  -5   5  -4 211.449 11.1448  17
   5  -5  -4 185.010 15.2157  19
   6   5  -4 193.286 7.31396   9
  -6  -5  -4 178.449 10.3402   5
   6  -5   4 162.361 9.96011  13
  -6  -5  -4 185.925 15.6789  17
   6   5  -4 172.268 6.42792   1
   6   5  -4 187.279 9.41749   9
   6  -5   4 183.348 7.75655   2
   6   5  -4 177.641 8.12432   7
   6   5  -4 180.733 8.49910  13
   6   5  -4 178.515 15.4991  15
   6   5  -4 169.545 13.4535  16
   6   5  -4 174.856 6.44081  10
   6  -5  -4 171.812 9.09841   9
  -6   5  -4 175.370 6.49638   6
   6  -5  -4 162.859 15.3902  19
  -6   5  -4 184.831 10.3992  14
   6  -5  -4 174.814 6.50403  12
   6  -5  -4 157.819 7.20212   9
  -6   5  -4 169.141 6.70800  11
   6   5   4 174.888 14.5146  15
   6   5   4 182.283 8.36720   2
  -6  -5   4 160.132 10.7185   5
  -6   5  -4 198.728 11.1512  17
   6  -5  -4 180.509 12.8029  15
   6  -5  -4 185.326 8.27576  13
  -6   5  -4 153.686 11.2268   5
   7   5  -4 16.8777 2.13880  13
   7  -5   4 14.8413 2.84651  13
   7   5  -4 16.7151 2.43360   7
  -7  -5  -4 16.5780 3.05561   5
   7   5  -4 15.9341 0.77331  10
   7   5  -4 15.9171 0.76205   1
   7   5  -4 17.9755 2.26816   9
   7   5  -4 18.5539 1.36120   9
  -7   5  -4 14.8036 1.02385  11
   7  -5  -4 14.5103 1.29776   9
   7  -5  -4 16.0803 2.06888  13
   7  -5  -4 16.5273 1.10231   4
  -7   5  -4 14.3373 3.33929   5
  -7  -5   4 14.6290 3.07647   5
   7  -5  -4 16.1197 2.18092   9
   8   5  -4 108.439 3.89357   1
  -8   5   4 94.4208 9.85387   5
   8   5  -4 112.224 5.71620   9
   8   5  -4 108.811 3.90589  10
  -8  -5  -4 109.423 7.26279   5
   8  -5   4 100.097 7.32153  13
   8   5  -4 111.573 4.42314   9
   8  -5  -4 82.4610 6.23592  13
   8  -5  -4 104.741 5.47916   9
  -8   5  -4 97.8181 8.19675   5
   8   5   4 84.6333 8.47823  13
   8  -5  -4 106.007 3.99228   4
  -8  -5   4 103.258 7.68915   5
   9   5  -4 26.6502 1.05778  10
  -9   5   4 24.1329 4.54451   5
  -9  -5  -4 28.2789 3.05209   5
   9   5  -4 27.2130 1.04836   1
   9   5  -4 27.2336 1.44518   9
   9   5  -4 25.6792 1.23679   9
   9  -5  -4 27.5014 1.36263   4
  -9   5  -4 25.4697 3.53198   5
   9  -5  -4 27.4814 1.60818   9
  -9  -5   4 26.7107 3.29483   5
 -10   5   4 1.25769 1.30214   5
  10   5  -4 1.64134 0.19222  10
  10   5  -4 1.20508 0.23251  11
  10   5  -4 1.61077 0.17584   1
 -10  -5  -4 0.76173 0.83524   9
 -10  -5  -4 1.61167 0.89528   5
 -10   5  -4 1.41001 1.45396   5
 -10   5  -4 0.77002 0.27233  12
  10  -5  -4 1.45213 0.19432   1
  10  -5  -4 1.43841 0.20831  10
   0  -6   4 8.39240 1.22695  18
   0   6  -4 10.2266 1.08812   7
   0   6  -4 7.58615 1.88679  15
   0   6  -4 8.85227 2.31142  16
   0  -6  -4 8.37362 1.57373  13
   0   6  -4 6.34509 1.70125  14
   0  -6  -4 9.98234 1.66722  17
   0  -6  -4 16.7134 4.04528  19
   0  -6   4 10.2648 0.81456   2
   1  -6   4 186.821 7.39973   2
  -1  -6  -4 176.335 9.38498  13
  -1  -6  -4 195.139 9.48027  18
   1   6  -4 179.343 10.5785  14
  -1  -6  -4 199.743 14.7759  19
   1   6  -4 185.201 11.0997  16
   1   6  -4 181.434 7.79985   7
   1   6  -4 201.485 11.2333  15
  -1  -6  -4 198.923 10.3789  17
  -1   6   4 220.111 9.62533  14
   1  -6  -4 208.458 7.91705  13
  -1   6  -4 176.199 8.96338  14
  -1   6  -4 188.650 10.2638  16
  -1   6  -4 185.315 7.85644  15
  -1   6  -4 181.927 7.73929  15
  -1  -6   4 188.512 8.93111  18
   1  -6  -4 199.091 14.4762  19
  -1   6  -4 193.283 8.41711  17
   1   6   4 194.514 7.37026  18
  -1   6  -4 187.385 7.57284   7
  -1  -6   4 188.885 7.10715   2
  -2  -6  -4 310.017 15.4768  17
  -2  -6  -4 263.100 18.4573  19
   2   6  -4 278.016 10.8756   2
  -2  -6  -4 304.212 14.6122  18
   2   6  -4 277.564 15.6960  15
   2  -6   4 283.992 10.7238   2
   2   6  -4 285.683 11.2131   7
   2  -6   4 253.827 11.1475  13
   2   6  -4 293.343 15.4485  16
   2   6  -4 282.502 15.2548  14
   2   6   4 280.862 11.8569  18
  -2   6  -4 276.945 12.2878  14
  -2   6  -4 279.582 13.5273  16
  -2  -6   4 281.918 10.5765   2
  -2   6  -4 290.900 10.8694   7
  -2  -6   4 280.203 13.2820  19
   2  -6  -4 292.588 11.0250  13
  -2   6  -4 288.858 11.9066  17
   2  -6  -4 298.967 18.9708  19
  -2  -6   4 289.726 13.7807  18
  -2  -6   4 284.612 11.8500  19
   3  -6   4 40.4528 2.07558   3
   3   6  -4 48.9536 2.53392   2
   3   6  -4 49.1729 2.94321   7
  -3  -6  -4 55.0375 6.24141  17
  -3  -6  -4 50.2108 5.72756  18
  -3  -6  -4 47.8718 3.25607   5
   3   6  -4 46.7694 6.31810  15
   3  -6   4 41.5137 3.22343  13
   3  -6   4 52.4760 2.60246   2
  -3  -6  -4 46.5081 7.06008  19
   3   6  -4 45.1545 2.29435  13
   3   6  -4 50.0203 5.72538  16
   3  -6  -4 51.0953 2.78225  13
   3   6   4 50.2718 2.43801   7
   3  -6  -4 45.8756 6.68160  19
  -3   6  -4 49.3907 2.50206   7
  -3   6  -4 50.4317 3.57671  17
  -3   6  -4 54.5037 3.86228  14
   3  -6  -4 48.5493 2.36466   3
   3   6   4 53.6551 4.26698  16
  -3   6  -4 50.8570 4.30668  16
   4   6  -4 665.275 31.0664  16
   4  -6   4 584.092 25.9039  13
   4  -6   4 634.142 23.7708   3
   4   6  -4 666.994 24.2113  13
  -4  -6  -4 679.085 32.1130  18
  -4  -6  -4 689.751 32.5555  17
   4  -6   4 671.569 24.3173   2
   4   6  -4 669.424 32.9070  15
   4   6  -4 681.670 25.0105   7
  -4  -6  -4 671.448 26.1117   5
  -4   6  -4 655.422 27.5147  16
  -4   6  -4 617.537 22.5394  10
  -4  -6   4 531.121 25.3028   5
   4  -6  -4 622.517 32.7424  19
   4  -6  -4 667.499 23.5793  13
  -4   6  -4 674.142 22.9955   7
  -4  -6   4 661.575 30.7048  18
  -4   6  -4 603.610 22.4621   1
   4  -6  -4 604.195 22.8782   3
  -4   6  -4 658.605 25.5585  14
   5   6  -4 316.906 20.7808  15
  -5  -6  -4 306.121 14.0768   5
   5   6  -4 296.546 18.1350  16
   5   6  -4 309.220 12.1929  13
   5  -6   4 288.160 11.2576   3
   5   6  -4 298.529 10.7506   1
   5   6  -4 312.306 12.6422   7
  -5  -6  -4 320.418 20.2926  17
   5   6  -4 305.623 10.7639  10
   5  -6   4 283.314 14.0213  13
   5  -6   4 303.034 11.8718   2
   5  -6  -4 286.883 20.6233  19
  -5   6  -4 251.530 15.3031   5
  -5   6  -4 291.565 11.0238  11
  -5   6  -4 313.495 16.1523  16
  -5   6  -4 315.779 11.2822   7
   5  -6  -4 324.846 14.8706  13
   5  -6  -4 296.825 11.2211   3
   5  -6  -4 303.697 14.2174   9
  -5   6  -4 301.807 10.8703  10
  -5  -6   4 266.209 14.2370   5
   5  -6  -4 260.144 11.3078   9
  -5   6  -4 308.082 13.9731  17
  -5   6  -4 310.113 14.3456  14
  -5   6  -4 290.583 10.7848   1
   5  -6  -4 296.257 10.7178  12
  -5  -6   4 310.978 20.3541  18
   6   6  -4 557.693 21.6790   7
  -6  -6  -4 550.907 31.5917  17
   6   6  -4 568.009 21.5539  13
   6   6  -4 587.308 20.4161   9
   6   6  -4 565.145 29.3336  16
  -6  -6  -4 564.753 23.7037   5
   6   6  -4 516.618 31.8509  15
   6  -6   4 511.390 23.4363  13
   6  -6  -4 593.398 21.0195  13
  -6   6  -4 469.392 24.8455   5
   6  -6  -4 530.323 22.4175   9
  -6  -6   4 505.786 23.5430   5
  -6   6  -4 558.528 19.2209   6
   6  -6  -4 546.475 19.2015  12
   6  -6  -4 518.647 32.4099  19
   6  -6  -4 488.314 19.7631   9
  -6   6  -4 549.413 23.7398  14
  -6   6  -4 552.915 19.3867  11
  -6   6  -4 530.002 23.0330  17
   6   6   4 555.652 31.7849  15
   7   6  -4 215.756 7.65477  10
   7   6  -4 202.138 9.47183   7
   7   6  -4 213.796 7.64130   1
   7   6  -4 225.129 8.36060   9
   7   6  -4 225.844 10.5376   9
  -7  -6  -4 214.318 11.2521   5
   7  -6   4 194.872 11.1746  13
   7  -6  -4 213.124 9.02060  13
  -7  -6   4 193.508 11.1700   5
   7  -6  -4 171.490 7.60296   9
  -7   6  -4 178.392 12.2759   5
   7  -6  -4 207.389 9.90121   9
   8   6  -4 1.05914 0.58326   9
   8   6  -4 1.39325 0.19445   1
   8   6  -4 1.57282 0.20997  10
  -8   6   4 1.30513 1.89735   5
  -8  -6  -4 1.10066 1.21855   5
   8  -6  -4 1.05259 0.47613   4
   8  -6  -4 1.17673 0.64758   9
  -8  -6   4 1.04423 1.38897   5
  -8   6  -4 1.80049 1.59840   5
   8  -6  -4 0.75939 0.83193  13
   8  -6  -4 1.54588 0.50693   9
  -9   6   4 3.34845 2.18296   5
  -9  -6  -4 3.93145 1.49445   5
   9  -6  -4 4.33437 0.50877   4
  -9   6  -4 4.21205 1.70709   5
   9  -6  -4 3.50934 0.52145   9
  10   6  -4 15.7784 0.60574  10
 -10  -6  -4 15.1688 1.51214   5
  10   6  -4 16.5281 0.59318   1
 -10   6   4 14.2721 2.72667   5
 -10  -6  -4 14.9213 1.87768   9
  10   6  -4 14.7948 0.73318  11
 -10   6  -4 16.0589 0.77493  12
  10  -6  -4 16.6099 0.70160  10
  10  -6  -4 17.3761 0.69506   1
   0   7  -4 148.820 8.96573  15
   0   7  -4 158.930 6.60331   7
   0  -7  -4 144.416 5.83117   3
   0  -7   4 150.288 7.27930  18
   0  -7  -4 150.903 6.23312  17
   0   7  -4 160.989 9.83348  16
   0  -7  -4 157.073 7.07407  17
   0  -7  -4 160.491 7.49943  13
   0  -7   4 156.464 6.01338   2
   0   7  -4 157.589 9.80708  14
   0  -7  -4 170.999 13.4817  19
  -1  -7  -4 122.081 6.79272  13
   1   7  -4 133.382 9.17614  16
   1  -7   4 131.652 6.04737  18
  -1   7   4 127.557 6.99548  14
   1   7  -4 120.225 8.80650  15
  -1  -7  -4 131.548 7.36494  18
   1   7  -4 130.793 5.79485   7
   1  -7   4 118.749 4.80281   3
   1   7  -4 126.846 10.3816  14
  -1  -7  -4 138.006 8.12516  17
   1  -7   4 127.826 5.24824   2
  -1  -7  -4 149.517 12.7657  19
  -1   7   4 133.019 5.40261  14
  -1   7  -4 112.822 6.09114  15
  -1  -7   4 128.916 7.14614  18
  -1   7  -4 135.014 8.60601  16
  -1   7  -4 125.939 7.17719  14
  -1  -7   4 132.545 5.14112   2
   1  -7  -4 132.676 6.03218  13
   1  -7  -4 142.883 13.0162  19
  -1   7  -4 135.111 6.61555  17
  -1   7  -4 140.076 5.72036   7
  -1   7  -4 135.013 6.24035  15
  -2  -7  -4 6.70213 1.14086   5
  -2  -7  -4 5.14856 2.56145  17
   2   7  -4 2.69584 1.75227  14
   2  -7   4 7.20846 0.82774   2
   2  -7   4 5.26534 0.80276  13
   2  -7   4 5.95535 0.61700   3
  -2  -7  -4 4.73521 2.18118  18
  -2  -7  -4 6.06003 3.31446  19
   2   7  -4 6.74938 1.15167   7
   2   7  -4 4.40540 2.15064  15
   2   7  -4 3.73073 1.77013  16
  -2   7  -4 5.98289 0.87581   7
  -2  -7   4 6.24166 0.70510   2
  -2  -7   4 4.71740 1.36409  19
   2  -7  -4 5.96266 2.84991  19
   2   7   4 4.90939 0.73864   7
  -2   7  -4 6.27754 1.88184  16
  -2  -7   4 5.45509 1.74634  18
   2  -7  -4 7.32512 1.10829  13
   2   7   4 5.84013 1.02658  18
   2   7   4 6.16777 1.82820  16
   2  -7  -4 6.65447 0.74039   3
  -2   7  -4 6.12795 1.55526  14
  -2   7  -4 4.66532 0.99340  17
   3  -7   4 7.32176 1.36076  13
  -3  -7  -4 8.30734 1.38358   5
  -3  -7  -4 7.52252 2.83507  18
   3   7  -4 4.92419 2.51169  16
  -3  -7  -4 6.74525 2.63358  17
   3   7  -4 5.47623 2.64257  15
   3  -7   4 6.81417 0.69291   3
   3  -7   4 6.30574 0.87464   2
  -3  -7  -4 8.41167 3.58252  19
   3   7  -4 7.51147 1.36584   7
  -3  -7   4 6.35869 2.34225  18
   3  -7  -4 7.29173 2.99315  19
   3  -7  -4 9.24561 1.19505  13
  -3   7  -4 8.10396 1.42591  17
   3   7   4 10.1186 1.00575   7
   3  -7  -4 9.82831 0.92039   3
  -3   7  -4 7.11274 1.58443  14
  -3   7  -4 12.6543 1.10161   7
   3   7   4 7.44306 2.16858  16
   4  -7   4 194.553 9.40054  13
  -4  -7  -4 211.253 9.35203   5
   4   7  -4 204.866 8.86914   7
   4  -7   4 180.773 7.60373   3
   4   7  -4 191.645 7.07627   1
   4   7  -4 179.707 14.6722  15
  -4  -7  -4 218.971 14.8960  17
   4   7  -4 197.628 13.8719  16
   4   7  -4 194.858 7.09035  10
  -4  -7  -4 221.084 14.9650  18
   4  -7   4 205.567 8.13454   2
  -4   7  -4 208.531 10.2806  14
  -4   7  -4 203.986 7.56181  10
   4  -7  -4 195.760 7.37508  12
  -4   7  -4 200.533 7.47794   1
  -4   7  -4 200.484 9.45536  17
  -4   7  -4 204.268 11.2936  16
   4  -7  -4 185.614 15.8200  19
   4  -7  -4 199.535 7.84698   3
   4   7   4 191.562 11.4800  16
   4  -7  -4 209.141 8.51767  13
  -4  -7   4 196.361 14.3142  18
  -4   7  -4 199.783 8.05971   7
   5   7  -4 11.2700 1.05127   9
   5  -7   4 10.4389 1.14790   2
   5   7  -4 10.9457 4.10255  16
   5  -7   4 9.90724 2.12209  13
  -5  -7  -4 9.96024 2.06516   5
  -5  -7  -4 7.47957 3.49742  17
  -5  -7  -4 5.50624 5.27080  18
   5   7  -4 10.2381 0.49868  10
   5   7  -4 9.79406 0.48789   1
   5   7  -4 9.63176 1.66782   7
   5   7  -4 5.73425 3.23330  15
   5  -7   4 8.78007 0.93492   3
  -5   7  -4 8.91629 0.83202   1
   5  -7  -4 8.93413 2.08272   9
   5  -7  -4 11.4494 1.57638  13
  -5   7  -4 6.87600 2.50759   5
  -5  -7   4 8.54128 1.78681   5
   5  -7  -4 10.8062 0.78023  12
  -5   7  -4 10.1426 0.88562  11
  -5   7  -4 9.09143 2.31051  14
   5  -7  -4 7.07362 3.78803  19
   5  -7  -4 9.54832 1.04401   3
   5  -7  -4 7.98849 0.91918   9
  -5   7  -4 10.7135 1.14739   7
  -5   7  -4 9.45055 0.91901  10
  -5   7  -4 7.46815 2.86821  16
  -5   7  -4 7.83260 1.83310  17
   6  -7   4 80.8260 5.78430  13
   6   7  -4 82.6952 3.09184  10
   6   7  -4 92.3815 10.9392  16
   6   7  -4 86.4571 4.93522   7
   6   7  -4 82.4024 3.07965   1
  -6  -7  -4 84.4439 11.9375  17
   6   7  -4 91.7447 3.91231   9
   6   7  -4 67.4922 10.9181  15
  -6  -7   4 74.7915 5.66546   5
   6   7   4 93.8551 13.3871  15
   6  -7  -4 83.7483 4.56609  13
  -6   7  -4 84.4809 3.29511   6
   6  -7  -4 68.0582 3.59606   9
   6  -7  -4 82.4577 5.80520   9
  -6   7  -4 82.1927 6.50475  14
  -6   7  -4 83.2378 3.43013  11
   6  -7  -4 67.0078 11.4559  19
   6  -7  -4 80.8132 3.27896  12
   7   7  -4 16.7108 2.39558   7
   7   7  -4 18.0595 0.98574  10
  -7  -7  -4 21.4846 2.91706   5
   7   7  -4 22.5154 2.69894   9
   7   7  -4 24.2459 1.80535   9
  -7   7  -4 16.4953 3.28508   5
   7  -7  -4 19.6005 2.86882   9
  -7  -7   4 20.0071 2.74695   5
   7  -7  -4 19.6656 2.07671  13
   8   7  -4 84.9133 3.11903  10
   8   7  -4 89.4446 4.63983   9
  -8  -7  -4 90.4484 5.62586   5
   8   7  -4 85.4446 3.10619   1
  -8   7   4 74.0278 8.86211   5
   8   7  -4 88.4230 3.75390   9
   8  -7  -4 82.1355 4.57096   9
   8  -7  -4 74.9014 3.43074   9
  -8  -7   4 84.2131 5.22829   5
  -8   7  -4 73.7692 6.45345   5
   8  -7  -4 83.2456 3.35569   4
  -9   7   4 4.42350 2.26328   5
   9   7  -4 3.61699 0.26667  10
  -9  -7  -4 3.58816 1.23650   5
   9   7  -4 3.60331 0.24584   1
   9  -7  -4 3.60337 0.47730   4
  -9   7  -4 3.56065 1.51067   5
 -10  -7  -4 22.8896 2.05449   9
 -10   7   4 21.0385 3.00120   5
 -10  -7  -4 21.1385 2.02590   5
  10   7  -4 21.5811 0.97356  11
 -10   7  -4 25.1423 1.04020  12
  10  -7  -4 24.3525 0.93628  10
  10  -7  -4 24.0521 0.92902   1
   0  -8   4 39.6007 3.16062  18
   0  -8  -4 38.8753 3.12385  13
   0   8  -4 41.3998 4.68510  16
   0   8  -4 34.2255 4.80600  14
   0  -8   4 36.4575 1.57707   3
   0  -8  -4 43.1132 6.87211  19
   0  -8   4 37.5104 1.87477   2
   0  -8  -4 36.4121 1.75171   3
   0   8  -4 36.7133 2.38637   7
   0   8  -4 31.7043 4.20277  15
   1  -8   4 260.046 9.64872   2
   1  -8   4 258.350 10.9115  18
  -1  -8  -4 240.952 9.26619   3
  -1  -8  -4 225.775 11.4071  13
   1   8  -4 251.008 14.4366  15
   1   8  -4 260.394 14.8782  16
   1   8  -4 260.444 10.4219   7
   1   8  -4 271.545 16.8447  14
  -1  -8  -4 251.685 12.8477  17
   1  -8   4 242.044 9.21639   3
  -1  -8  -4 247.414 23.4248  19
  -1   8   4 267.753 9.74636  14
  -1  -8  -4 266.433 12.1914  18
  -1  -8   4 245.167 12.1393  18
  -1   8  -4 268.049 14.3092  16
   1  -8  -4 248.162 18.2475  19
   1  -8  -4 257.547 9.46703   3
  -1   8  -4 241.308 10.8880  15
  -1   8  -4 247.624 12.2064  14
  -1   8  -4 266.300 10.2208   7
  -1  -8   4 254.307 9.57828   2
   1  -8  -4 255.450 10.7929  13
  -2  -8  -4 121.746 4.81058   3
   2  -8   4 124.428 4.90906   3
  -2  -8  -4 147.405 13.5319  19
   2  -8   4 127.767 5.30865   2
   2   8  -4 119.997 9.73821  16
   2   8  -4 123.956 6.01749   7
  -2   8   4 134.287 6.19746  14
   2   8  -4 124.121 9.83474  14
  -2  -8  -4 131.026 9.01626  18
  -2   8  -4 138.147 9.19057  16
  -2   8  -4 134.231 5.83445   7
   2   8   4 128.111 8.31446  16
  -2   8  -4 131.753 6.76325  17
   2   8   4 127.186 5.61888   7
  -2   8  -4 132.002 7.47565  14
  -2  -8   4 131.479 7.45970  19
  -2  -8   4 127.490 8.63855  18
   2  -8  -4 128.775 5.28088   3
   2  -8  -4 162.474 14.4859  19
   2  -8  -4 135.181 6.06672  13
  -3  -8  -4 3.51048 1.49356   5
   3   8  -4 0.53276 1.89654  15
   3  -8   4 3.02997 0.53929   3
   3   8  -4 2.36260 0.96424   7
   3  -8   4 2.64498 0.61190   2
  -3  -8  -4 7.88423 3.00595  17
   3  -8   4 3.05182 0.76429  13
  -3  -8  -4 2.69248 0.29213   6
  -3  -8  -4 5.50769 3.17695  19
  -3  -8  -4 3.44692 0.43786   3
   3   8  -4 2.95451 2.03057  16
  -3  -8  -4 -1.7429 2.94639  18
   3  -8  -4 3.12946 0.64508   3
  -3   8  -4 4.01074 0.58981  10
   3  -8  -4 3.42269 0.47191  12
  -3   8  -4 3.38674 1.19226  14
  -3   8  -4 3.04440 0.68833   7
   3   8   4 3.49291 0.76100   7
  -3   8  -4 5.87481 2.12947  16
   3  -8  -4 3.29538 0.99901  13
  -3   8  -4 3.51205 0.50671   1
  -3   8  -4 1.32120 0.92890  17
  -3  -8   4 2.20869 2.19182  18
   3  -8  -4 2.87254 0.34424   6
   3  -8  -4 4.94194 2.86109  19
   4  -8   4 52.9594 3.46134  13
   4  -8   4 51.1318 2.57068   3
  -4  -8  -4 54.9496 2.17409   6
   4  -8   4 55.2719 2.96165   2
   4   8  -4 56.1514 7.19901  16
  -4  -8  -4 58.0026 8.44934  18
  -4  -8  -4 61.4253 3.78478   5
   4   8  -4 53.3115 2.02476   1
  -4  -8  -4 54.6500 2.24222   3
   4   8  -4 54.1093 8.21216  15
   4   8  -4 54.2377 2.04667  10
   4   8  -4 55.9877 4.42341   7
  -4  -8  -4 52.3371 7.86749  17
  -4   8  -4 61.3218 5.88416  16
  -4   8  -4 57.7051 3.91328  17
   4  -8  -4 54.1899 5.10102   9
   4  -8  -4 58.9468 3.27861  13
  -4   8  -4 53.7013 2.40760   1
   4  -8  -4 54.4856 2.32827  12
   4  -8  -4 50.8213 8.15993  19
  -4   8  -4 56.1176 3.04041   7
  -4  -8   4 50.2414 7.52887  18
  -4   8  -4 53.4630 4.52805  14
  -4   8  -4 55.9839 2.50073  10
   4  -8  -4 56.3662 2.80422   3
   5   8  -4 247.792 9.09382   9
   5  -8   4 221.768 8.64208   3
   5   8  -4 197.266 15.6451  16
   5  -8   4 195.353 11.9409  13
   5   8  -4 227.757 7.93912   1
   5   8  -4 217.224 17.8762  15
   5   8  -4 224.053 10.0968   7
  -5  -8  -4 222.707 17.2037  17
   5   8  -4 228.649 7.95811  10
  -5  -8  -4 226.782 10.7482   5
  -5   8  -4 248.184 9.45215  10
   5  -8  -4 191.306 18.4407  19
   5  -8  -4 198.844 8.96391   9
   5  -8  -4 236.592 9.67781  13
   5  -8  -4 230.270 12.2442   9
  -5   8  -4 239.650 9.22335   1
  -5   8  -4 218.524 13.8872  16
  -5   8  -4 226.535 11.8945  14
   5  -8  -4 235.614 8.43994  12
   6   8  -4 270.065 9.97908   9
   6   8  -4 256.917 8.94393  10
  -6  -8  -4 269.742 11.6438   5
   6   8  -4 203.776 22.2855  16
   6   8  -4 249.146 11.3342   7
   6   8  -4 255.651 8.92507   1
   6  -8   4 213.939 13.7022  13
   6  -8  -4 237.949 12.1295   9
   6  -8  -4 250.651 8.95714  12
  -6   8  -4 249.891 9.00075   6
   6  -8  -4 224.056 9.46577   9
   6  -8  -4 240.366 10.3019  13
   7   8  -4 101.314 5.98193   9
   7   8  -4 98.1542 3.60000  10
   7   8  -4 95.3905 3.57841   1
   7   8  -4 101.709 4.49087   9
  -7  -8  -4 99.4636 5.79562   5
  -7   8  -4 79.0145 6.94637   5
   7  -8  -4 84.8136 3.85757   9
   7  -8  -4 92.4001 5.64671   9
   7  -8  -4 84.8092 5.67860  13
   8   8  -4 7.46947 0.36167   1
  -8  -8  -4 6.34769 1.55070   5
   8   8  -4 6.91193 1.06526   9
  -8   8   4 5.36649 2.73213   5
   8   8  -4 7.13110 0.38560  10
   8   8  -4 6.77754 0.79239   9
   8  -8  -4 6.50766 0.77333   9
   8  -8  -4 5.93668 0.66534   4
   8  -8  -4 6.24597 1.14409   9
  -8   8  -4 5.48022 1.79367   5
  -9   8   4 1.69231 1.57369   5
   9   8  -4 1.04675 0.13744  10
   9   8  -4 1.23889 0.24746  11
  -9  -8  -4 1.07281 0.88298   5
   9   8  -4 1.05433 0.14398   1
   9  -8  -4 1.36923 0.36875   4
 -10  -8  -4 10.3430 1.21516   9
  10   8  -4 12.8935 0.59624  11
 -10   8  -4 13.6570 0.63244  12
   0   9  -4 82.8923 7.00182  15
   0  -9   4 93.6873 5.94006  18
   0  -9  -4 94.2505 5.69391  13
   0   9  -4 94.4638 8.03875  16
   0  -9   4 90.9954 3.97579   2
   0  -9  -4 94.9437 3.49133   6
   0   9  -4 95.4600 7.30133  14
   0  -9   4 91.8156 3.56547   3
   0   9  -4 92.9175 4.64850   7
   0  -9  -4 93.1964 3.74763   3
   0  -9  -4 82.5805 10.4779  19
  -1  -9  -4 4.66075 2.08671  17
  -1  -9  -4 1.41543 0.24849   6
   1  -9   4 0.53466 0.29881   2
   1  -9   4 1.59579 0.83411  18
  -1  -9  -4 1.26937 0.36065   3
   1   9  -4 -1.4206 1.43649  14
  -1  -9  -4 3.18091 2.80510  19
  -1  -9  -4 2.96615 2.03654  18
   1  -9   4 1.18144 0.34261   3
   1   9  -4 1.17335 0.64985   7
   1   9  -4 2.02253 1.75570  16
  -1   9  -4 1.04615 1.37140  16
  -1  -9   4 0.76818 0.33943   2
   1  -9  -4 1.23574 0.77527  13
  -1  -9   4 1.83842 1.69115  19
   1  -9  -4 -0.3371 1.62547  19
   1  -9  -4 0.87249 0.36971   3
   1  -9  -4 1.16167 0.25629   6
  -1  -9   4 4.48147 1.59268  18
  -1   9  -4 1.41318 0.58961   7
  -1   9  -4 3.53979 1.31995  14
   1  -9  -4 0.77359 0.25629  12
  -1   9  -4 3.69497 2.33509  15
   2  -9   4 4.24001 1.11946  18
  -2  -9  -4 6.28092 2.79197  17
  -2  -9  -4 2.85356 3.06474  19
  -2  -9  -4 7.58910 3.02389  18
   2   9  -4 6.72067 3.18731  15
   2   9  -4 8.23424 2.77125  16
   2  -9   4 7.49413 0.83326   2
   2   9  -4 7.18986 2.64252  14
   2   9  -4 6.67095 0.50975  11
  -2  -9  -4 6.18033 0.47411   6
  -2   9   4 8.60814 1.29521  14
  -2  -9  -4 6.12516 0.58866   3
  -2  -9   4 6.12698 2.13173  18
  -2   9  -4 4.30192 2.03230  16
  -2   9  -4 6.60251 0.53193   8
   2  -9  -4 6.77520 0.62835  12
   2  -9  -4 7.88678 1.42044  13
  -2   9  -4 6.99831 0.66903   1
  -2   9  -4 5.99547 1.76819  14
   2  -9  -4 6.37791 0.77882   3
   2   9   4 9.29502 2.56200  16
   2  -9  -4 9.26340 3.65230  19
  -2   9  -4 7.81320 0.78060  10
  -2   9  -4 5.77663 0.98312   7
   2   9   4 6.00008 0.96361   7
   2  -9  -4 6.07479 0.49591   6
   3  -9   4 20.0463 1.23946   3
  -3   9   4 17.7544 2.56809  14
   3   9  -4 19.0728 1.86779   9
  -3  -9  -4 20.2486 1.97813   5
  -3  -9  -4 19.9679 1.04861   3
  -3  -9  -4 21.3058 0.92808   6
   3  -9   4 20.1576 1.45862   2
   3   9  -4 18.0129 0.84020  10
   3   9  -4 24.3866 5.82853  16
   3   9  -4 15.8957 0.88099   1
  -3  -9  -4 13.3275 5.00473  19
   3   9  -4 18.7129 2.51670   7
  -3  -9  -4 21.4638 5.37552  18
   3   9  -4 16.5562 4.03285  15
  -3  -9  -4 22.4538 4.85887  17
   3   9   4 19.1632 3.72550  16
   3  -9  -4 20.2771 2.37944  13
  -3   9  -4 22.3915 1.07403   8
  -3  -9   4 24.7392 4.77158  18
   3  -9  -4 23.4246 5.69641  19
  -3   9  -4 19.4054 3.16168  14
   3  -9  -4 22.7607 1.13062  12
  -3   9  -4 19.5257 1.16535   1
  -3   9  -4 18.4946 1.69898   7
   3   9   4 20.5949 1.73881   7
   3  -9  -4 20.0208 1.04636   6
  -3   9  -4 25.6169 4.23298  16
   3  -9  -4 20.0380 1.44281   3
  -3   9  -4 21.2541 1.25791  10
   4   9  -4 278.016 10.1435   1
   4  -9   4 282.604 10.8151   3
  -4  -9  -4 287.067 19.5287  18
  -4  -9  -4 282.197 10.3070   6
   4   9  -4 283.785 20.1511  15
   4   9  -4 268.576 18.6203  16
  -4  -9  -4 318.263 12.1299   5
   4   9  -4 291.108 11.7076   9
  -4  -9  -4 281.092 18.9631  17
   4   9  -4 283.792 12.3666   7
   4   9  -4 284.975 10.1716  10
  -4  -9  -4 277.324 10.4121   3
   4  -9  -4 314.234 15.1022   9
  -4   9  -4 277.471 13.6681  14
   4  -9  -4 241.942 21.2707  19
  -4   9  -4 290.664 10.3380  10
  -4   9  -4 291.448 10.2599   1
  -4   9  -4 267.276 15.9687  16
   4  -9  -4 269.598 11.3597  13
  -4   9  -4 289.176 11.3110   7
   4  -9  -4 240.381 11.0601   9
   4  -9  -4 280.140 10.1786  12
   4  -9  -4 281.561 10.7360   3
   5   9  -4 71.9598 2.73094  10
   5   9  -4 71.3717 2.70244   1
  -5  -9  -4 79.3523 5.99452   5
  -5   9   4 72.9355 6.79181  14
   5   9  -4 69.8341 4.59685   7
   5  -9   4 75.4393 3.48827   3
   5   9  -4 69.4345 10.7297  15
   5   9  -4 76.1844 3.94595   9
  -5   9  -4 72.0804 2.94605   1
   5  -9  -4 71.5608 2.90913  12
   5  -9  -4 69.0597 3.67463   3
   5   9   4 49.6781 9.84848  15
  -5   9  -4 91.1612 9.61965  16
  -5   9  -4 69.1893 3.76410   7
   5  -9  -4 51.8746 9.74488  19
  -5   9  -4 72.6043 5.92828  14
   5  -9  -4 71.1164 5.86752   9
   5  -9  -4 70.5158 4.01118  13
   5  -9  -4 59.0064 3.64889   9
  -5   9  -4 71.0611 3.01967  10
  -6  -9  -4 177.536 8.28403   5
   6   9  -4 172.579 6.19228   1
   6   9  -4 166.239 8.42786   7
   6   9  -4 178.277 7.42967   9
   6   9  -4 169.402 6.21282  10
   6  -9  -4 185.467 7.79766  13
   6  -9  -4 158.733 9.14793   9
   6  -9  -4 166.456 6.32021  12
   6  -9  -4 147.170 6.82918   9
   7   9  -4 127.842 4.64612   1
   7   9  -4 132.886 5.67916   9
  -7  -9  -4 126.596 6.52530   5
   7   9  -4 127.929 4.66696  10
   7   9  -4 134.110 6.98667   9
   7  -9  -4 127.511 5.48596   9
  -7   9  -4 131.855 4.94269   6
   7  -9  -4 126.013 6.98583   9
   8   9  -4 12.7448 0.73120  11
   8   9  -4 13.0912 0.52656   1
  -8   9   4 12.1712 3.41460   5
  -8  -9  -4 12.3541 1.66263   5
   8   9  -4 10.8563 0.88100   9
   8   9  -4 13.1842 0.54768  10
   8   9  -4 13.9380 1.05561   9
   8  -9  -4 14.4354 1.37255   9
   8  -9  -4 13.1177 0.91961   4
   8  -9  -4 13.6110 1.05129   9
   9   9  -4 5.17190 0.43450  11
  -9   9   4 5.49039 1.96693   5
   9  -9  -4 5.98106 0.30751   1
   9  -9  -4 5.47252 0.48536   4
   9  -9  -4 5.60123 0.31466  10
  10   9  -4 3.41536 0.28132  11
 -10  -9  -4 2.89963 0.37607   9
   0  10  -4 18.3364 1.02198  10
   0  10  -4 15.2657 3.38674  14
   0 -10  -4 16.0104 1.09733   3
   0 -10   4 13.4008 3.69230  19
   0  10  -4 16.6008 4.18141  16
   0  10  -4 17.0285 1.77886   7
   0  10  -4 16.2359 0.92376   1
   0 -10  -4 15.6395 5.55972  19
   0  10  -4 14.4849 3.87429  15
   0 -10   4 15.2094 1.32423   2
   0 -10   4 16.7919 0.98074   3
   0 -10  -4 16.9372 0.84593  12
   0 -10  -4 16.7313 2.30215  13
   0 -10  -4 16.6174 0.86032   6
   0 -10   4 16.9478 2.80963  18
  -1 -10  -4 21.6374 1.24963   3
   1 -10   4 18.0149 2.87152  18
   1  10  -4 22.6447 4.40654  14
  -1 -10  -4 21.4608 1.05485  12
   1  10  -4 18.5084 4.92992  16
  -1 -10  -4 22.2452 1.04234   6
   1  10  -4 20.6598 1.13762  11
   1  10  -4 21.9846 2.16587   7
   1  10  -4 21.3528 1.04903  10
   1  10  -4 21.7292 1.01161   1
   1  10  -4 25.8316 4.89780  15
   1 -10   4 21.3253 1.20371   3
   1 -10   4 23.1737 1.54810   2
  -1 -10  -4 20.6158 5.90927  19
  -1  10  -4 23.5505 2.02808   7
  -1 -10   4 21.0801 1.60727   2
   1 -10  -4 21.6517 1.06102  12
  -1 -10   4 26.9313 5.18023  18
  -1  10  -4 26.1955 6.48630  16
   1 -10  -4 13.5663 4.97921  19
  -1 -10   4 22.3517 1.13610   3
   1 -10  -4 20.2537 1.34510   3
  -1  10  -4 22.6979 3.34573  14
  -1 -10   4 19.5142 4.35713  19
   1 -10  -4 20.9589 2.48708  13
  -1  10  -4 22.7233 1.30596   1
  -1  10  -4 26.3811 1.48212  10
   1 -10  -4 22.3905 1.07255   6
  -2 -10  -4 14.7356 4.26465  17
   2  10  -4 21.6225 4.92750  14
   2 -10   4 19.7399 1.43457   2
   2 -10   4 13.7913 2.36579  18
   2  10  -4 22.5772 4.91612  16
  -2 -10  -4 20.4952 0.96446   6
   2  10  -4 18.5540 2.22657   9
   2  10  -4 20.3553 1.03670  11
  -2 -10  -4 18.8167 1.11751   3
  -2 -10  -4 19.1404 6.38146  19
   2  10  -4 24.2977 5.33818  15
   2  10  -4 19.5542 2.06582   7
   2 -10   4 19.2199 1.20274   3
   2  10   4 20.8235 4.60880  16
  -2 -10   4 18.2768 3.64834  18
   2 -10  -4 21.1835 2.29621  13
  -2  10  -4 16.4576 3.92547  16
   2 -10  -4 19.5007 1.00669   6
  -2  10  -4 20.2171 1.04723   8
   2 -10  -4 20.1550 1.04311  12
  -2  10  -4 17.3754 3.55044  14
  -2  10  -4 18.9168 1.18282  10
   2 -10  -4 19.1706 1.32967   3
  -2  10  -4 18.8304 1.10308   1
   2 -10  -4 18.7121 5.61968  19
   2  10   4 20.4955 1.95337   7
  -3 -10  -4 84.5140 12.3158  19
   3  10  -4 103.677 3.81975  11
   3  10  -4 96.1106 5.51111   7
   3  10  -4 98.5272 5.39944   9
   3  10  -4 94.6931 3.61588  10
  -3 -10  -4 127.667 11.6769  17
   3  10  -4 93.3450 3.59536   1
  -3 -10  -4 99.2816 3.75399   6
   3 -10   4 106.340 4.19546   3
  -3 -10  -4 98.7612 3.91272   3
   3  10  -4 88.8912 10.2523  16
   3 -10  -4 93.2790 7.72519   9
  -3  10  -4 94.9110 8.60062  16
  -3  10  -4 106.241 7.13401  14
   3 -10  -4 99.7707 4.36290   3
  -3  10  -4 103.745 3.95858   1
  -3  10  -4 101.734 3.87226   8
   3 -10  -4 80.7161 11.7955  19
   3  10   4 85.7610 9.54996  16
   3  10   4 101.784 6.66544   7
  -3  10  -4 99.1295 4.01112  10
  -3  10  -4 101.350 5.05220   7
   3 -10  -4 104.357 3.89771  12
  -4 -10  -4 55.0616 9.14192  17
   4  10  -4 36.4938 3.60639   9
  -4 -10  -4 34.6313 1.61948   3
   4  10  -4 27.5290 6.19314  16
  -4 -10  -4 36.4510 1.58910   6
   4  10  -4 33.1713 1.35901  10
   4  10  -4 31.8203 2.93641   7
   4  10  -4 31.8818 1.32872   1
   4  10  -4 36.4135 1.55677  11
   4  10  -4 32.9619 7.71863  15
  -4  10  -4 33.4269 4.14415  14
   4 -10  -4 32.4188 2.72795  13
  -4  10  -4 33.3865 1.69129   1
   4 -10  -4 30.7738 2.37551   9
  -4  10  -4 35.7870 1.79052  10
  -4  10  -4 34.8909 2.51954   7
   4 -10  -4 34.3011 2.10480   3
  -4  10  -4 22.6920 5.22719  16
   4 -10  -4 39.0176 4.35496   9
   4 -10  -4 36.6597 1.67866  12
  -5 -10  -4 25.1477 2.47058   5
   5  10  -4 23.4844 0.94506   1
   5  10  -4 23.7862 2.06578   9
   5  10  -4 22.4221 0.96238  10
   5  10  -4 18.6802 2.38168   7
   5 -10   4 24.8869 1.56936   3
   5 -10  -4 23.1167 1.32507  12
   5 -10  -4 23.1332 2.28733  13
  -5  10  -4 23.9252 1.35894   1
  -5  10  -4 24.2735 2.15859   7
   5 -10  -4 23.8800 3.35151   9
   5 -10  -4 21.5876 1.85084   9
  -5  10  -4 24.2590 1.43553  10
   5 -10  -4 23.2587 1.72127   3
   6  10  -4 175.652 6.43049  10
   6  10  -4 173.232 6.40914   1
  -6 -10  -4 179.784 8.28480   5
   6  10  -4 180.414 7.80730   9
   6 -10   4 191.383 7.14684   3
   6 -10  -4 169.152 7.25279   9
   6 -10  -4 171.587 9.32222   9
   7  10  -4 37.8001 1.82951  10
   7  10  -4 50.5181 3.38954   9
  -7 -10  -4 44.5724 3.16954   5
   7  10  -4 47.6480 2.61442   9
   7  10  -4 49.3085 1.93643  11
   7 -10  -4 47.5495 2.58826   9
   7 -10  -4 46.1632 3.44702   9
  -7  10  -4 47.8751 2.14542   6
  -8  10   4 23.7554 4.13811   5
   8  10  -4 29.1192 1.31958  11
   8 -10  -4 26.4081 1.65162   9
   9  10  -4 72.6860 2.64077  11
  -9  10   4 65.1394 5.41285   5
   9 -10  -4 75.3511 2.94421   4
   0 -11  -4 13.0499 1.02077   3
   0 -11  -4 11.5274 0.72377  12
   0  11  -4 13.7105 3.73019  16
   0  11  -4 12.6172 0.89751  11
   0 -11  -4 12.3670 0.74851   6
   0 -11   4 11.8209 0.88231   3
   0 -11   4 9.90918 1.18790   2
   0 -11   4 6.88326 3.28250  19
   0  11  -4 12.5430 0.94168  10
   0 -11  -4 8.20822 4.91628  19
   0  11  -4 13.3369 3.89471  14
   0  11  -4 12.0117 0.83176   1
   0  11  -4 11.8157 1.59059   7
  -1 -11  -4 161.935 6.00817   3
  -1 -11  -4 156.181 16.4254  19
   1 -11   4 140.138 12.4270  19
   1  11  -4 154.151 12.5683  15
   1  11  -4 152.117 5.73777  10
   1  11  -4 152.260 12.7560  16
   1  11  -4 143.059 8.31127   9
   1 -11   4 154.400 5.93993   3
   1  11  -4 151.802 5.68595   1
  -1 -11  -4 157.502 5.73878   6
   1  11  -4 155.544 7.49971   7
   1  11  -4 163.484 13.6033  14
   1  11  -4 156.095 5.86572  11
  -1 -11  -4 154.498 5.66034  12
  -1  11  -4 160.859 10.5143  14
  -1 -11   4 156.466 5.98701   3
   1 -11  -4 157.105 5.93926   6
  -1  11  -4 160.261 7.44612   7
  -1  11  -4 159.940 12.0786  16
  -1  11  -4 155.040 5.94454   1
   1 -11  -4 167.355 5.91647  12
  -1  11  -4 164.441 6.03903  10
   1  11   4 156.550 6.91839   7
   1 -11  -4 151.370 8.46572  13
   1 -11  -4 161.432 6.31897   3
   1 -11  -4 149.830 16.0127  19
   1  11   4 157.699 10.7585  16
  -2 -11  -4 80.7928 12.0769  19
   2  11  -4 75.9361 9.31554  16
   2 -11   4 93.0797 3.95286   3
   2  11  -4 93.2718 3.59453   1
   2  11  -4 101.055 3.64507  10
   2  11  -4 98.8853 3.76655  11
   2  11  -4 96.7868 5.92808   9
   2  11  -4 90.1029 9.60961  14
   2  11  -4 99.5604 5.49809   7
  -2 -11  -4 98.1804 3.90711   3
  -2 -11  -4 100.475 3.69715   6
   2  11  -4 86.9141 11.0070  15
   2  11   4 98.5350 4.93670   7
  -2  11  -4 98.4050 5.16569   7
  -2  11  -4 96.6073 3.83184   8
  -2  11  -4 101.541 3.95040  10
  -2  11  -4 94.7194 7.55876  14
   2 -11  -4 102.207 3.82743  12
   2 -11  -4 95.5686 3.87876   6
   2 -11  -4 100.424 4.26081   3
  -2 -11   4 97.1576 3.84029   3
  -2  11  -4 95.6355 3.84945   1
   2 -11  -4 100.459 6.67861  13
  -2  11  -4 99.1167 9.33947  16
   2  11   4 95.5951 8.80291  16
   2 -11  -4 82.7151 12.2195  19
   3  11  -4 17.7999 0.95956  11
   3  11  -4 16.9726 0.82287   1
   3  11  -4 14.5629 6.02524  15
   3 -11   4 17.3364 1.25442   3
  -3 -11  -4 16.6679 10.9642  17
   3  11  -4 16.7465 5.08224  16
  -3 -11  -4 16.7116 0.90362   6
   3  11  -4 16.2769 2.36505   9
  -3 -11  -4 17.2835 1.07316   3
   3  11  -4 16.7476 2.11433   7
   3  11  -4 16.8433 0.85527  10
  -3  11  -4 18.7430 0.98583   8
   3  11   4 18.0267 1.92866   7
   3 -11  -4 19.2511 1.07855  12
  -3  11  -4 17.1883 1.09769   1
  -3  11  -4 7.51229 3.62358  16
  -3  11  -4 15.7222 1.70403   7
   3 -11  -4 19.0746 2.34583  13
   3 -11  -4 10.0318 5.84776  19
   3 -11  -4 15.5386 3.15619   9
  -3  11  -4 19.5223 1.21333  10
  -3  11  -4 12.0310 2.82594  14
   3 -11  -4 18.5694 1.46585   3
   3  11   4 18.6344 6.67751  16
  -4 -11  -4 40.4889 1.70076   6
   4 -11   4 42.7745 2.14944   3
  -4 -11  -4 34.9535 8.36255  17
   4  11  -4 40.1407 1.72514  11
   4  11  -4 37.2943 1.51772   1
  -4 -11  -4 36.4273 1.92461   3
   4  11  -4 37.3705 1.53600  10
   4  11  -4 33.6500 3.25470   7
   4  11  -4 39.0162 3.01122   9
  -4  11  -4 39.7404 1.86939   1
   4 -11  -4 40.9679 2.34679   3
   4 -11  -4 40.6094 1.87953  12
  -4  11  -4 39.8916 2.97602   7
   4 -11  -4 38.6501 2.82606   9
  -4  11  -4 38.6313 1.91589  10
   4 -11  -4 40.5093 4.47819   9
  -4  11  -4 29.5301 7.46602  16
   5  11  -4 73.2909 2.73586   1
   5  11  -4 72.4404 2.89003  11
   5 -11   4 72.2798 3.32506   3
   5  11  -4 71.4001 4.13074   9
   5  11  -4 74.6813 2.76040  10
   5  11  -4 67.2924 4.73890   7
   5 -11  -4 72.6144 3.50580   3
   5 -11  -4 71.5230 3.00837  12
  -5  11  -4 74.4437 4.29967   7
   5 -11  -4 67.7393 4.47712  13
   5 -11  -4 75.3091 5.91283   9
   5 -11  -4 68.3464 3.91284   9
   6  11  -4 36.7997 2.54123   9
   6  11  -4 39.4659 1.68130  11
   6 -11  -4 38.6168 2.51000   9
   6 -11  -4 39.4471 3.55944   9
   7  11  -4 18.8900 1.42404   9
   7  11  -4 20.2235 0.99451  11
  -7  11   4 16.1018 3.66301   5
   7  11  -4 22.3232 1.79559   9
  -7  11  -4 20.0863 1.07805   6
   7 -11  -4 21.2478 1.98449   9
   7 -11  -4 21.1397 1.53821   9
   8  11  -4 9.31284 0.56739  11
  -8  11   4 7.66235 2.24168   5
  -8 -11   4 10.2947 0.61628   3
   8 -11  -4 9.66121 0.69156   4
  -9 -11  -4 1.18962 0.39489   9
   9  11  -4 0.77058 0.18576  11
  -9 -11  -4 0.89113 0.48165   9
   9 -11  -4 1.19747 0.23512   4
   0  12  -4 78.4071 3.12511  10
   0 -12  -4 75.0136 11.9214  19
   0  12  -4 66.6328 9.01789  16
   0 -12  -4 77.4031 3.01824  12
   0 -12  -4 79.8858 3.09148   6
   0  12  -4 70.4492 5.63688   9
   0  12  -4 78.0070 4.63846   7
   0 -12   4 76.2597 3.21526   3
   0  12  -4 75.5109 3.03715   1
   0 -12   4 57.0390 8.27147  19
   0 -12  -4 84.3952 3.44581   3
  -1 -12  -4 3.64362 0.66115   3
  -1 -12  -4 3.89129 0.48979  12
   1  12  -4 4.26940 0.48280   1
   1  12  -4 2.49403 0.99563   9
   1  12  -4 3.50427 1.10265   7
  -1 -12  -4 3.89974 0.49881   6
   1  12  -4 -3.5684 4.29812  14
   1  12  -4 3.58594 0.55599  11
   1 -12   4 2.71505 0.56079   3
   1 -12   4 4.68793 3.61692  19
  -1 -12  -4 2.96235 4.57795  19
   1  12   4 1.77159 0.69745   7
  -1 -12   4 4.12676 0.65112   3
   1 -12  -4 2.87552 0.44088   6
  -1  12  -4 2.63525 1.02011   7
  -1  12  -4 4.82666 0.71668  10
  -1  12  -4 5.11883 0.67308   1
   1 -12  -4 3.06299 0.65396   3
  -1  12  -4 -1.3451 2.91100  14
  -1  12  -4 0.51165 3.28355  16
   1 -12  -4 4.39639 0.55171  12
   1 -12  -4 1.30892 5.45006  19
   1  12   4 -0.2011 2.54632  16
   2  12  -4 42.0728 3.29728   7
   2 -12   4 38.7533 2.26336   3
   2  12  -4 41.3365 3.65040   9
   2  12  -4 43.0528 1.87855  11
   2 -12   4 27.5479 6.91007  19
  -2 -12  -4 42.5287 2.05546   3
   2  12  -4 37.5147 7.98219  16
   2  12  -4 26.0082 7.87442  15
  -2 -12  -4 42.4306 1.80823   6
   2 -12  -4 45.3934 1.96161  12
   2  12   4 46.8681 7.83384  16
   2 -12  -4 43.5422 2.35386   3
   2  12   4 45.2808 3.03364   7
  -2  12  -4 46.6794 2.07195  10
  -2  12  -4 58.1430 9.58605  14
  -2  12  -4 49.1288 7.75331  16
  -2  12  -4 42.5659 1.94570   8
   2 -12  -4 34.1113 9.08690  19
  -2  12  -4 42.4803 3.14413   7
  -2  12  -4 41.9200 1.97368   1
  -2 -12   4 44.3909 2.01854   3
   3  12  -4 53.5877 2.27856  11
  -3 -12  -4 53.2000 2.23528   6
   3 -12   4 54.7821 2.62464   3
   3  12  -4 55.0480 3.98304   7
  -3 -12  -4 53.8988 2.42104   3
   3  12  -4 50.8038 3.95131   9
  -3  12  -4 53.7242 3.53654   7
  -3 -12   4 56.1567 2.31841   3
   3 -12  -4 53.4592 2.32495  12
  -3  12  -4 52.4152 2.22446   8
   3 -12  -4 52.7227 2.75379   3
  -3  12  -4 51.1531 2.35468  10
   3 -12  -4 51.1140 3.73778   9
  -3  12  -4 51.9561 2.29777   1
   4  12  -4 105.053 3.99707  11
   4  12  -4 99.7910 5.72476   9
   4 -12   4 106.747 4.40420   3
   4  12  -4 92.8765 5.81769   7
  -4 -12  -4 101.916 4.07931   3
   4 -12  -4 104.531 4.66318   3
   4 -12  -4 109.564 4.32543  12
   4 -12  -4 101.379 5.53564   9
  -4  12  -4 106.805 4.35771   1
  -4  12  -4 106.845 4.45279  10
   4 -12  -4 108.761 7.61528   9
  -4  12  -4 94.8407 5.46301   7
  -4 -12   4 105.654 4.12116   3
   5  12  -4 52.8150 2.14013  11
   5  12  -4 48.3362 3.31007   9
   5 -12   4 53.5850 2.53133   3
   5  12  -4 36.3224 5.22103   7
  -5 -12   4 53.2048 2.30946   3
   5 -12  -4 52.5512 3.35297   9
   5 -12  -4 54.3477 2.40526  12
   5 -12  -4 58.1248 4.82565   9
   5 -12  -4 53.0234 2.80987   3
   6  12  -4 25.3999 1.99615   9
   6  12  -4 27.4213 1.26403  11
  -6  12  -4 26.0973 1.41940   6
  -6 -12   4 28.7467 1.35352   3
   6 -12  -4 28.4336 2.72842   9
   6 -12  -4 27.0255 2.03611   9
  -7 -12  -4 6.74388 1.11451   9
   7  12  -4 8.15014 0.57565  11
   7 -12  -4 7.53916 0.95168   9
   7 -12  -4 8.48223 0.90978   9
  -7 -12   4 7.72594 0.59284   3
   8  12  -4 16.4180 0.78861  11
  -8 -12  -4 15.3783 1.30406   9
   8  12   4 15.2481 0.68534  11
   8 -12  -4 16.8626 0.84952   4
   0 -13  -4 113.400 4.33380   6
   0 -13  -4 111.135 4.21508  12
   0 -13   4 110.720 4.49285   3
   0  13  -4 110.773 6.06981   7
   0  13   4 108.102 5.41389   7
   0  13  -4 105.152 7.28835   9
   0 -13  -4 113.130 4.64123   3
   1  13  -4 35.2275 1.73622  11
  -1 -13  -4 38.3390 1.95583   3
  -1 -13  -4 35.5111 1.69337   6
   1  13  -4 33.8736 3.57103   9
   1 -13   4 37.4502 1.93276   3
   1  13  -4 35.6413 3.03424   7
   1 -13  -4 36.4931 1.64787  12
   1 -13  -4 36.3961 2.02713   3
  -1  13  -4 37.9099 1.68430   8
   1  13   4 37.8347 2.64630   7
  -1  13  -4 36.8722 3.02937   7
   1 -13  -4 33.7663 4.09704   9
  -1 -13   4 36.1423 1.82482   3
  -1  13  -4 35.5175 1.72270  10
  -1  13  -4 36.9980 1.67055   1
  -1  13  -4 32.7478 4.00627   9
  -2 -13  -4 112.669 4.41636   6
   2  13  -4 115.438 6.39596   7
   2  13  -4 113.764 4.48093  11
   2 -13   4 113.129 4.72318   3
  -2 -13  -4 115.241 4.65285   3
   2  13  -4 114.939 6.87309   9
   2 -13  -4 120.153 4.86926   3
  -2  13  -4 114.777 4.36449   8
   2 -13  -4 118.128 4.38768  12
  -2  13  -4 111.003 4.33744   1
   2 -13  -4 101.021 6.42601   9
  -2 -13   4 113.687 4.46955   3
   2  13   4 108.521 5.66756   7
  -2  13  -4 111.313 5.99540   7
  -2  13  -4 111.337 4.39517  10
   3  13  -4 49.8781 2.20109  11
   3 -13   4 51.5165 2.52320   3
   3  13  -4 56.0493 3.95875   7
   3  13  -4 48.4316 3.83827   9
  -3 -13  -4 51.2270 2.33819   3
  -3  13  -4 47.0814 3.46783   7
  -3  13  -4 50.2542 2.25983  10
   3 -13  -4 52.1434 4.44891   9
  -3  13  -4 48.3328 2.18388   1
  -3 -13   4 50.5150 2.25353   3
   3 -13  -4 47.8456 5.12837   9
   3 -13  -4 50.7067 2.20686  12
   3 -13  -4 50.8104 2.63660   3
   4 -13   4 206.401 7.79333   3
   4  13  -4 185.542 9.58953   7
   4  13  -4 194.419 9.21762   9
   4  13  -4 204.247 7.38983  11
   4 -13  -4 233.958 11.5908   9
   4 -13  -4 198.927 7.74157  12
  -4 -13   4 205.906 7.76198   3
   4 -13  -4 208.988 9.53698   9
  -4  13  -4 185.764 9.55731   7
   4 -13  -4 210.387 8.26286   3
   5  13  -4 1.15687 0.58076   9
   5  13  -4 0.88460 0.29294  11
   5 -13   4 1.10584 0.44262   3
   5 -13  -4 0.61027 0.68211   9
   5 -13  -4 1.30593 0.58335   3
   5 -13  -4 0.88414 0.57563   9
  -5 -13   4 1.25422 0.38710   3
   6  13  -4 79.3078 3.75028   9
   6  13  -4 80.9146 3.36903  11
   6  13  -4 81.3117 4.10966   9
  -6 -13  -4 81.0780 4.43318   9
  -6  13  -4 82.2619 3.33873   6
   6 -13  -4 82.0068 4.51051   9
  -6 -13   4 84.7003 3.27964   3
   7  13  -4 12.3981 0.69076  11
  -7  13   4 11.9977 2.97170   5
  -7 -13  -4 11.1980 1.28534   9
   7  13  -4 12.1771 0.62248   8
  -7 -13   4 13.7252 0.75062   3
   7 -13  -4 12.3842 0.78845   4
  -8 -13  -4 30.8093 1.80966   9
   8 -13  -4 84.4222 3.15793   4
   0 -14   4 148.134 5.69638   3
   0 -14  -4 125.978 10.3194   9
   0 -14  -4 151.033 5.83222   3
   0  14   4 144.588 6.78278   7
   0  14  -4 139.340 7.38146   7
   0  14  -4 149.614 9.97188   9
   1  14  -4 102.156 7.96487   9
   1  14  -4 103.217 6.07454   7
   1 -14   4 114.765 4.56449   3
  -1 -14  -4 115.150 4.57001   3
  -1  14   4 107.952 5.45758   7
  -1  14  -4 110.275 6.10152   7
   1 -14  -4 116.219 4.74648   3
  -1  14  -4 115.422 4.60589   8
  -1  14  -4 101.095 7.52543   9
  -1 -14   4 112.883 4.48981   3
   1  14   4 108.687 5.60499   7
   2  14  -4 61.7615 2.66899  11
  -2  14   4 58.0717 5.00226   7
  -2 -14  -4 65.8850 2.88383   3
   2 -14   4 64.7801 2.96750   3
   2  14  -4 61.7415 4.63949   9
  -2  14  -4 62.8821 2.52192   8
   2 -14  -4 61.9634 2.55683  12
   2 -14  -4 64.4332 4.62156   9
   2 -14  -4 67.4053 3.05640   3
  -2  14  -4 59.0627 2.50188   1
  -2 -14   4 63.0350 2.72823   3
   2  14   4 53.3800 3.78950   7
  -2  14  -4 48.2415 4.52042   7
  -2  14  -4 60.3097 2.55479  10
   3  14  -4 18.0352 1.02209  11
   3  14  -4 15.8493 2.10786   9
   3 -14   4 18.2202 1.30073   3
  -3 -14  -4 16.0830 1.23241   3
   3 -14  -4 18.3035 1.06850  12
   3 -14  -4 16.8930 1.37940   3
  -3 -14   4 16.6935 1.11286   3
   3 -14  -4 18.0647 2.19396   9
   3 -14  -4 18.1472 2.96126   9
   4  14  -4 14.7420 0.91325  11
   4 -14   4 14.2253 1.11351   3
  -4 -14  -4 11.4880 2.29773   9
  -4 -14  -4 14.3429 0.96324   3
   4  14  -4 13.4975 1.72160   9
  -4 -14   4 15.2615 1.01119   3
   4 -14  -4 14.5985 1.27089   3
   4 -14  -4 16.3887 2.46373   9
   4 -14  -4 14.9987 1.84765   9
   5  14  -4 40.4796 1.67142  11
   5 -14   4 39.8925 1.90128   3
   5  14  -4 38.6037 2.48417   9
  -5 -14  -4 35.0687 2.93637   9
  -5 -14  -4 31.4883 3.93302   9
   5 -14  -4 43.0029 3.31463   9
   5 -14  -4 42.1598 2.23632   3
  -5 -14   4 42.7167 1.91307   3
  -6  14   4 12.1909 3.34154   5
   6  14  -4 16.9926 0.81328  11
  -6 -14  -4 13.6379 1.61589   9
   6 -14  -4 16.0086 1.18199   9
   6 -14  -4 17.4466 1.19709   9
  -6  14  -4 17.3182 0.93405   6
  -6 -14   4 19.0199 0.96638   3
  -7 -14  -4 27.3526 1.92302   9
   7 -14  -4 76.9695 2.95129   4
   0  15  -4 88.6630 6.21660   9
   0 -15  -4 83.6373 6.47318   9
   0 -15  -4 84.7256 6.08644   9
   0 -15   4 92.3588 3.82034   3
   0  15  -4 93.4392 3.55118   8
   0 -15  -4 96.2496 3.93087   3
   1  15  -4 99.1078 6.38484   9
   1 -15   4 102.034 4.23018   3
   1 -15  -4 102.439 6.49603   9
  -1 -15   4 101.425 4.21110   3
   1 -15  -4 103.341 4.40410   3
  -1  15  -4 104.198 3.98032   8
   2 -15   4 27.0461 1.62615   3
   2  15  -4 26.8192 2.76881   9
  -2 -15  -4 26.3006 3.11731   9
  -2 -15  -4 26.2970 1.50229   3
  -2  15  -4 26.6886 1.26276   8
   2 -15  -4 26.4889 2.82339   9
   2 -15  -4 28.0293 1.88375   3
  -3 -15  -4 180.720 6.58812   3
   3  15  -4 172.237 8.23934   9
  -3 -15  -4 148.176 8.59019   9
   3 -15   4 188.156 6.82127   3
   3 -15  -4 206.502 10.3411   9
   3 -15  -4 187.570 7.58470   3
  -3 -15   4 190.356 7.29305   3
   3 -15  -4 187.810 9.06226   9
   4  15  -4 20.0192 1.05141  11
   4  15  -4 19.7334 1.83010   9
   4 -15   4 22.4577 1.33198   3
   4 -15  -4 23.1114 2.75541   9
   4 -15  -4 20.9177 2.01121   9
  -4 -15   4 20.7998 1.19559   3
   4 -15  -4 20.7540 1.40456   3
   5 -15   4 34.6100 1.67247   3
   5  15  -4 32.5657 1.46964  11
   5 -15  -4 36.1559 2.30298   9
   5 -15  -4 34.5550 2.16339   9
  -5 -15   4 35.3583 1.71126   3
  -6 -15  -4 21.0030 1.81172   9
  -6  15  -4 37.9074 1.63166   6
  -6 -15   4 42.8004 1.80477   3
   6 -15  -4 41.4538 1.69835   4
  -7 -15  -4 0.84841 0.66233   9
   7 -15  -4 39.9641 1.55710   4
   0 -16   4 0.21466 0.39835   3
   0 -16  -4 0.37721 0.40732   3
   0 -16  -4 0.35518 0.60387   9
   0  16  -4 0.58447 0.23112   8
   0 -16  -4 0.19841 0.83543   9
   0  16  -4 0.21858 0.62920   9
   1 -16   4 108.484 4.33095   3
  -1 -16  -4 106.921 6.62859   9
   1  16  -4 104.172 6.10044   9
  -1 -16  -4 109.237 4.29940   3
   1  16  -4 104.930 3.99915   8
  -1 -16  -4 91.4958 6.45918   9
  -1  16  -4 103.068 4.08169   8
   1 -16  -4 109.903 6.32502   9
  -1 -16   4 107.235 4.32416   3
   1 -16  -4 105.710 4.44123   3
  -2 -16  -4 74.2061 3.09209   3
   2  16  -4 68.5114 4.44221   9
   2 -16   4 75.5456 3.19553   3
  -2 -16  -4 72.2493 5.31843   9
  -2 -16   4 71.7927 3.01879   3
   2 -16  -4 73.6377 4.60634   9
   2 -16  -4 60.7019 4.95266   9
   2 -16  -4 74.7083 3.20513   3
   3  16  -4 4.49362 1.04027   9
  -3 -16  -4 4.77022 1.37007   9
  -3 -16  -4 5.17582 0.67660   3
   3 -16   4 4.03657 0.65711   3
   3 -16  -4 4.73656 1.29561   9
   3 -16  -4 4.01595 1.10668   9
  -3 -16   4 4.56635 0.61961   3
   3 -16  -4 4.53561 0.71884   3
  -4 -16  -4 60.2897 3.97122   9
  -4 -16  -4 55.6845 4.33068   9
   4 -16   4 66.5214 2.65836   3
  -4 -16   4 72.0604 3.35261   3
   4 -16  -4 67.4943 3.53397   9
   4 -16  -4 69.4806 3.74373   9
   5  16  -4 9.53642 0.53197   8
  -5 -16  -4 8.27929 1.23436   9
  -5  16  -4 9.99698 0.74341   6
  -5 -16   4 10.3117 0.69347   3
  -6 -16  -4 15.9315 1.16884   9
   6  16  -4 17.8400 0.72680   8
   6 -16  -4 19.8817 0.86673   4
   0 -17  -4 100.529 5.67926   9
   0 -17   4 100.525 4.06200   3
   0 -17  -4 99.6949 4.52177   3
   0  17  -4 98.2387 3.75239   8
   1  17  -4 10.1620 0.62717   8
   1 -17   4 9.59805 0.83873   3
  -1 -17  -4 10.8220 0.83605   3
  -1 -17  -4 9.69418 1.66901   9
  -1 -17   4 9.48766 0.82311   3
   1 -17  -4 11.3090 1.19637   3
  -1  17  -4 8.37178 0.61643   8
   1 -17  -4 8.92731 1.48377   9
   2 -17   4 40.6849 1.88135   3
   2  17  -4 38.3875 1.61023   8
  -2 -17  -4 35.4668 3.16415   9
   2 -17  -4 40.2964 3.02700   9
   2 -17  -4 38.2187 2.73763   9
   2 -17  -4 40.7389 2.01817   3
  -2 -17   4 40.4493 1.92381   3
   3 -17   4 6.29920 0.65499   3
   3  17  -4 6.30826 0.46818   8
   3 -17  -4 5.74490 0.98267   9
   3 -17  -4 6.22428 0.90550   9
   3 -17  -4 6.80470 0.68354   3
  -3 -17   4 6.56068 0.62633   3
  -4 -17  -4 47.5135 3.11274   9
  -4 -17  -4 42.4585 2.81208   9
  -4 -17   4 72.0217 2.81403   3
  -4  17  -4 67.6307 2.74683   6
   0 -18  -4 2.97677 0.84601   9
   0  18  -4 2.60476 0.27124   8
   0 -18  -4 3.05032 0.48243   3
   0 -18   4 3.25681 0.49416   3
   1 -18   4 13.5693 0.89174   3
   1  18  -4 13.3014 0.65849   8
   1 -18  -4 13.6893 1.34270   9
  -1 -18   4 14.4343 0.91178   3
   1 -18  -4 14.3722 1.29805   9
   2  18  -4 37.4649 1.49476   8
   2 -18   4 37.1934 1.70466   3
  -2 -18   4 39.5586 1.75431   3
   2 -18  -4 37.5103 1.76031   3
  -3 -18  -4 12.7459 1.16512   9
  -3  18  -4 20.3360 0.95541   6
  -1  19  -4 16.7433 0.79313   6
   0   0  -5 0.31367 0.49865  17
   0   0   5 0.02204 0.22688   2
   0   0  -5 -0.1412 0.65707  16
   0   0  -5 0.27749 0.30022   7
   0   0  -5 0.42847 0.38071  13
   0   0  -5 0.59186 0.65172  15
   0   0  -5 0.68090 0.56267  14
   0   0  -5 -0.8349 1.10938  19
   1   0  -5 553.656 26.1027  19
  -1   0  -5 573.048 20.3277   7
  -1   0  -5 554.582 22.5289  17
   1   0  -5 564.339 23.4286  15
   1   0  -5 589.446 23.1702  14
  -1   0  -5 582.562 21.3594  14
  -1   0  -5 478.953 21.5283  13
   1   0  -5 565.153 20.5828  13
  -1   0   5 581.445 20.4418   2
  -1   0  -5 576.084 27.5930  19
  -1   0  -5 607.832 21.9732  16
   1   0  -5 578.681 23.5776  16
  -1   0   5 586.984 21.0215  18
   1   0   5 558.118 20.7787   2
   1   0   5 572.405 21.6463  16
   1   0  -5 531.858 21.2817  17
   1   0  -5 576.310 20.6965   7
   2   0  -5 262.229 9.89505   7
   2   0  -5 253.056 9.59167  13
  -2   0   5 250.592 11.1208  18
   2   0  -5 247.834 14.1237  19
  -2   0   5 258.480 9.16535   2
  -2   0  -5 249.160 10.1286  14
   2   0   5 263.635 9.99167   2
   2   0  -5 253.701 13.0749  15
   2   0   5 243.486 13.1934  18
  -2   0   5 247.799 9.04441   2
  -2   0  -5 251.900 12.5309  17
   2   0  -5 257.476 12.9674  16
  -3   0   5 1803.55 67.6856  18
  -3   0  -5 1810.43 69.4055  17
   3   0  -5 1832.83 70.3453  19
   3   0   5 1836.84 64.9329   2
  -3   0  -5 1821.34 65.4121  14
   3   0  -5 1741.45 64.7378  13
   3   0  -5 1834.33 64.8347   7
   3   0  -5 1786.09 69.6814  15
   3   0  -5 1774.41 64.9082  18
   3   0  -5 1871.11 69.5224  16
   4   0  -5 188.939 11.7191  16
   4   0  -5 183.776 7.58427   7
  -4   0   5 177.984 10.8523  18
  -4   0  -5 153.661 10.1404   5
   4   0   5 171.303 9.74975  15
   4   0  -5 175.910 14.3912  15
   4   0   5 193.607 7.74990   2
   4   0  -5 183.747 7.81869  13
  -4   0  -5 176.773 8.50963  14
  -4   0  -5 185.121 14.1256  17
   4   0  -5 171.327 11.2221  19
   4   0   5 182.023 7.35975  20
   5   0   5 104.706 4.94892   2
  -5   0   5 95.1615 8.56218  18
   5   0   5 104.424 7.64813  15
   5   0  -5 90.7527 3.75213   4
   5   0  -5 97.8080 5.23489  13
   5   0  -5 87.0082 7.50218  19
   5   0   5 95.1844 4.63435  20
   5   0  -5 93.7926 4.75957   7
  -5   0  -5 101.724 4.07777  11
  -5   0  -5 98.9484 9.11509  17
   5   0  -5 102.040 9.20589  15
  -5   0  -5 100.471 6.11723  14
  -5   0  -5 84.5082 6.92101   5
   6   0  -5 124.497 11.4867  15
   6   0  -5 134.141 6.22765   7
   6   0  -5 128.914 5.96518   9
   6   0   5 104.166 9.94478  15
  -6   0   5 160.827 13.4880  18
  -6   0  -5 140.129 12.2169  17
  -6   0  -5 119.625 8.99158   5
   6   0  -5 120.932 4.95188   4
  -6   0  -5 140.418 5.31671  11
   6   0   5 123.663 6.15212  20
  -6   0  -5 140.340 8.08749  14
   6   0  -5 130.084 7.30462  13
   6   0  -5 130.282 6.07367   9
   6   0   5 132.598 6.25993   2
   7   0  -5 188.437 8.82387  13
  -7   0  -5 171.590 11.4731   5
  -7   0  -5 172.638 10.2253  14
  -7   0   5 160.445 12.6507   5
   7   0  -5 192.217 7.78313   9
  -7   0  -5 188.863 6.94532  11
   7   0  -5 173.911 7.50368   9
   7   0  -5 172.775 15.5329  15
  -7   0  -5 165.049 17.3017  17
   8   0  -5 145.516 5.85323   9
  -8   0  -5 147.078 10.0539   5
   8   0  -5 146.646 5.99567   9
  -8   0  -5 153.754 5.40061  12
  -8   0   5 132.099 11.2419   5
   8   0   5 124.405 9.59067  13
   8   0  -5 148.225 7.39242  13
  -9   0   5 100.331 8.92191   5
   9   0  -5 110.007 4.04441   1
  -9   0  -5 122.047 4.14629  12
  -9   0  -5 112.647 7.76153   5
   9   0  -5 109.365 4.05436  10
   9   0  -5 106.792 4.08270  11
 -10   0  -5 5.81380 1.67354   5
 -10   0  -5 5.22278 1.06054   9
  10   0  -5 5.63184 0.36924  10
 -10   0   5 5.45257 3.32053   5
  10   0  -5 5.79512 0.35409   1
  11   0  -5 17.3631 0.66060   1
  11   0  -5 16.9773 0.66819  10
   0  -1  -5 217.268 8.84672  13
   0  -1  -5 231.764 10.5137  14
   0   1  -5 208.020 8.18340   7
   0  -1  -5 210.674 8.13498   7
   0   1  -5 208.913 8.79110  13
   0   1  -5 216.774 10.0267  15
   0  -1  -5 202.607 10.0129  16
   0  -1  -5 220.905 10.4175  15
   0  -1  -5 238.002 14.8922  19
   0  -1   5 217.884 8.24546   2
   0   1  -5 205.020 13.0647  19
   0  -1  -5 214.435 9.34788  17
   0   1  -5 216.712 9.69767  14
   0   1  -5 215.995 10.2464  16
   0   1  -5 215.744 9.20688  17
   1   1  -5 275.996 15.0860  19
  -1  -1  -5 270.117 11.1751  14
   1  -1   5 287.741 12.3460  15
   1   1  -5 273.742 10.5764   7
   1   1  -5 281.266 12.7762  14
   1   1  -5 282.932 13.1987  15
   1   1  -5 284.379 13.2397  16
   1   1  -5 268.206 11.2720  17
  -1  -1  -5 264.132 11.6531  13
   1  -1   5 274.689 11.3706  16
   1  -1   5 295.018 10.6716   2
  -1  -1  -5 278.314 12.6140  17
   1   1  -5 285.973 10.4755  13
  -1   1   5 280.059 10.7381  18
  -1  -1  -5 277.836 10.1599   7
   1  -1  -5 302.331 13.0025  14
  -1   1  -5 282.780 11.9623  16
  -1  -1   5 282.110 11.0014  18
   1   1   5 266.555 12.8101  18
   1  -1  -5 297.792 13.3715  16
   1  -1  -5 273.634 10.5089  13
   1  -1  -5 257.873 10.9559  17
   1  -1  -5 270.687 16.2226  19
[truncated: 737,746 more chars]
